# Supplementary material for: Whitefly Genome Expression Reveals Host-Symbiont Interaction in Amino Acid Biosynthesis
Source: PLoS One. 2015 May 22;10(5):e0126751. doi: 10.1371/journal.pone.0126751 (PMC4441466; doi:10.1371/journal.pone.0126751)
Supplement: S1 Table — Primers used for the quantitative real time PCR amplifications. (XLSX) [file pone.0126751.s003.xlsx]

## Sheet: Sheet1
				S1 Table. List of primers. Primers used for the quantitative real time PCR amplifications.
			Enzyme	Unitig	Forward Primer (5’-3’)	Reverse Primer (5’-3’)
			D-amino-acid oxidase	Unitig_2664	CTGTTTTTCGACCTGCCAAT	TCTTCCTAAAGCCCACGGTA
			Glyoxylate aminotransferase	Unitig_6058	TTCTTCGCCGAGAGTCTCAT	ATGCAAACACCTCCAGCTTC
			Serine/glycine hydroxylmethyltransferase	Unitig_2506	CTGGAGGAGGGTGATTGAAC	TTCATTGGCTTTTTACAGCAGA
			Glycine dehydrogenase	Unitig_61534	TCCCTGATAGGATTGATGGC	TCCTCTGAAAATGGCTCCAC
			Aminomethyltransferase	Unitig_51378	TGGGTAAAGTTCCCATGGCT	TCACATTGGACATAGCTCCG
			Glyoxylate hydroxypyruvate reductase	Unitig_35285	GCACGACTCGACAGTTGGTA	CATTCCCGTTTGGCTTTTCTT
			Glycerate kinase	Unitig_1084	TTCTCTGTGCATGGGTTGAG	CAGGTTTCATTGAGGGAGGA
			Phosphoglycerate dehydrogenase	Unitig_69094	GGAGCATCAACGAAAGAAGC	GGGGATCAGCTGTAGCTCTG
			Phosphoserine aminotransferase	Unitig_5520	TGGCATTGTAGAGGGACACA	TTCAAGCTCAGAGGTGGAGC
			Phosphoserine phosphatase	Unitig_15230	CAACATCGAAACAAACAGCG	TATCAACGTGTCCTCACCGA
			Cysteine synthase	Unitig_22283	CATCCATTGGTTGGAGACAA	AATTCAAGCCGCAAAATCCT
			Cystathionase	Unitig_21860	GCGTTACTCTGTTCCAAGCC	GTTTACCATCCAGGGCTTCC
			Aspartate aminotransferase	Unitig_64	TTACGGAGGCCTTCAAAAAG	GCGAACACTTGGGAGAACAT
			Asparagine synthetase	Unitig_19156	CTTCCCAAAACAGGAAGAGG	GCGACAGAAGATTAGCCCT
			Glutamate synthase like	Unitig_47533	TGCCCAAGGTGTTAAGTTCA	AGGCTCAAATCCACCAGTTG
			Glutamate synthase	Unitig_17057	TCAATTGTGGGCGTACTTCA	GAGGATGTGCTCTTTCCCAA
			Glutamine synthetase	Unitig_40789	AGACTTTGTCTGCTCCCACG	GGTTCGGAATTGAGCAAGAG
			Alanine aminotransferase	Unitig_16275	GTGCATGGACTGAATCTCCA	CCTTCCGCAAACAGAAAAAC
			Glutamyl kinase	Unitig_19760	TGACGAGCGTTTTCTGCTAA	TGCAAGACAAAGCAATCAGG
			Glutamylphosphate reductase	Unitig_69676	GGGACGCCAAATGTGACTAC	ATTGCAGACGTCGACAAAGA
			Ornithine cyclodeaminase	Unitig_61585	TTGCTCCATCAAGACTGTCG	CCCCGTGGTACACTACGACT
			Monooxygenase	Unitig_52178	GGTGAGCCATTACCCAGAGT	GAATCAAAAGCGGGAAAACA
			hydroxyphenylpyruvate synthase	Unitig_56082	GGCACTGATGTTTGGATCGT	GCCCATAAATTTCAACTCCC
			Aminotransferase	Unitig_21129	TTCGTCTGGGAGTAATTCCG	AGATTCGGAGGGGATGTCAC
			Anthranilate synthase aminase	Unitig_42109	TCTGATTGATATTGTACGCGCT	CCACGTCGAATAGGTTCAAG
			Anthranilate phosphoribosyltransferase	Unitig_54016	GCAGCAGCAACAACAAAACT	ATCGCAGCAACAGCTAAGGT
			Tryptophan synthase subunit beta	Unitig_25708	TGCATACCTGCACCTGTTTC	AGCATTAGGTGGCGCTAAAA
			Tryptophan synthase subunit alpha	Unitig_52877	GCCATTTTTCCAGGTGAAGA	GCAACAGGACAAACTTGTTGA
			Glutamate-semialdehyde dehydrogenase	Unitig_9438	GCTTCAGGAGCTGGATCAAA	TTTCTAAAATTGATTTTGCATGGT
			Acetylornithine succinylornithine aminotransferase	Unitig_40277	AGCTGTTAACGCATTAGGACA	CACAAAGACGGTTCATTCGT
			Ornithine carbamoyltransferase	Unitig_23876	CCAACACAAGTTTTAGCTGATG	TTCCAATGTTGTAACGTGCAT
			Argininosuccinate synthase	Unitig_24038	GTTGTTCCATATGAAATATTAGT	ATATATGTCATAGGTTTAGAGC
			Argininosuccinate lyase	Unitig_44282	TGTATAGATGGCGCTCTGGG	ATGGAGCCGATGATGTCCT
			Acetolactate synthase	Unitig_9069	ATTTTACCCCCATAGCAGCC	CACCAAATGTTTGCAGCAC
			Ketol-acid reductoisomerase	Unitig_16373	GAGGAATTAGAATCGGCTTTAGA	GCTCCTAAAGGTTTTTGCATAGG
			Dihydroxy-acid dehydratase	Unitig_23925	GCAGAAAAGGGATGTGTTGTT	TTGTTGGACGGCTTTTTCTT
			2-isopropylmalate synthase	Unitig_6685	TCACAATGATAGAGGATCGGC	GCGAAGGCAATTAAATCCAG
			3-isopropylmalate dehydratase	Unitig_6246	CCGTTCATTTGTCTGAGGGT	TTTGCCTTTCTTCCATTTCG
			3-isopropylmalate dehydrogenase	Unitig_6259	TCGCAATGATGCATCTGATT	TTGTGGGTACAAATCCAGCA
			Branched-chain-amino-acid aminotransferase	Unitig_62909	CAACGTGCCCTCTTCCTTAC	GTGGATTATGGTACGCAGGC
			Phosphoribosyl-amp cyclohydrolase	Unitig_47211	TCCAGAATGACAAGAAGGGC	GGCTAAAAGGAGAACAATCAGG
			Phosphoribosylformimino-5-aminoimidazole carboxamide ribotide isomerase	Unitig_23937	AATCCTTGCATCATACCATCTC	TGTTGCTATAGATGGTTGGAAAA
			Imidazoleglycerol-phosphate dehydratase	Unitig_55053	CGAAAGGCCATTACAAAAGA	TTTTATTGCATTTGCTACGGAA
			Histidinol-phosphate aminotransferase	Unitig_27079	TGGCTCAGATGAAGTATTAGCG	TTTCAAATTTGTTTTGCAATGG
			Homocysteine s-methyltransferase	Unitig_15630	TAATATCCGATCCCGCTCTG	CAACAGTTGAAAAGGGCGAT
			Homocysteine s-methyltransferase	Unitig_10347	AACTGCAATGATAGGGGCAA	TCACATGCTGAAATAGGTTTTCC
			Histidinol-phosphate aminotransferase	Unitig_27079	TGGCTCAGATGAAGTATTAGCG	TTTCAAATTTGTTTTGCAATGG
			Aspartate-semialdehyde dehydrogenase	Unitig_11956	CCAATAACCGTTCCAACCAG	TGCCACAAAGATACAAAATGC
			Dihydrodipicolinate synthase	Unitig_56490	TGCTCGAAAAAGAAAAGTAGGC	TGAAGCCCAATCTATTACACCA
			Dihydrodipicolinate reductase	Unitig_23804	GCAAGTAATGCTCCATAAGCAA	GCAGGAGAAATAATAGGAGAGCA
			Tetrahydrodipicolinate n-succinyltransferase	Unitig_11565	CCACATCCAGCATTAGCTCC	AGGACGTATTTCTTCTGGCG
			Acetylornithine/succinylornithine aminotransferase	Unitig_30242	GCTAAAGGAAAACCACACCC	AAGTTCAATGTGGAATGGGC
			Succinyl-diaminopimelate desuccinylase	Unitig_11696	CATATCGACAATTCCACGTGAT	ATGTAGTTCCTTCAGGCCCA
			Diaminopimelate epimerase	Unitig_39459	ACACCGGGTCGAAGTCTTTA	GTGGTTGGGGACCTGAGTTA
			Threonine dehydratase deaminase	Unitig_20690	TAACTGGCTCCTCGCTCTTT	ACGGAATTGTGAGAACACCA
			Homoserine dehydrogenase	Unitig_9316	CAGATATTATGGCTGAAGCGG	TGGAGTAACAAACGCTATTGAAA
			Threonine synthase	Unitig_11908	GACGCATTATACGATATGCTGA	GGTTTAGCAAGTGATGGTGG
			Proton coupled amino acid transporter 1 like	Unitig_36850	GGGTGCTTTCTTTCACTTGC	AGTATCGTGCCGACAATTCC
			LOC100159152	Unitig_68785	TGTGCTTTTTGCAATGGAAG	TGGCCATGTTAATGACTCCA
			Amino acid transpoter ACYPI000550 like	Unitig_21655	CTGTCCCAGAATGTGAGGGT	TGCTTCAATTCCTAACCTGGA
			Amino acid transporter	Unitig_40249	TTTTCTCGGATATTCCGCAC	CCCATCTCGTTCTCAAGAGG
			Proton coupled amino acid transporter 1	Unitig_47082	TCCTCTTTCAAGTTGTCTGCAA	GAAGCAGCTTTCGAGTACGG
			Proton coupled amino acid transporter 4	Unitig_49482	GCGGCCAATCATTACAGAAT	CGATACTAGAGGGAGCGTCG
			ACYPI008904	Unitig_52040	CCCCGAATGTTAAGGTGCTA	CAGATCAAGAACGGTCAGCA
			Cationin amino acid transporter 1 like	Unitig_52329	AAAGAACAACACTGGGACCG	TGACCTGACAGCTTTGGGTA
			Amino acid transporter 4 like	Unitig_36271	ATCCAAGGAAACCCATAGCC	TCGAAGCTGTTGGAGTGATG
			Actin		GACCAGCCAAGTCCAAACGA	CCTTTGTGGTAGAGGTCTCAGTT
