# Supplementary material for: Whitefly Genome Expression Reveals Host-Symbiont Interaction in Amino Acid Biosynthesis
Source: PLoS One. 2015 May 22;10(5):e0126751. doi: 10.1371/journal.pone.0126751 (PMC4441466; doi:10.1371/journal.pone.0126751)
Supplement: S2 Table — Annotation details of B. tabaci unitigs with the NCBI nr protein database using BlastX. (XLSX) [file pone.0126751.s004.xlsx]

## Sheet: Sheet1
	S2 Table . Annotation of B. tabaci unitigs. Annotation details of B. tabaci unitigs with the NCBI nr protein database using BlastX.
Sequence name	Sequence desc.	Sequence length	Hit desc.	Hit ACC	E-Value	Similarity
Unitig_1	adenosylhomocysteinase b	1161	gi|307186292|gb|EFN71955.1|Adenosylhomocysteinase B [Camponotus floridanus]	EFN71955	0	91
Unitig_4	protein hgv2-like isoform x1	902	gi|512932425|ref|XP_004932541.1|PREDICTED: protein HGV2-like isoform X1 [Bombyx mori] >gi|512932429|ref|XP_004932542.1| PREDICTED: protein HGV2-like isoform X2 [Bombyx mori]	XP_004932541	5.90022e-35	65
Unitig_5	alpha-tocopherol transfer	3061	gi|193629582|ref|XP_001944091.1|PREDICTED: alpha-tocopherol transfer protein-like [Acyrthosiphon pisum]	XP_001944091	2.75828e-52	57
Unitig_8	arp2 3 complex 20 kd subunit	1011	gi|312375160|gb|EFR22583.1|hypothetical protein AND_14509 [Anopheles darlingi]	EFR22583	3.31718e-106	97
Unitig_9	PREDICTED: hypothetical protein LOC100636472	5192	gi|340383985|ref|XP_003390496.1|PREDICTED: hypothetical protein LOC100636472 [Amphimedon queenslandica]	XP_003390496	1.5166e-45	44
Unitig_14	neuroendocrine convertase 2-like	1923	gi|270009864|gb|EFA06312.1|hypothetical protein TcasGA2_TC009181 [Tribolium castaneum]	EFA06312	0	88
Unitig_15	chromatin-remodeling complex atpase chain iswi	3483	gi|383866448|ref|XP_003708682.1|PREDICTED: chromatin-remodeling complex ATPase chain Iswi-like [Megachile rotundata]	XP_003708682	0	90
Unitig_16	mitochondrial porin	549	gi|90820036|gb|ABD98775.1|putative mitochondrial porin [Graphocephala atropunctata]	ABD98775	2.81767e-45	79
Unitig_18	ACYPI001427	405	gi|239792698|dbj|BAH72660.1|ACYPI001427 [Acyrthosiphon pisum]	BAH72660	4.8309e-14	60
Unitig_19	mitochondrial import receptor subunit tom7 homolog	363	gi|240849643|ref|NP_001155867.1|translocase of outer mitochondrial membrane 7 homolog [Nasonia vitripennis]	NP_001155867	5.91586e-09	82
Unitig_22	protein elys-like	1260	gi|91083789|ref|XP_972713.1|PREDICTED: similar to suppressor of yeast mitotic catastrophe [Tribolium castaneum]	XP_972713	4.73097e-23	51
Unitig_23	structural protein	2819	gi|383289774|gb|AFH02754.1|VP1, partial [Densovirus SC1065]	AFH02754	1.6791e-23	48
Unitig_26	intraflagellar transport protein 57 homolog	1625	gi|390335240|ref|XP_003724099.1|PREDICTED: intraflagellar transport protein 57 homolog isoform 2 [Strongylocentrotus purpuratus]	XP_003724099	3.03741e-38	73
Unitig_27	hypothetical protein BRAFLDRAFT_241665	347	gi|260783878|ref|XP_002586998.1|hypothetical protein BRAFLDRAFT_241665 [Branchiostoma floridae] >gi|229272131|gb|EEN43009.1| hypothetical protein BRAFLDRAFT_241665 [Branchiostoma floridae]	XP_002586998	0.0103061	55
Unitig_28	gtpase-activating protein and vps9 domain-containing protein 1	4577	gi|307196597|gb|EFN78103.1|GTPase-activating protein and VPS9 domain-containing protein 1 [Harpegnathos saltator]	EFN78103	0	64
Unitig_29	thioredoxin-like protein 4a	539	gi|5729802|ref|NP_006692.1|thioredoxin-like protein 4A [Homo sapiens] >gi|13384656|ref|NP_079575.1| thioredoxin-like protein 4A isoform a [Mus musculus] >gi|386780898|ref|NP_001247795.1| thioredoxin-like protein 4A [Macaca mulatta] >gi|296222921|ref|XP_002757397.1| PREDICTED: thioredoxin-like protein 4A-like [Callithrix jacchus] >gi|332262376|ref|XP_003280237.1| PREDICTED: thioredoxin-like protei…	NP_006692	3.53082e-100	99
Unitig_30	fam203 family protein ga19338-like	1385	gi|156549734|ref|XP_001605845.1|PREDICTED: FAM203 family protein GA19338-like [Nasonia vitripennis]	XP_001605845	3.63671e-91	66
Unitig_32	differentially expressed in fdcp 6 homolog	1758	gi|328720107|ref|XP_001947003.2|PREDICTED: differentially expressed in FDCP 6 homolog [Acyrthosiphon pisum]	XP_001947003	1.90594e-166	80
Unitig_35	aminoacyl trna synthase complex-interacting multifunctional protein 1	1023	gi|242009689|ref|XP_002425615.1|methionyl-tRNA synthetase, putative [Pediculus humanus corporis] >gi|212509508|gb|EEB12877.1| methionyl-tRNA synthetase, putative [Pediculus humanus corporis]	XP_002425615	1.66269e-44	68
Unitig_37	poly rna polymerase protein cid1	3494	gi|345495646|ref|XP_001605838.2|PREDICTED: terminal uridylyltransferase 7-like [Nasonia vitripennis]	XP_001605838	6.81993e-45	54
Unitig_38	desumoylating isopeptidase 1	974	gi|20162548|ref|NP_598856.1|desumoylating isopeptidase 1 [Mus musculus] >gi|71043768|ref|NP_001020874.1| desumoylating isopeptidase 1 [Rattus norvegicus] >gi|81880393|sp|Q9CQT7.1|PPDE2_MOUSE RecName: Full=Desumoylating isopeptidase 1; Short=DeSI-1; AltName: Full=PPPDE peptidase domain-containing protein 2; AltName: Full=Protein FAM152B >gi|123782093|sp|Q4KM30.1|PPDE2_RAT RecName: Full=Desumoylati…	NP_598856	8.79946e-52	70
Unitig_42	electron-transfer-flavoprotein beta polypeptide	491	gi|114053151|ref|NP_001040123.1|electron-transfer-flavoprotein beta polypeptide [Bombyx mori] >gi|87248127|gb|ABD36116.1| electron-transfer-flavoprotein beta polypeptide [Bombyx mori]	NP_001040123	1.87341e-78	94
Unitig_43	kinesin heavy chain	3182	gi|345485732|ref|XP_001606707.2|PREDICTED: kinesin heavy chain [Nasonia vitripennis]	XP_001606707	0	92
Unitig_44	hypothetical conserved protein	1114	gi|157129460|ref|XP_001655397.1|hypothetical protein AaeL_AAEL011476 [Aedes aegypti] >gi|94469314|gb|ABF18506.1| hypothetical conserved protein [Aedes aegypti] >gi|108872218|gb|EAT36443.1| AAEL011476-PA [Aedes aegypti]	XP_001655397	4.7131e-47	69
Unitig_45	zinc finger protein 62 homolog	1898	gi|350396029|ref|XP_003484414.1|PREDICTED: hypothetical protein LOC100743364 [Bombus impatiens]	XP_003484414	8.25571e-07	51
Unitig_46	cdc42 homolog	1075	gi|380025174|ref|XP_003696353.1|PREDICTED: cdc42 homolog [Apis florea]	XP_003696353	1.37903e-129	94
Unitig_48	heterogeneous nuclear ribonucleoprotein	2418	gi|193716167|ref|XP_001946745.1|PREDICTED: RNA-binding protein squid-like [Acyrthosiphon pisum]	XP_001946745	1.16018e-78	84
Unitig_50	lysozyme 1-like	709	gi|328709213|ref|XP_001949318.2|PREDICTED: lysozyme 1-like [Acyrthosiphon pisum]	XP_001949318	3.45612e-40	79
Unitig_51	intraflagellar transport protein 52 homolog	1161	gi|194044602|ref|XP_001924543.1|PREDICTED: intraflagellar transport protein 52 homolog [Sus scrofa] >gi|545880716|ref|XP_005657724.1| PREDICTED: intraflagellar transport protein 52 homolog [Sus scrofa]	XP_001924543	1.92983e-10	62
Unitig_53	nucleocapsid	1073	gi|328933905|gb|AEB70975.1|nucleocapsid [Armero virus] >gi|328933925|gb|AEB70986.1| nucleocapsid [Armero virus]	AEB70975	0.207335	41
Unitig_54	nicotinamide mononucleotide	1011	gi|91089959|ref|XP_973580.1|PREDICTED: similar to nicotinamide mononucleotide adenylyltransferase 1 [Tribolium castaneum] >gi|270013679|gb|EFA10127.1| hypothetical protein TcasGA2_TC012307 [Tribolium castaneum]	XP_973580	1.62509e-111	78
Unitig_55	monocarboxylate transporter 1-like	1106	gi|193716147|ref|XP_001944889.1|PREDICTED: monocarboxylate transporter 1-like [Acyrthosiphon pisum]	XP_001944889	4.16817e-72	81
Unitig_57	GJ12942	2633	gi|195375509|ref|XP_002046543.1|GJ12942 [Drosophila virilis] >gi|194153701|gb|EDW68885.1| GJ12942 [Drosophila virilis]	XP_002046543	0	70
Unitig_60	polyglutamine-binding protein 1-like	1187	gi|345496772|ref|XP_001599726.2|PREDICTED: polyglutamine-binding protein 1-like [Nasonia vitripennis]	XP_001599726	1.16442e-62	65
Unitig_61	ves g 5 allergen	1091	gi|328719948|ref|XP_003246907.1|PREDICTED: hypothetical protein LOC100165954 isoform 2 [Acyrthosiphon pisum]	XP_003246907	4.34193e-13	86
Unitig_64	aspartate aminotransferase	1812	gi|157128621|ref|XP_001655159.1|aspartate aminotransferase [Aedes aegypti] >gi|33307012|gb|AAQ02892.1|AF395206_1 aspartate aminotransferase [Aedes aegypti] >gi|108882223|gb|EAT46448.1| AAEL002399-PA [Aedes aegypti]	XP_001655159	0	86
Unitig_65	elongation factor g mitochondrial	2577	gi|170040111|ref|XP_001847855.1|elongation factor G 1, mitochondrial [Culex quinquefasciatus] >gi|261263143|sp|B0WGM1.1|EFGM_CULQU RecName: Full=Elongation factor G, mitochondrial; Short=EF-Gmt; AltName: Full=Elongation factor G 1, mitochondrial; Short=mEF-G 1; AltName: Full=Elongation factor G1; Flags: Precursor >gi|167863667|gb|EDS27050.1| elongation factor G 1, mitochondrial [Culex quinquefasc…	XP_001847855	0	85
Unitig_66	saposin isoform 1	2592	gi|195061183|ref|XP_001995942.1|GH14090 [Drosophila grimshawi] >gi|193891734|gb|EDV90600.1| GH14090 [Drosophila grimshawi]	XP_001995942	1.38323e-11	41
Unitig_67	choline-phosphate cytidylyltransferase b	1521	gi|501295161|dbj|BAN20834.1|choline-phosphate cytidylyltransferase a, b [Riptortus pedestris]	BAN20834	8.03673e-160	86
Unitig_71	heat repeat-containing protein 3-like	2225	gi|350536745|ref|NP_001233145.1|71 kDa protein [Bombyx mori] >gi|330689873|gb|AEC33266.1| 71 kDa protein [Bombyx mori]	NP_001233145	1.92598e-88	56
Unitig_72	PREDICTED: hypothetical protein LOC100635662	1078	gi|340382209|ref|XP_003389613.1|PREDICTED: hypothetical protein LOC100635662 [Amphimedon queenslandica]	XP_003389613	5.33335e-65	62
Unitig_73	glutathione-s- partial	265	gi|374634436|gb|AEZ54451.1|glutathione-S-transferase, partial [Bemisia tabaci]	AEZ54451	0.00708165	95
Unitig_74	protein unc-45 homolog b-like	3996	gi|512909340|ref|XP_004926897.1|PREDICTED: protein unc-45 homolog B-like [Bombyx mori]	XP_004926897	0	79
Unitig_75	proline synthetase co-transcribed bacterial-like protein	392	gi|524871846|ref|XP_005092694.1|PREDICTED: proline synthase co-transcribed bacterial homolog protein-like [Aplysia californica]	XP_005092694	1.50425e-31	71
Unitig_76	annexin b13	1569	gi|193700072|ref|XP_001950997.1|PREDICTED: annexin-B11-like [Acyrthosiphon pisum]	XP_001950997	2.15559e-142	72
Unitig_77	probable trna threonylcarbamoyladenosine biosynthesis protein cg14231-like	1587	gi|478254125|gb|ENN74407.1|hypothetical protein YQE_08992, partial [Dendroctonus ponderosae]	ENN74407	6.273e-101	67
Unitig_78	diphthine synthase	1176	gi|170045280|ref|XP_001850243.1|diphthine synthase [Culex quinquefasciatus] >gi|167868230|gb|EDS31613.1| diphthine synthase [Culex quinquefasciatus]	XP_001850243	5.14987e-134	82
Unitig_80	tbc1 domain family member 4-like	4382	gi|193591977|ref|XP_001947975.1|PREDICTED: TBC1 domain family member 4-like [Acyrthosiphon pisum]	XP_001947975	0	71
Unitig_84	alkaline tissue-nonspecific isozyme-like	2123	gi|242009148|ref|XP_002425354.1|Alkaline phosphatase, tissue-nonspecific isozyme precursor, putative [Pediculus humanus corporis] >gi|212509139|gb|EEB12616.1| Alkaline phosphatase, tissue-nonspecific isozyme precursor, putative [Pediculus humanus corporis]	XP_002425354	1.68532e-106	75
Unitig_90	methionine aminopeptidase	1549	gi|501297605|dbj|BAN21190.1|methionine aminopeptidase [Riptortus pedestris]	BAN21190	0	86
Unitig_95	corepressor interacting with rbpj 1-like	1421	gi|383855227|ref|XP_003703118.1|PREDICTED: corepressor interacting with RBPJ 1-like [Megachile rotundata]	XP_003703118	6.40585e-100	85
Unitig_98	serine protease mitochondrial	1291	gi|156543818|ref|XP_001606558.1|PREDICTED: serine protease HTRA2, mitochondrial-like isoform 1 [Nasonia vitripennis] >gi|345495752|ref|XP_003427567.1| PREDICTED: serine protease HTRA2, mitochondrial-like isoform 2 [Nasonia vitripennis]	XP_001606558	3.23702e-139	77
Unitig_103	uncharacterized oxidoreductase -like	952	gi|126306633|ref|XP_001364953.1|PREDICTED: uncharacterized oxidoreductase C663.06c-like [Monodelphis domestica]	XP_001364953	3.59804e-66	65
Unitig_105	PREDICTED: AKT-interacting protein-like	2126	gi|390347282|ref|XP_784185.3|PREDICTED: AKT-interacting protein-like [Strongylocentrotus purpuratus]	XP_784185	8.72161e-61	62
Unitig_106	enhancer of rudimentary homolog	500	gi|225718056|gb|ACO14874.1|Enhancer of rudimentary homolog [Caligus clemensi]	ACO14874	2.31427e-60	95
Unitig_111	PREDICTED: uncharacterized protein LOC101738550	2917	gi|512934230|ref|XP_004932984.1|PREDICTED: uncharacterized protein LOC101738550 [Bombyx mori]	XP_004932984	0.000946993	51
Unitig_113	exosome component 8	1079	gi|91081401|ref|XP_972667.1|PREDICTED: similar to exosome component 8 [Tribolium castaneum] >gi|270006123|gb|EFA02571.1| hypothetical protein TcasGA2_TC008282 [Tribolium castaneum]	XP_972667	1.48713e-92	71
Unitig_114	naphthoate synthase	605	gi|545332683|ref|WP_021605857.1|naphthoate synthase [Actinomyces johnsonii] >gi|541477533|gb|ERH20525.1| naphthoate synthase [Actinomyces johnsonii F0510]	WP_021605857	0.00108084	51
Unitig_115	unknown	412	gi|524112883|emb|CCY88421.1|unknown [Mycoplasma sp. CAG:956]	CCY88421	0.451624	60
Unitig_118	thrombospondin type-1 domain-containing protein 4-like	1982	gi|328712384|ref|XP_003244797.1|PREDICTED: thrombospondin type-1 domain-containing protein 4-like [Acyrthosiphon pisum]	XP_003244797	3.18898e-171	59
Unitig_119	ankyrin repeat domain protein	2957	gi|222825093|dbj|BAH22251.1|ankyrin motif protein [Wolbachia endosymbiont of Cadra cautella]	BAH22251	1.14444e-90	51
Unitig_124	importin subunit alpha-4	2478	gi|332028650|gb|EGI68684.1|Importin subunit alpha-4 [Acromyrmex echinatior]	EGI68684	0	84
Unitig_126	protein c20orf11-like	1285	gi|506968487|gb|AGM32587.1|CTLH/CRA C-terminal to lisH motif domain containing protein [Coptotermes formosanus]	AGM32587	2.1414e-121	90
Unitig_127	mitochondrial ribosomal protein s11	1485	gi|195451635|ref|XP_002073010.1|GK13384 [Drosophila willistoni] >gi|194169095|gb|EDW83996.1| GK13384 [Drosophila willistoni]	XP_002073010	1.69801e-53	73
Unitig_128	glucosyl glucuronosyl transferases	1687	gi|91090214|ref|XP_967924.1|PREDICTED: similar to glucosyl/glucuronosyl transferases [Tribolium castaneum]	XP_967924	4.69127e-94	55
Unitig_129	serine threonine-protein kinase vrk	2730	gi|501294368|dbj|BAN20720.1|serine/threonine-protein kinase vrk [Riptortus pedestris]	BAN20720	1.0583e-103	61
Unitig_130	regulator of ribosome biosynthesis	1074	gi|443429412|gb|AGC92697.1|ribosome biogenesis regulatory protein-like protein [Heliconius erato]	AGC92697	5.7838e-72	68
Unitig_132	methyltransferase-like protein 10-like isoform x1	1451	gi|157127089|ref|XP_001654798.1|hypothetical protein AaeL_AAEL000284 [Aedes aegypti] >gi|108884503|gb|EAT48728.1| AAEL000284-PA [Aedes aegypti]	XP_001654798	3.73506e-75	75
Unitig_133	coatomer subunit zeta-1-like isoform 1	789	gi|328776270|ref|XP_623380.2|PREDICTED: coatomer subunit zeta-1 isoform 1 [Apis mellifera] >gi|380027611|ref|XP_003697515.1| PREDICTED: coatomer subunit zeta-1-like isoform 1 [Apis florea]	XP_623380	1.41572e-102	94
Unitig_135	hypothetical protein OTT_1665	1465	gi|189184572|ref|YP_001938357.1|hypothetical protein OTT_1665 [Orientia tsutsugamushi str. Ikeda] >gi|501438658|ref|WP_012462107.1| transposase [Orientia tsutsugamushi] >gi|189181343|dbj|BAG41123.1| hypothetical protein OTT_1665 [Orientia tsutsugamushi str. Ikeda]	YP_001938357	2.22144e-05	42
Unitig_136	PREDICTED: hypothetical protein LOC100116009	2297	gi|156547008|ref|XP_001600575.1|PREDICTED: hypothetical protein LOC100116009 [Nasonia vitripennis]	XP_001600575	1.12392e-38	59
Unitig_138	28s ribosomal protein mitochondrial-like	579	gi|274324145|ref|NP_001162111.1|28S ribosomal protein S17, mitochondrial-like [Acyrthosiphon pisum] >gi|193654931|ref|XP_001944690.1| PREDICTED: 28S ribosomal protein S17, mitochondrial-like isoform 1 [Acyrthosiphon pisum] >gi|239791473|dbj|BAH72197.1| ACYPI008968 [Acyrthosiphon pisum]	NP_001162111	1.17142e-62	74
Unitig_139	coatomer subunit beta	2603	gi|242008111|ref|XP_002424856.1|Coatomer subunit beta', putative [Pediculus humanus corporis] >gi|212508406|gb|EEB12118.1| Coatomer subunit beta', putative [Pediculus humanus corporis]	XP_002424856	0	91
Unitig_140	integrase core domain-containing protein	1291	gi|270015865|gb|EFA12313.1|hypothetical protein TcasGA2_TC005040 [Tribolium castaneum]	EFA12313	3.2011e-12	73
Unitig_141	adapter molecule	1946	gi|242013819|ref|XP_002427598.1|Adapter molecule Crk, putative [Pediculus humanus corporis] >gi|212512013|gb|EEB14860.1| Adapter molecule Crk, putative [Pediculus humanus corporis]	XP_002427598	3.54275e-134	84
Unitig_142	aspartate ammonia lyase	1502	gi|501296893|dbj|BAN21048.1|aspartate ammonia lyase [Riptortus pedestris]	BAN21048	0	85
Unitig_144	PREDICTED: hypothetical protein LOC100648065 isoform 1	1444	gi|340722526|ref|XP_003399655.1|PREDICTED: hypothetical protein LOC100648065 isoform 1 [Bombus terrestris]	XP_003399655	4.83329e-17	64
Unitig_145	arginine kinase	672	gi|242025534|ref|XP_002433179.1|Arginine kinase, putative [Pediculus humanus corporis] >gi|212518720|gb|EEB20441.1| Arginine kinase, putative [Pediculus humanus corporis]	XP_002433179	1.15726e-62	92
Unitig_147	hypothetical protein TcasGA2_TC011807	3135	gi|270013231|gb|EFA09679.1|hypothetical protein TcasGA2_TC011807 [Tribolium castaneum]	EFA09679	6.26163e-37	64
Unitig_148	lethal g0431 cg14788-pa	2287	gi|91081989|ref|XP_968889.1|PREDICTED: similar to lethal (1) G0431 CG14788-PA [Tribolium castaneum] >gi|270007374|gb|EFA03822.1| hypothetical protein TcasGA2_TC013937 [Tribolium castaneum]	XP_968889	0	73
Unitig_149	dna methyltransferase 1-associated protein 1-like	1697	gi|307206459|gb|EFN84493.1|DNA methyltransferase 1-associated protein 1 [Harpegnathos saltator]	EFN84493	0	80
Unitig_150	alpha-tubulin n-acetyltransferase-like	1317	gi|350420622|ref|XP_003492569.1|PREDICTED: alpha-tubulin N-acetyltransferase-like isoform 2 [Bombus impatiens]	XP_003492569	2.11431e-55	51
Unitig_151	conserved hypothetical protein	2229	gi|242008008|ref|XP_002424805.1|conserved hypothetical protein [Pediculus humanus corporis] >gi|212508343|gb|EEB12067.1| conserved hypothetical protein [Pediculus humanus corporis]	XP_002424805	1.16001e-105	60
Unitig_154	thrombospondin type-1 domain-containing protein 7a	1924	gi|328698660|ref|XP_001943228.2|PREDICTED: thrombospondin type-1 domain-containing protein 7A [Acyrthosiphon pisum]	XP_001943228	1.39915e-174	64
Unitig_156	alpha-tocopherol transfer	1614	gi|193693026|ref|XP_001949990.1|PREDICTED: alpha-tocopherol transfer protein-like [Acyrthosiphon pisum]	XP_001949990	5.73389e-47	56
Unitig_158	muscle m-line assembly protein unc-89-like isoform x1	1562	gi|478256479|gb|ENN76664.1|hypothetical protein YQE_06843, partial [Dendroctonus ponderosae]	ENN76664	2.12095e-09	64
Unitig_162	pyruvate dehydrogenase	2203	gi|66564967|ref|XP_396531.2|PREDICTED: [Pyruvate dehydrogenase [acetyl-transferring]]-phosphatase 1, mitochondrial [Apis mellifera]	XP_396531	1.52037e-166	80
Unitig_163	guanine nucleotide exchange	883	gi|478254667|gb|ENN74908.1|hypothetical protein YQE_08486, partial [Dendroctonus ponderosae]	ENN74908	3.3914e-40	73
Unitig_171	alpha-tocopherol transfer	519	gi|383849378|ref|XP_003700322.1|PREDICTED: alpha-tocopherol transfer protein-like [Megachile rotundata]	XP_003700322	1.50785e-17	55
Unitig_172	1-phosphatidylinositol- -bisphosphate phosphodiesterase-like isoform 1	4108	gi|328724634|ref|XP_001948241.2|PREDICTED: 1-phosphatidylinositol-4,5-bisphosphate phosphodiesterase-like isoform 1 [Acyrthosiphon pisum] >gi|328724636|ref|XP_003248206.1| PREDICTED: 1-phosphatidylinositol-4,5-bisphosphate phosphodiesterase-like isoform 2 [Acyrthosiphon pisum]	XP_001948241	0	88
Unitig_173	28s ribosomal protein mitochondrial-like	1105	gi|328697944|ref|XP_001951372.2|PREDICTED: 28S ribosomal protein S29, mitochondrial-like [Acyrthosiphon pisum]	XP_001951372	1.31424e-72	63
Unitig_176	ankyrin repeat domain protein	3290	gi|225630441|ref|YP_002727232.1|ankyrin repeat domain protein [Wolbachia sp. wRi] >gi|501932873|ref|WP_012673229.1| ankyrin repeat domain protein [Wolbachia sp. wRi] >gi|225592422|gb|ACN95441.1| ankyrin repeat domain protein [Wolbachia sp. wRi]	YP_002727232	0	66
Unitig_178	PREDICTED: hypothetical protein LOC100568979	308	gi|328702924|ref|XP_003242043.1|PREDICTED: hypothetical protein LOC100568979 [Acyrthosiphon pisum]	XP_003242043	9.6065e-08	53
Unitig_179	protein amn1 homolog	1307	gi|189237543|ref|XP_974098.2|PREDICTED: similar to conserved hypothetical protein [Tribolium castaneum]	XP_974098	1.9654e-07	43
Unitig_185	ets domain-containing protein elk-	1161	gi|443689762|gb|ELT92079.1|hypothetical protein CAPTEDRAFT_136524, partial [Capitella teleta]	ELT92079	1.15065e-38	89
Unitig_188	tbc1 domain family member 24-like isoform 2	1372	gi|383864506|ref|XP_003707719.1|PREDICTED: TBC1 domain family member 24-like isoform 2 [Megachile rotundata]	XP_003707719	2.90729e-117	84
Unitig_190	cytochrome p450	1909	gi|339896283|gb|AEK21827.1|cytochrome P450 [Bemisia tabaci]	AEK21827	0	98
Unitig_195	mitochondrial-like isoform x1	1963	gi|357608314|gb|EHJ65927.1|hypothetical protein KGM_13386 [Danaus plexippus]	EHJ65927	7.66149e-43	84
Unitig_197	rna-directed dna polymerase from mobile element jockey-like	547	gi|512915562|ref|XP_004928419.1|PREDICTED: uncharacterized protein LOC101746992 [Bombyx mori]	XP_004928419	3.87044e-18	53
Unitig_198	nfx1-type zinc finger-containing protein 1	286	gi|296808033|ref|XP_002844355.1|NFX1-type zinc finger-containing protein 1 [Arthroderma otae CBS 113480] >gi|238843838|gb|EEQ33500.1| NFX1-type zinc finger-containing protein 1 [Arthroderma otae CBS 113480]	XP_002844355	2.24376e-40	86
Unitig_199	facilitated trehalose transporter tret1-like	564	gi|328701837|ref|XP_001944504.2|PREDICTED: facilitated trehalose transporter Tret1-like [Acyrthosiphon pisum]	XP_001944504	5.72682e-22	53
Unitig_200	glycosaminoglycan xylosylkinase-like	1576	gi|242009633|ref|XP_002425587.1|protein FAM20B precursor, putative [Pediculus humanus corporis] >gi|212509480|gb|EEB12849.1| protein FAM20B precursor, putative [Pediculus humanus corporis]	XP_002425587	9.2799e-106	65
Unitig_204	PREDICTED: hypothetical protein LOC100162018	1001	gi|193591897|ref|XP_001947974.1|PREDICTED: hypothetical protein LOC100162018 [Acyrthosiphon pisum]	XP_001947974	3.88385e-46	62
Unitig_205	presqualene diphosphate phosphatase	1670	gi|193674127|ref|XP_001948053.1|PREDICTED: presqualene diphosphate phosphatase-like [Acyrthosiphon pisum]	XP_001948053	1.95551e-55	67
Unitig_206	glycine receptor subunit alpha-4-like	1629	gi|328720498|ref|XP_001946739.2|PREDICTED: glycine receptor subunit alpha-4-like [Acyrthosiphon pisum]	XP_001946739	0	93
Unitig_210	eukaryotic translation initiation factor 3 subunit 4	256	gi|270013801|gb|EFA10249.1|hypothetical protein TcasGA2_TC012449 [Tribolium castaneum]	EFA10249	1.30873e-23	75
Unitig_211	PREDICTED: hypothetical protein LOC100161729	1727	gi|193652401|ref|XP_001951879.1|PREDICTED: hypothetical protein LOC100161729 [Acyrthosiphon pisum]	XP_001951879	0	88
Unitig_214	fasciclin ii transmembrane isoform	3367	gi|328699699|ref|XP_001943556.2|PREDICTED: fasciclin-2-like [Acyrthosiphon pisum]	XP_001943556	0	62
Unitig_215	rna polymerase sigma factor	413	gi|402575108|ref|YP_006608000.1|RNA polymerase sigma-32 subunit RpoH [Candidatus Portiera aleyrodidarum BT-B-HRs] >gi|407453123|ref|YP_006732442.1| RNA polymerase sigma-32 factor [Candidatus Portiera aleyrodidarum BT-QVLC] >gi|407681457|ref|YP_006796633.1| RNA polymerase sigma factor RpoH [Candidatus Portiera aleyrodidarum BT-QVLC] >gi|407681739|ref|YP_006796914.1| RNA polymerase sigma factor Rpo…	YP_006608000	2.90009e-89	100
Unitig_216	vacuolar protein sorting-associated protein 11 homolog	1064	gi|328782752|ref|XP_393972.4|PREDICTED: vacuolar protein sorting-associated protein 11 homolog [Apis mellifera]	XP_393972	3.52972e-91	63
Unitig_218	PREDICTED: hypothetical protein LOC100574092	447	gi|328710921|ref|XP_003244401.1|PREDICTED: hypothetical protein LOC100574092 [Acyrthosiphon pisum]	XP_003244401	3.53607e-16	62
Unitig_220	isoform a	1886	gi|17944350|gb|AAL48067.1|RE69756p [Drosophila melanogaster]	AAL48067	0.0870541	52
Unitig_222	syntaxin 1a	1981	gi|480310433|gb|AGJ76545.1|syntaxin 1A [Bemisia tabaci]	AGJ76545	0	100
Unitig_224	acyl- synthetase family member 4-like	2043	gi|307195335|gb|EFN77267.1|Acyl-CoA synthetase family member 4 [Harpegnathos saltator]	EFN77267	7.5683e-44	44
Unitig_225	udp-glucuronosyltransferase 1-1	247	gi|194760783|ref|XP_001962612.1|GF15545 [Drosophila ananassae] >gi|190616309|gb|EDV31833.1| GF15545 [Drosophila ananassae]	XP_001962612	3.25867e-07	59
Unitig_229	sjoegren syndrome nuclear autoantigen 1-like protein	776	gi|308322115|gb|ADO28195.1|sjoegren syndrome nuclear autoantigen 1-like protein [Ictalurus furcatus]	ADO28195	8.76653e-14	64
Unitig_230	fatty acid synthase-like isoform 2	367	gi|328705164|ref|XP_003242717.1|PREDICTED: fatty acid synthase-like isoform 2 [Acyrthosiphon pisum]	XP_003242717	2.93755e-17	75
Unitig_231	rac-gtp binding protein	1949	gi|501295117|dbj|BAN20830.1|rac-GTP binding protein [Riptortus pedestris]	BAN20830	0	76
Unitig_234	ranbp-type and c3hc4-type zinc finger-containing protein 1-like isoform x1	369	gi|340374497|ref|XP_003385774.1|PREDICTED: hypothetical protein LOC100634228 [Amphimedon queenslandica]	XP_003385774	1.09203e-28	65
Unitig_236	heat shock 70 kda protein 14	1801	gi|328713346|ref|XP_001945768.2|PREDICTED: heat shock 70 kDa protein 14-like [Acyrthosiphon pisum]	XP_001945768	5.88071e-112	64
Unitig_242	lola protein isoform h	730	gi|194884223|ref|XP_001976195.1|GG22731 [Drosophila erecta] >gi|195483695|ref|XP_002090394.1| GE13090 [Drosophila yakuba] >gi|190659382|gb|EDV56595.1| GG22731 [Drosophila erecta] >gi|194176495|gb|EDW90106.1| GE13090 [Drosophila yakuba]	XP_001976195	1.4502e-08	60
Unitig_244	zinc finger protein 423-like	337	gi|195111596|ref|XP_002000364.1|GI22562 [Drosophila mojavensis] >gi|193916958|gb|EDW15825.1| GI22562 [Drosophila mojavensis]	XP_002000364	0.0565428	54
Unitig_246	suppressor protein	2726	gi|242025410|ref|XP_002433117.1|suppressor protein SRP40, putative [Pediculus humanus corporis] >gi|212518658|gb|EEB20379.1| suppressor protein SRP40, putative [Pediculus humanus corporis]	XP_002433117	1.40554e-31	52
Unitig_248	c-myc-binding	403	gi|383856719|ref|XP_003703855.1|PREDICTED: c-Myc-binding protein-like [Megachile rotundata]	XP_003703855	5.81875e-19	65
Unitig_250	protein transport protein sec61 subunit beta-like	465	gi|91083317|ref|XP_974792.1|PREDICTED: similar to AGAP011504-PA [Tribolium castaneum] >gi|270006931|gb|EFA03379.1| hypothetical protein TcasGA2_TC013365 [Tribolium castaneum]	XP_974792	1.80009e-15	79
Unitig_254	vacuolar protein sorting-associated protein 54	3308	gi|501297934|dbj|BAN21253.1|vacuolar protein sorting [Riptortus pedestris]	BAN21253	0	68
Unitig_256	glycosyltransferase-like 1b	3571	gi|242008779|ref|XP_002425177.1|conserved hypothetical protein [Pediculus humanus corporis] >gi|212508879|gb|EEB12439.1| conserved hypothetical protein [Pediculus humanus corporis]	XP_002425177	0	87
Unitig_266	urokinase-type plasminogen activator	1015	gi|158292479|ref|XP_313940.4|AGAP005065-PA [Anopheles gambiae str. PEST] >gi|157017011|gb|EAA09456.4| AGAP005065-PA [Anopheles gambiae str. PEST]	XP_313940	1.64746e-13	47
Unitig_269	membrane metallo-endopeptidase-like 1-like	1422	gi|193693010|ref|XP_001950596.1|PREDICTED: membrane metallo-endopeptidase-like 1-like [Acyrthosiphon pisum]	XP_001950596	4.77208e-65	52
Unitig_275	PREDICTED: hypothetical protein LOC100680241	640	gi|345489405|ref|XP_003426131.1|PREDICTED: hypothetical protein LOC100680241 [Nasonia vitripennis]	XP_003426131	0.00311244	63
Unitig_278	zinc finger transcription factor	1790	gi|328710681|ref|XP_003244332.1|PREDICTED: hypothetical protein LOC100575402 [Acyrthosiphon pisum]	XP_003244332	1.59767e-07	54
Unitig_279	angiotensin-converting enzyme-like	1627	gi|40365371|gb|AAR85358.1|angiotensin converting enzyme, partial [Locusta migratoria]	AAR85358	0	78
Unitig_281	lirp_locmi ame: full=lirp ame: full=locusta insulin-related peptide contains: ame: full=lirp b chain contains: ame: full=5 kda peptide ame: full=c chain contains: ame: full=lirp a chain flags: precursor	745	gi|307168703|gb|EFN61735.1|LIRP [Camponotus floridanus]	EFN61735	3.63536e-08	44
Unitig_287	glucose-induced degradation protein 4 homolog isoform x2	877	gi|307190720|gb|EFN74636.1|Uncharacterized protein C17orf39-like protein [Camponotus floridanus]	EFN74636	7.64702e-133	94
Unitig_289	phenylalanine ammonia-	2649	gi|508726786|gb|EOY18683.1|Phenylalanine ammonia-lyase 2 [Theobroma cacao]	EOY18683	0	86
Unitig_292	nuclease harbi1-like	1473	gi|270004721|gb|EFA01169.1|hypothetical protein TcasGA2_TC010492 [Tribolium castaneum]	EFA01169	4.42191e-34	53
Unitig_294	cg34114 cg34114-pb	1479	gi|270009761|gb|EFA06209.1|hypothetical protein TcasGA2_TC009058 [Tribolium castaneum]	EFA06209	3.76806e-136	67
Unitig_295	hypothetical protein DAPPUDRAFT_312237	1316	gi|321476488|gb|EFX87449.1|hypothetical protein DAPPUDRAFT_312237 [Daphnia pulex]	EFX87449	0.000232783	51
Unitig_298	ubiquinol-cytochrome c reductase complex chaperone cbp3 homolog	1203	gi|195427493|ref|XP_002061811.1|GK17199 [Drosophila willistoni] >gi|194157896|gb|EDW72797.1| GK17199 [Drosophila willistoni]	XP_002061811	1.14317e-43	57
Unitig_299	probable e3 sumo-protein ligase rnf212-like isoform x2	1123	gi|524867417|ref|XP_005090520.1|PREDICTED: probable E3 SUMO-protein ligase RNF212-like isoform X2 [Aplysia californica] >gi|524867419|ref|XP_005090521.1| PREDICTED: probable E3 SUMO-protein ligase RNF212-like isoform X3 [Aplysia californica]	XP_005090520	1.20325e-08	44
Unitig_301	zinc finger protein 569-like isoform 1	2933	gi|328711932|ref|XP_003244679.1|PREDICTED: zinc finger protein 569-like isoform 1 [Acyrthosiphon pisum] >gi|328711934|ref|XP_003244680.1| PREDICTED: zinc finger protein 569-like isoform 2 [Acyrthosiphon pisum]	XP_003244679	8.76095e-142	55
Unitig_305	PREDICTED: hypothetical protein LOC100165954 isoform 2	888	gi|328719948|ref|XP_003246907.1|PREDICTED: hypothetical protein LOC100165954 isoform 2 [Acyrthosiphon pisum]	XP_003246907	0.0149171	73
Unitig_306	facilitated trehalose transporter tret1-like	506	gi|91084359|ref|XP_973264.1|PREDICTED: similar to AGAP007667-PA [Tribolium castaneum]	XP_973264	2.95846e-14	65
Unitig_308	glucosyl glucuronosyl transferases	785	gi|157134141|ref|XP_001663166.1|glucosyl/glucuronosyl transferases [Aedes aegypti] >gi|108881418|gb|EAT45643.1| AAEL003102-PA [Aedes aegypti]	XP_001663166	1.14722e-81	75
Unitig_309	isocitrate dehydrogenase	589	gi|312385883|gb|EFR30275.1|hypothetical protein AND_00212 [Anopheles darlingi]	EFR30275	1.15757e-49	88
Unitig_311	PREDICTED: hypothetical protein LOC100121698	791	gi|156550673|ref|XP_001605310.1|PREDICTED: hypothetical protein LOC100121698 [Nasonia vitripennis]	XP_001605310	5.00733e-33	82
Unitig_312	PREDICTED: similar to conserved hypothetical protein	2628	gi|189237543|ref|XP_974098.2|PREDICTED: similar to conserved hypothetical protein [Tribolium castaneum]	XP_974098	2.64361e-35	49
Unitig_315	latrophilin cirl-like isoform 1	987	gi|343466334|gb|AEM43039.1|CIRL [Apis mellifera]	AEM43039	1.83516e-157	82
Unitig_318	lola protein isoform h	295	gi|45552057|ref|NP_788316.2|longitudinals lacking, isoform K [Drosophila melanogaster] >gi|29539403|dbj|BAC67584.1| Lola protein isoform H [Drosophila melanogaster] >gi|29539443|dbj|BAC67604.1| Lola protein isoform H [Drosophila melanogaster] >gi|29539483|dbj|BAC67624.1| Lola protein isoform H [Drosophila melanogaster] >gi|29539523|dbj|BAC67644.1| Lola protein isoform H [Drosophila melanogaster] …	NP_788316	5.24459e-06	49
Unitig_319	dna polymerase	503	gi|270016853|gb|EFA13299.1|hypothetical protein TcasGA2_TC014829 [Tribolium castaneum]	EFA13299	2.78988e-45	64
Unitig_324	phospholipid-hydroperoxide glutathione peroxidase	634	gi|239788286|dbj|BAH70830.1|ACYPI38240 [Acyrthosiphon pisum]	BAH70830	5.67989e-38	80
Unitig_325	poly(adp-ribose) glycohydrolase arh3-like	470	gi|350407519|ref|XP_003488111.1|PREDICTED: poly(ADP-ribose) glycohydrolase ARH3-like [Bombus impatiens]	XP_003488111	1.75864e-29	72
Unitig_327	lish domain-containing protein fopnl-like isoform 1	1489	gi|110764770|ref|XP_001120606.1|PREDICTED: lisH domain-containing protein C16orf63 homolog [Apis mellifera]	XP_001120606	2.9596e-16	64
Unitig_328	lysosomal acid phosphatase	1509	gi|242020246|ref|XP_002430566.1|Lysosomal acid phosphatase precursor, putative [Pediculus humanus corporis] >gi|212515738|gb|EEB17828.1| Lysosomal acid phosphatase precursor, putative [Pediculus humanus corporis]	XP_002430566	2.68843e-58	51
Unitig_334	tubulin-specific chaperone c-like	551	gi|156547691|ref|XP_001604825.1|PREDICTED: tubulin-specific chaperone C-like isoform 1 [Nasonia vitripennis] >gi|345484962|ref|XP_003425165.1| PREDICTED: tubulin-specific chaperone C-like isoform 2 [Nasonia vitripennis]	XP_001604825	7.58482e-27	78
Unitig_338	morn repeat-containing protein 4-like	747	gi|158291754|ref|XP_313294.4|AGAP003547-PA [Anopheles gambiae str. PEST] >gi|347970110|ref|XP_003436523.1| AGAP003547-PB [Anopheles gambiae str. PEST] >gi|157017440|gb|EAA44640.4| AGAP003547-PA [Anopheles gambiae str. PEST] >gi|333468784|gb|EGK97065.1| AGAP003547-PB [Anopheles gambiae str. PEST]	XP_313294	2.8888e-85	91
Unitig_339	kinesin-like protein kif13a	3762	gi|307194257|gb|EFN76653.1|Kinesin-like protein KIF13A [Harpegnathos saltator]	EFN76653	0	78
Unitig_341	mgc80968 protein	931	gi|402594363|gb|EJW88289.1|hypothetical protein WUBG_00801 [Wuchereria bancrofti]	EJW88289	2.86692e-18	67
Unitig_343	tbc1 domain family member 16-like	1985	gi|189239766|ref|XP_001807945.1|PREDICTED: similar to CG5337 CG5337-PA [Tribolium castaneum] >gi|270012664|gb|EFA09112.1| hypothetical protein TcasGA2_TC015972 [Tribolium castaneum]	XP_001807945	0	78
Unitig_344	tbc1 domain family member 24	348	gi|383864506|ref|XP_003707719.1|PREDICTED: TBC1 domain family member 24-like isoform 2 [Megachile rotundata]	XP_003707719	1.36482e-53	87
Unitig_346	rhomboid family member 1-like isoform 2	3266	gi|328714292|ref|XP_003245324.1|PREDICTED: rhomboid family member 1-like isoform 2 [Acyrthosiphon pisum]	XP_003245324	0	76
Unitig_349	isoform b	1227	gi|38677911|emb|CAD21427.1|alpha-1,6-mannosyl-glycoprotein beta-1,2-N-acetylglucosaminyltransferase [Drosophila melanogaster]	CAD21427	1.67558e-157	74
Unitig_352	atp-binding cassette sub-family g member 4-like	2303	gi|193636433|ref|XP_001950956.1|PREDICTED: ATP-binding cassette sub-family G member 4-like isoform 1 [Acyrthosiphon pisum]	XP_001950956	0	86
Unitig_359	serine threonine-protein kinase pftaire-1	2952	gi|328709261|ref|XP_001944883.2|PREDICTED: cyclin-dependent kinase 14-like isoform 1 [Acyrthosiphon pisum] >gi|328709265|ref|XP_003243914.1| PREDICTED: cyclin-dependent kinase 14-like isoform 3 [Acyrthosiphon pisum]	XP_001944883	0	84
Unitig_360	beta- -glucan recognition protein 4a	1589	gi|391226605|gb|AFM38191.1|beta-1,3-glucan recognition protein 4a [Anasa tristis]	AFM38191	1.90736e-18	64
Unitig_362	rna 3 -terminal phosphate cyclase	3073	gi|471408386|ref|XP_004385776.1|PREDICTED: RNA 3'-terminal phosphate cyclase [Trichechus manatus latirostris]	XP_004385776	2.39629e-106	66
Unitig_364	achain the crystal structure of the 13th pdz domain of mpdz	1003	gi|88193087|pdb|2FNE|AChain A, The Crystal Structure Of The 13th Pdz Domain Of Mpdz >gi|88193088|pdb|2FNE|B Chain B, The Crystal Structure Of The 13th Pdz Domain Of Mpdz >gi|88193089|pdb|2FNE|C Chain C, The Crystal Structure Of The 13th Pdz Domain Of Mpdz	2FNE_A	4.78065e-27	81
Unitig_366	zinc finger	2123	gi|242025650|ref|XP_002433237.1|zinc finger protein, putative [Pediculus humanus corporis] >gi|212518778|gb|EEB20499.1| zinc finger protein, putative [Pediculus humanus corporis]	XP_002433237	8.10216e-133	78
Unitig_368	xpa-binding protein 2	2571	gi|91092544|ref|XP_968085.1|PREDICTED: similar to XPA-binding protein 2 [Tribolium castaneum]	XP_968085	0	89
Unitig_371	maternal protein exuperantia-like	424	gi|114053141|ref|NP_001040124.1|exuperantia [Bombyx mori] >gi|87248129|gb|ABD36117.1| exuperantia [Bombyx mori]	NP_001040124	5.13389e-38	69
Unitig_373	hypothetical protein TcasGA2_TC002009	1073	gi|270016691|gb|EFA13137.1|hypothetical protein TcasGA2_TC002009 [Tribolium castaneum]	EFA13137	1.58331e-09	50
Unitig_374	cdk5 regulatory subunit-associated protein 3-like	2055	gi|340728102|ref|XP_003402369.1|PREDICTED: CDK5 regulatory subunit-associated protein 3-like isoform 2 [Bombus terrestris]	XP_003402369	2.73822e-125	63
Unitig_375	reverse transcriptase	266	gi|399565626|dbj|BAM35674.1|putative reverse transcriptase [Marsupenaeus japonicus]	BAM35674	0.00370414	54
Unitig_380	dihydrolipoyllysine-residue acetyltransferase component of pyruvate dehydrogenase mitochondrial	1661	gi|307183309|gb|EFN70178.1|hypothetical protein EAG_01495 [Camponotus floridanus]	EFN70178	2.14706e-63	77
Unitig_381	zinc finger protein 395-like	1053	gi|193659903|ref|XP_001948206.1|PREDICTED: zinc finger protein 395-like [Acyrthosiphon pisum]	XP_001948206	2.1632e-96	59
Unitig_382	erg28-domain containing protein	334	gi|357630850|gb|EHJ78698.1|Erg28-domain containing protein [Danaus plexippus]	EHJ78698	6.6482e-14	89
Unitig_387	a-kinase anchor	338	gi|242018247|ref|XP_002429590.1|A-kinase anchor protein, putative [Pediculus humanus corporis] >gi|212514557|gb|EEB16852.1| A-kinase anchor protein, putative [Pediculus humanus corporis]	XP_002429590	3.44731e-14	95
Unitig_388	unnamed protein product	993	gi|334883363|dbj|BAK38646.1|unnamed protein product [Tribolium castaneum]	BAK38646	1.33548e-52	60
Unitig_390	hypothetical protein BRAFLDRAFT_146669	3086	gi|260817591|ref|XP_002603669.1|hypothetical protein BRAFLDRAFT_146669 [Branchiostoma floridae] >gi|229288991|gb|EEN59680.1| hypothetical protein BRAFLDRAFT_146669 [Branchiostoma floridae]	XP_002603669	3.95141e-29	58
Unitig_391	tyrosyl-dna phosphodiesterase	2446	gi|158293221|ref|XP_558110.3|AGAP010577-PA [Anopheles gambiae str. PEST] >gi|157016854|gb|EAL40355.3| AGAP010577-PA [Anopheles gambiae str. PEST]	XP_558110	3.21705e-123	56
Unitig_396	rbm25 protein	1962	gi|242005635|ref|XP_002423669.1|rbm25 protein, putative [Pediculus humanus corporis] >gi|212506838|gb|EEB10931.1| rbm25 protein, putative [Pediculus humanus corporis]	XP_002423669	1.31695e-72	86
Unitig_397	s-layer protein	424	gi|490836089|ref|WP_004698169.1|aminotransferase [Veillonella] >gi|294456511|gb|EFG24874.1| hypothetical protein HMPREF0874_01063 [Veillonella sp. 6_1_27] >gi|333976066|gb|EGL76938.1| hypothetical protein HMPREF9323_1520 [Veillonella parvula ACS-068-V-Sch12]	WP_004698169	0.0095132	53
Unitig_401	regulator of telomere elongation helicase 1 homolog	2363	gi|340715420|ref|XP_003396211.1|PREDICTED: LOW QUALITY PROTEIN: regulator of telomere elongation helicase 1 homolog [Bombus terrestris]	XP_003396211	7.7712e-144	55
Unitig_404	thiamine transporter 1-like	299	gi|328711557|ref|XP_003244569.1|PREDICTED: thiamine transporter 1-like [Acyrthosiphon pisum]	XP_003244569	0.000103352	65
Unitig_406	intraflagellar transport protein 74 homolog	572	gi|72157855|ref|XP_789962.1|PREDICTED: intraflagellar transport protein 74 homolog [Strongylocentrotus purpuratus]	XP_789962	3.32073e-12	64
Unitig_408	zinc finger protein 850-like	1077	gi|194578807|ref|NP_001124130.1|uncharacterized protein LOC100170823 [Danio rerio] >gi|190338896|gb|AAI63637.1| Zgc:194336 protein [Danio rerio]	NP_001124130	3.52782e-09	42
Unitig_410	general transcription factor 3c	3501	gi|242024304|ref|XP_002432568.1|General transcription factor 3C polypeptide, putative [Pediculus humanus corporis] >gi|212518028|gb|EEB19830.1| General transcription factor 3C polypeptide, putative [Pediculus humanus corporis]	XP_002432568	2.18822e-165	58
Unitig_411	zinc finger protein 135-like isoform x1	2371	gi|528509378|ref|XP_005159553.1|PREDICTED: zinc finger protein 850-like [Danio rerio]	XP_005159553	6.93405e-21	42
Unitig_421	nadh dehydrogenase subunit 5	694	gi|388604640|gb|AFK08575.1|NADH dehydrogenase subunit 5 (mitochondrion) [Bemisia tabaci]	AFK08575	0.18314	69
Unitig_422	zinc finger and btb domain-containing protein 6-like	926	gi|328726142|ref|XP_003248764.1|PREDICTED: zinc finger and BTB domain-containing protein 6-like [Acyrthosiphon pisum]	XP_003248764	1.81685e-64	90
Unitig_423	dedicator of cytokinesis protein 1-like isoform 2	3673	gi|328724758|ref|XP_003248245.1|PREDICTED: dedicator of cytokinesis protein 1-like isoform 2 [Acyrthosiphon pisum]	XP_003248245	0	79
Unitig_424	transcriptional regulator atrx homolog	1054	gi|195042019|ref|XP_001991349.1|GH12103 [Drosophila grimshawi] >gi|193901107|gb|EDV99973.1| GH12103 [Drosophila grimshawi]	XP_001991349	8.53536e-35	62
Unitig_427	bifunctional atp-dependent dihydroxyacetone kinase fad-amp lyase	2005	gi|357622191|gb|EHJ73758.1|hypothetical protein KGM_01883 [Danaus plexippus]	EHJ73758	3.64455e-131	58
Unitig_428	tyrosine kinase receptor cad96ca	3690	gi|328715727|ref|XP_003245706.1|PREDICTED: hypothetical protein LOC100158733 isoform 2 [Acyrthosiphon pisum]	XP_003245706	0	87
Unitig_430	isoform e	988	gi|478433473|gb|AGI98593.1|CaMKII isoform E [Periplaneta americana]	AGI98593	2.55342e-139	96
Unitig_438	fk506-binding protein 5-like isoform x1	2280	gi|328722469|ref|XP_001946997.2|PREDICTED: hypothetical protein LOC100162722 [Acyrthosiphon pisum]	XP_001946997	2.59955e-113	55
Unitig_445	chloride channel clic-like protein 1-like	3114	gi|328781957|ref|XP_003250064.1|PREDICTED: hypothetical protein LOC100576373 [Apis mellifera]	XP_003250064	0.0271598	41
Unitig_449	tubulin beta-4 chain-like isoform 2	367	gi|47228185|emb|CAG07580.1|unnamed protein product [Tetraodon nigroviridis]	CAG07580	4.3409e-28	94
Unitig_456	glutathione s-transferase o1	1114	gi|387413362|gb|AFJ75806.1|glutathione s-transferase O1 [Nilaparvata lugens]	AFJ75806	1.58948e-79	69
Unitig_457	transcription factor rfx3-like isoform 2	1017	gi|345493442|ref|XP_003427073.1|PREDICTED: transcription factor RFX3-like isoform 2 [Nasonia vitripennis]	XP_003427073	3.00137e-53	62
Unitig_458	sugar transporter	1069	gi|193664559|ref|XP_001946897.1|PREDICTED: facilitated trehalose transporter Tret1-like [Acyrthosiphon pisum]	XP_001946897	2.98277e-12	63
Unitig_463	protein sel-1 homolog 1-like	1708	gi|270011231|gb|EFA07679.1|hypothetical protein TcasGA2_TC030712 [Tribolium castaneum]	EFA07679	0	80
Unitig_465	3-hydroxybutyrate dehydrogenase	360	gi|242020368|ref|XP_002430627.1|D-beta-hydroxybutyrate dehydrogenase, putative [Pediculus humanus corporis] >gi|212515799|gb|EEB17889.1| D-beta-hydroxybutyrate dehydrogenase, putative [Pediculus humanus corporis]	XP_002430627	2.00274e-43	78
Unitig_466	rpt1 cg1341-pa	1618	gi|91088885|ref|XP_972389.1|PREDICTED: similar to Rpt1 CG1341-PA [Tribolium castaneum] >gi|270012350|gb|EFA08798.1| hypothetical protein TcasGA2_TC006492 [Tribolium castaneum]	XP_972389	0	97
Unitig_467	hypothetical protein AND_10348	942	gi|312378175|gb|EFR24818.1|hypothetical protein AND_10348 [Anopheles darlingi]	EFR24818	3.66831e-15	59
Unitig_468	glucosidase 2 subunit beta-like	641	gi|328711659|ref|XP_001949003.2|PREDICTED: glucosidase 2 subunit beta-like [Acyrthosiphon pisum]	XP_001949003	8.55332e-62	72
Unitig_470	hypothetical protein TcasGA2_TC009273	449	gi|270009947|gb|EFA06395.1|hypothetical protein TcasGA2_TC009273 [Tribolium castaneum]	EFA06395	1.0859e-05	61
Unitig_472	PREDICTED: hypothetical protein LOC100572908	1206	gi|328701042|ref|XP_003241473.1|PREDICTED: hypothetical protein LOC100572908 [Acyrthosiphon pisum]	XP_003241473	5.8174e-10	56
Unitig_473	fanconi anemia complementation group l	1337	gi|189238448|ref|XP_001813701.1|PREDICTED: similar to Fanconi anemia complementation group L [Tribolium castaneum]	XP_001813701	7.68168e-30	51
Unitig_474	ubiquitin thioesterase otu1	1587	gi|322799889|gb|EFZ21030.1|hypothetical protein SINV_02357 [Solenopsis invicta]	EFZ21030	6.77171e-126	74
Unitig_476	mitochondrial isoform 1	879	gi|511851199|ref|XP_004749929.1|PREDICTED: oligoribonuclease, mitochondrial [Mustela putorius furo] >gi|511945899|ref|XP_004791470.1| PREDICTED: oligoribonuclease, mitochondrial [Mustela putorius furo]	XP_004749929	5.53193e-46	69
Unitig_479	probable e3 ubiquitin-protein ligase mycbp2	213	gi|307201077|gb|EFN81009.1|Probable E3 ubiquitin-protein ligase MYCBP2 [Harpegnathos saltator]	EFN81009	3.81423e-25	87
Unitig_482	2og-fe oxygenase superfamily protein	443	gi|378728714|gb|EHY55173.1|hypothetical protein HMPREF1120_03323 [Exophiala dermatitidis NIH/UT8656]	EHY55173	1.76477e-10	53
Unitig_483	abc type i periplasmic-binding protein family	342	gi|300871921|ref|YP_003786794.1|ABC type I periplasmic-binding protein (PBP1) family [Brachyspira pilosicoli 95/1000] >gi|503010266|ref|WP_013245242.1| sugar ABC transporter substrate-binding protein [Brachyspira pilosicoli] >gi|300689622|gb|ADK32293.1| ABC-type type I periplasmic binding protein (PBP1) family [Brachyspira pilosicoli 95/1000]	YP_003786794	0.233017	71
Unitig_484	e3 ubiquitin-protein ligase ring2-a-like	1792	gi|340724527|ref|XP_003400633.1|PREDICTED: e3 ubiquitin-protein ligase RING2-A-like [Bombus terrestris] >gi|380021048|ref|XP_003694386.1| PREDICTED: E3 ubiquitin-protein ligase RING2-A-like isoform 1 [Apis florea]	XP_003400633	1.35378e-174	77
Unitig_490	homeobox protein ceh-	263	gi|357612982|gb|EHJ68260.1|hypothetical protein KGM_10626 [Danaus plexippus]	EHJ68260	1.2347e-11	63
Unitig_491	adenine phosphoribosyltransferase-like	792	gi|239789040|dbj|BAH71169.1|ACYPI003436 [Acyrthosiphon pisum]	BAH71169	1.05786e-45	73
Unitig_492	probable small nuclear ribonucleoprotein sm d1-like	1110	gi|242022404|ref|XP_002431630.1|small nuclear ribonucleoprotein sm D1, putative [Pediculus humanus corporis] >gi|212516938|gb|EEB18892.1| small nuclear ribonucleoprotein sm D1, putative [Pediculus humanus corporis]	XP_002431630	1.8237e-40	91
Unitig_493	neuroendocrine convertase 1-like	1588	gi|328718355|ref|XP_001947236.2|PREDICTED: hypothetical protein LOC100161992 [Acyrthosiphon pisum]	XP_001947236	3.69695e-147	68
Unitig_494	Striated muscle preferentially expressed protein kinase	953	gi|431917946|gb|ELK17175.1|Striated muscle preferentially expressed protein kinase [Pteropus alecto]	ELK17175	0.965512	44
Unitig_498	glutathione peroxidase	250	gi|283046726|ref|NP_001164309.1|glutathione peroxidase [Tribolium castaneum] >gi|270004922|gb|EFA01370.1| hypothetical protein TcasGA2_TC010355 [Tribolium castaneum]	NP_001164309	0.271174	66
Unitig_507	hypothetical protein	1405	gi|522211505|ref|WP_020718707.1|hypothetical protein [Acidobacteriaceae bacterium KBS 96]	WP_020718707	0.0425441	57
Unitig_508	probable maltase l-like	1514	gi|328719875|ref|XP_003246887.1|PREDICTED: probable maltase L-like [Acyrthosiphon pisum]	XP_003246887	6.98715e-102	56
Unitig_511	pol-like protein	820	gi|357621647|gb|EHJ73416.1|putative pol-like protein [Danaus plexippus]	EHJ73416	3.85142e-17	45
Unitig_514	phosphatidylethanolamine-binding protein 2	622	gi|189237508|ref|XP_972374.2|PREDICTED: similar to OV-16 antigen [Tribolium castaneum]	XP_972374	5.74993e-22	64
Unitig_518	ring finger protein 31	2631	gi|383862967|ref|XP_003706954.1|PREDICTED: uncharacterized protein LOC100880656 [Megachile rotundata]	XP_003706954	3.12957e-150	62
Unitig_521	reverse transcriptase	412	gi|28569870|dbj|BAC57910.1|reverse transcriptase [Anopheles gambiae]	BAC57910	0.00421152	60
Unitig_522	cytoplasmic dynein 2 heavy chain 1-like	2953	gi|50511233|dbj|BAD32602.1|mKIAA1997 protein [Mus musculus]	BAD32602	0	61
Unitig_524	alpha-tocopherol transfer isoform 1	947	gi|193605864|ref|XP_001947378.1|PREDICTED: hypothetical protein LOC100163118 isoform 1 [Acyrthosiphon pisum]	XP_001947378	2.29034e-69	61
Unitig_525	zinc finger	2744	gi|328722256|ref|XP_003247521.1|PREDICTED: Krueppel-related zinc finger protein 1-like [Acyrthosiphon pisum]	XP_003247521	1.71888e-59	45
Unitig_529	dep domain-containing protein 5-like isoform 1	3169	gi|345481874|ref|XP_001605551.2|PREDICTED: DEP domain-containing protein 5-like isoform 1 [Nasonia vitripennis]	XP_001605551	0	74
Unitig_530	grave disease carrier	1152	gi|345485895|ref|XP_003425363.1|PREDICTED: graves disease carrier protein-like [Nasonia vitripennis]	XP_003425363	1.27046e-171	84
Unitig_532	mitochondrial ribosomal	1078	gi|157167674|ref|XP_001661635.1|mitochondrial ribosomal protein, S9, putative [Aedes aegypti] >gi|108872300|gb|EAT36525.1| AAEL011391-PB [Aedes aegypti]	XP_001661635	7.23008e-89	68
Unitig_536	gdnf-inducible zinc finger protein 1	297	gi|194740976|ref|XP_001952965.1|GF17536 [Drosophila ananassae] >gi|190626024|gb|EDV41548.1| GF17536 [Drosophila ananassae]	XP_001952965	0.0159803	80
Unitig_537	mitochondrial gtpase 1-like	1240	gi|328713005|ref|XP_003244970.1|PREDICTED: mitochondrial GTPase 1-like [Acyrthosiphon pisum]	XP_003244970	7.81617e-112	72
Unitig_542	nucleic-acid-binding protein from transposon x-element	1062	gi|307193442|gb|EFN76249.1|Nucleic-acid-binding protein from transposon X-element [Harpegnathos saltator]	EFN76249	1.74002e-18	60
Unitig_544	dna adenine methyltransferase	631	gi|270016838|gb|EFA13284.1|hypothetical protein TcasGA2_TC010304 [Tribolium castaneum]	EFA13284	8.64108e-14	48
Unitig_545	monocarboxylate transporter 1 cg3456-pa	577	gi|91083703|ref|XP_969630.1|PREDICTED: similar to Monocarboxylate transporter 1 CG3456-PA [Tribolium castaneum] >gi|270007880|gb|EFA04328.1| hypothetical protein TcasGA2_TC014622 [Tribolium castaneum]	XP_969630	4.53802e-54	86
Unitig_546	PREDICTED: uncharacterized protein LOC101463033, partial	1170	gi|499013997|ref|XP_004537675.1|PREDICTED: uncharacterized protein LOC101463033, partial [Ceratitis capitata]	XP_004537675	1.20297e-74	60
Unitig_548	nose resistant to fluoxetine protein 6-like	1240	gi|328716783|ref|XP_001948519.2|PREDICTED: nose resistant to fluoxetine protein 6-like [Acyrthosiphon pisum]	XP_001948519	2.5663e-56	53
Unitig_549	abc transporter g family member 23-like isoform 1	2137	gi|193661951|ref|XP_001942931.1|PREDICTED: ABC transporter G family member 23-like isoform 1 [Acyrthosiphon pisum] >gi|328718908|ref|XP_003246617.1| PREDICTED: ABC transporter G family member 23-like isoform 2 [Acyrthosiphon pisum]	XP_001942931	0	86
Unitig_550	transcription factor tfiiib component b -like	2996	gi|380017710|ref|XP_003692790.1|PREDICTED: uncharacterized protein LOC100867277 [Apis florea]	XP_003692790	2.51068e-36	66
Unitig_551	peroxisomal targeting signal 1 receptor-like	2711	gi|340723680|ref|XP_003400217.1|PREDICTED: peroxisomal targeting signal 1 receptor-like [Bombus terrestris]	XP_003400217	8.20172e-177	65
Unitig_552	set and mynd domain-containing	707	gi|242009727|ref|XP_002425634.1|set and mynd domain-containing protein, putative [Pediculus humanus corporis] >gi|212509527|gb|EEB12896.1| set and mynd domain-containing protein, putative [Pediculus humanus corporis]	XP_002425634	4.53216e-72	69
Unitig_553	putative uncharacterized protein	307	gi|524170582|emb|CCZ42323.1|putative uncharacterized protein [Clostridium sp. CAG:122]	CCZ42323	0.2876	55
Unitig_559	mitochondrial ribosomal	1120	gi|328719800|ref|XP_003246863.1|PREDICTED: 39S ribosomal protein L46, mitochondrial-like [Acyrthosiphon pisum]	XP_003246863	7.89985e-53	64
Unitig_560	serine threonine kinase 11-interacting protein	3118	gi|307192133|gb|EFN75461.1|Serine/threonine kinase 11-interacting protein [Harpegnathos saltator]	EFN75461	1.87709e-49	54
Unitig_565	probable e3 ubiquitin-protein ligase rnf144a-a-like	2880	gi|193610524|ref|XP_001945106.1|PREDICTED: probable E3 ubiquitin-protein ligase RNF144A-A-like [Acyrthosiphon pisum]	XP_001945106	2.50144e-122	86
Unitig_566	conserved hypothetical protein	462	gi|170054691|ref|XP_001863245.1|conserved hypothetical protein [Culex quinquefasciatus] >gi|167874932|gb|EDS38315.1| conserved hypothetical protein [Culex quinquefasciatus]	XP_001863245	0.178375	50
Unitig_567	spindle assembly checkpoint component	523	gi|242009667|ref|XP_002425604.1|Spindle assembly checkpoint component MAD1, putative [Pediculus humanus corporis] >gi|212509497|gb|EEB12866.1| Spindle assembly checkpoint component MAD1, putative [Pediculus humanus corporis]	XP_002425604	5.59028e-16	65
Unitig_568	arrestin domain-containing protein 1-like	947	gi|498963280|ref|XP_004525171.1|PREDICTED: arrestin domain-containing protein 1-like [Ceratitis capitata]	XP_004525171	3.87287e-22	44
Unitig_569	cg11160 cg11160-pa	2271	gi|91087991|ref|XP_973574.1|PREDICTED: similar to CG11160 CG11160-PA [Tribolium castaneum]	XP_973574	2.95773e-136	65
Unitig_571	gualynate kinase-1	1508	gi|189014430|gb|ACD69451.1|gualynate kinase-1 [Gryllus firmus]	ACD69451	4.26635e-87	83
Unitig_572	valine--trna ligase	446	gi|514357825|ref|WP_016549531.1|valine--tRNA ligase [Leptospira fainei] >gi|514179498|gb|EPG73040.1| valine--tRNA ligase [Leptospira fainei serovar Hurstbridge str. BUT 6]	WP_016549531	0.942733	53
Unitig_573	krab-a domain-containing protein 2-like	412	gi|328701369|ref|XP_003241578.1|PREDICTED: KRAB-A domain-containing protein 2-like [Acyrthosiphon pisum]	XP_003241578	1.1252e-11	73
Unitig_574	protein unc-80 homolog	1248	gi|328711365|ref|XP_003244521.1|PREDICTED: protein unc-80 homolog [Acyrthosiphon pisum]	XP_003244521	6.11405e-17	48
Unitig_577	low quality protein: zonadhesin	2443	gi|523421293|emb|CDF87520.1|BN860_08262g1_1 [Zygosaccharomyces bailii CLIB 213]	CDF87520	0.0233911	40
Unitig_579	zgc:171223 protein	1625	gi|242246976|ref|NP_001156071.1|viral A-type inclusion protein, putative [Acyrthosiphon pisum] >gi|239792807|dbj|BAH72702.1| ACYPI001034 [Acyrthosiphon pisum]	NP_001156071	3.32683e-17	49
Unitig_582	dna-binding protein k10-like isoform 1	1592	gi|307214981|gb|EFN89826.1|hypothetical protein EAI_14016 [Harpegnathos saltator]	EFN89826	2.46996e-05	56
Unitig_585	myeloid differentiation primary response protein 88	1907	gi|307170866|gb|EFN62977.1|Myeloid differentiation primary response protein MyD88 [Camponotus floridanus]	EFN62977	8.47944e-67	58
Unitig_586	lola protein isoform j	519	gi|357631267|gb|EHJ78857.1|lola [Danaus plexippus]	EHJ78857	8.13818e-06	63
Unitig_590	#NAME?	1075	gi|157132288|ref|XP_001662541.1|ng,ng-dimethylarginine dimethylaminohydrolase [Aedes aegypti] >gi|108871221|gb|EAT35446.1| AAEL012397-PA [Aedes aegypti]	XP_001662541	4.90579e-95	79
Unitig_591	polycomb complex protein bmi-1-a	4198	gi|328721666|ref|XP_001943283.2|PREDICTED: hypothetical protein LOC100162794 [Acyrthosiphon pisum]	XP_001943283	1.25675e-83	68
Unitig_593	hypothetical protein	724	gi|493563698|ref|WP_006517081.1|hypothetical protein [Leptolyngbya sp. PCC 7375] >gi|425761854|gb|EKV02707.1| hypothetical protein Lepto7375DRAFT_4969 [Leptolyngbya sp. PCC 7375]	WP_006517081	0.947202	48
Unitig_594	rna-binding protein nova-1	2137	gi|307181420|gb|EFN69015.1|RNA-binding protein Nova-1 [Camponotus floridanus]	EFN69015	1.19485e-157	70
Unitig_599	copine-5-like isoform 2	325	gi|328696674|ref|XP_003240095.1|PREDICTED: copine-5-like isoform 2 [Acyrthosiphon pisum]	XP_003240095	9.41677e-45	88
Unitig_600	slit homolog 3	657	gi|328720058|ref|XP_001944593.2|PREDICTED: slit homolog 3 protein-like [Acyrthosiphon pisum]	XP_001944593	3.04096e-59	78
Unitig_602	homeotic protein female sterile- partial	1982	gi|478255084|gb|ENN75314.1|hypothetical protein YQE_08091, partial [Dendroctonus ponderosae]	ENN75314	7.34823e-34	97
Unitig_603	u11 u12 small nuclear ribonucleoprotein 48 kda	530	gi|350426745|ref|XP_003494530.1|PREDICTED: U11/U12 small nuclear ribonucleoprotein 48 kDa protein-like [Bombus impatiens]	XP_003494530	1.09998e-12	52
Unitig_608	PREDICTED: similar to C25F9.2, partial	365	gi|189242273|ref|XP_001809310.1|PREDICTED: similar to C25F9.2, partial [Tribolium castaneum]	XP_001809310	4.62863e-32	76
Unitig_610	sel1l protein	3442	gi|91086209|ref|XP_971922.1|PREDICTED: similar to Sel1l protein [Tribolium castaneum]	XP_971922	0	78
Unitig_614	PREDICTED: uncharacterized protein LOC100875671	3726	gi|383851627|ref|XP_003701333.1|PREDICTED: uncharacterized protein LOC100875671 [Megachile rotundata]	XP_003701333	0	64
Unitig_616	cytochrome p450	479	gi|312384959|gb|EFR29563.1|hypothetical protein AND_01353 [Anopheles darlingi]	EFR29563	0.0015042	51
Unitig_617	replication factor c subunit 1	710	gi|328790808|ref|XP_397246.4|PREDICTED: replication factor C subunit 1 [Apis mellifera]	XP_397246	0.120075	48
Unitig_625	serine threonine-protein kinase wnk	1329	gi|242023604|ref|XP_002432222.1|serine/threonine-protein kinase wnk 1,3,4, putative [Pediculus humanus corporis] >gi|212517619|gb|EEB19484.1| serine/threonine-protein kinase wnk 1,3,4, putative [Pediculus humanus corporis]	XP_002432222	0	93
Unitig_627	glutamate receptor delta-1 subunit	687	gi|328718807|ref|XP_003246584.1|PREDICTED: glutamate receptor delta-2 subunit-like [Acyrthosiphon pisum]	XP_003246584	4.52429e-44	71
Unitig_629	btb poz domain-containing adapter for cul3-mediated degradation protein 3-like	628	gi|158295484|ref|XP_316233.3|AGAP006173-PA [Anopheles gambiae str. PEST] >gi|157016060|gb|EAA11352.3| AGAP006173-PA [Anopheles gambiae str. PEST]	XP_316233	2.02742e-123	92
Unitig_630	intraflagellar transport protein 52 homolog	1351	gi|149424316|ref|XP_001519622.1|PREDICTED: intraflagellar transport protein 52 homolog, partial [Ornithorhynchus anatinus]	XP_001519622	5.20302e-29	63
Unitig_632	aael005189- partial	2497	gi|170030914|ref|XP_001843332.1|colmedin [Culex quinquefasciatus] >gi|167868812|gb|EDS32195.1| colmedin [Culex quinquefasciatus]	XP_001843332	0	65
Unitig_636	isoform b	1114	gi|242247229|ref|NP_001156046.1|MPV17 mitochondrial membrane protein-like [Acyrthosiphon pisum] >gi|239787933|dbj|BAH70668.1| ACYPI000120 [Acyrthosiphon pisum]	NP_001156046	2.02548e-90	86
Unitig_639	creb-regulated transcription coactivator 1	461	gi|242004524|ref|XP_002423133.1|conserved hypothetical protein [Pediculus humanus corporis] >gi|212506079|gb|EEB10395.1| conserved hypothetical protein [Pediculus humanus corporis]	XP_002423133	1.25163e-43	70
Unitig_642	pre-mrna-processing factor 6-like	2917	gi|193669389|ref|XP_001951091.1|PREDICTED: pre-mRNA-processing factor 6-like [Acyrthosiphon pisum]	XP_001951091	0	93
Unitig_643	cytochrome p450 4c1-like	1893	gi|193673986|ref|XP_001951034.1|PREDICTED: cytochrome P450 4C1-like [Acyrthosiphon pisum]	XP_001951034	1.16074e-119	71
Unitig_646	hypothetical protein	281	gi|496558470|ref|WP_009264545.1|hypothetical protein [Lachnospiraceae bacterium 5_1_63FAA] >gi|316894975|gb|EFV17143.1| hypothetical protein HMPREF0996_01020 [Lachnospiraceae bacterium 5_1_63FAA] >gi|524270746|emb|CDA31529.1| putative uncharacterized protein [Lachnospiraceae bacterium CAG:25]	WP_009264545	0.521072	49
Unitig_648	low quality protein: regucalcin-like	1622	gi|383851287|ref|XP_003701165.1|PREDICTED: regucalcin-like [Megachile rotundata]	XP_003701165	4.15037e-42	50
Unitig_650	tuftelin-interacting protein 11-like	2671	gi|332027395|gb|EGI67478.1|Tuftelin-interacting protein 11 [Acromyrmex echinatior]	EGI67478	0	69
Unitig_651	cg14521 cg14521-pa	1700	gi|242021806|ref|XP_002431334.1|lachesin precursor, putative [Pediculus humanus corporis] >gi|212516602|gb|EEB18596.1| lachesin precursor, putative [Pediculus humanus corporis]	XP_002431334	3.07045e-138	82
Unitig_652	low quality protein: rotatin-like	1299	gi|380013966|ref|XP_003691015.1|PREDICTED: LOW QUALITY PROTEIN: rotatin-like [Apis florea]	XP_003691015	4.36598e-36	48
Unitig_654	repressor of rna polymerase iii transcription maf1-like protein	649	gi|321469687|gb|EFX80666.1|hypothetical protein DAPPUDRAFT_230909 [Daphnia pulex]	EFX80666	6.31819e-09	83
Unitig_657	dna repair protein rad51-like protein	1744	gi|328705511|ref|XP_001944618.2|PREDICTED: DNA repair protein RAD51 homolog 3-like [Acyrthosiphon pisum]	XP_001944618	4.19351e-52	53
Unitig_667	proteasome-associated protein ecm29-like protein	3338	gi|270013515|gb|EFA09963.1|hypothetical protein TcasGA2_TC012120 [Tribolium castaneum]	EFA09963	0	64
Unitig_668	chemosensory protein a 87a	687	gi|157131363|ref|XP_001662213.1|hypothetical protein AaeL_AAEL012061 [Aedes aegypti] >gi|108871572|gb|EAT35797.1| AAEL012061-PA [Aedes aegypti]	XP_001662213	8.04762e-09	49
Unitig_669	phospholipid-transporting ATPase, putative	3299	gi|242025416|ref|XP_002433120.1|phospholipid-transporting ATPase, putative [Pediculus humanus corporis] >gi|212518661|gb|EEB20382.1| phospholipid-transporting ATPase, putative [Pediculus humanus corporis]	XP_002433120	0	72
Unitig_671	nmda-type glutamate receptor subunit variant 11 ( )	678	gi|68124058|emb|CAJ09699.1|NMDA-type glutamate receptor subunit 1, variant 11 (NR1.11) [Apis mellifera carnica]	CAJ09699	8.35968e-134	93
Unitig_676	zinc finger protein xfin-like	2368	gi|328701133|ref|XP_003241502.1|PREDICTED: zinc finger protein Xfin-like [Acyrthosiphon pisum]	XP_003241502	5.59279e-20	68
Unitig_677	unc-112-related protein	516	gi|383859565|ref|XP_003705264.1|PREDICTED: unc-112-related protein-like [Megachile rotundata]	XP_003705264	6.29186e-74	84
Unitig_680	cg3756 cg3756-pa	1102	gi|270010836|gb|EFA07284.1|hypothetical protein TcasGA2_TC014519 [Tribolium castaneum]	EFA07284	3.96181e-124	75
Unitig_682	trehalose transporter 1- isoform b	388	gi|300681221|sp|B4QBN2.2|TRE11_DROSIRecName: Full=Facilitated trehalose transporter Tret1-1	B4QBN2	8.29974e-13	60
Unitig_683	dnah7 protein	835	gi|443685480|gb|ELT89079.1|hypothetical protein CAPTEDRAFT_156187 [Capitella teleta]	ELT89079	1.56889e-59	58
Unitig_685	lariat debranching enzyme	1689	gi|91092942|ref|XP_972250.1|PREDICTED: similar to lariat debranching enzyme [Tribolium castaneum] >gi|270003025|gb|EEZ99472.1| hypothetical protein TcasGA2_TC000044 [Tribolium castaneum]	XP_972250	3.8063e-154	75
Unitig_686	retrotransposon-like family member (retr-1)-like	1233	gi|270016063|gb|EFA12511.1|hypothetical protein TcasGA2_TC004209 [Tribolium castaneum]	EFA12511	8.9647e-19	57
Unitig_687	lysosomal acid phosphatase	1258	gi|242020246|ref|XP_002430566.1|Lysosomal acid phosphatase precursor, putative [Pediculus humanus corporis] >gi|212515738|gb|EEB17828.1| Lysosomal acid phosphatase precursor, putative [Pediculus humanus corporis]	XP_002430566	1.63085e-64	56
Unitig_688	transferase caf17 mitochondrial-like	1450	gi|270006859|gb|EFA03307.1|hypothetical protein TcasGA2_TC013249 [Tribolium castaneum]	EFA03307	3.82577e-100	68
Unitig_689	conserved hypothetical protein	345	gi|170045569|ref|XP_001850377.1|conserved hypothetical protein [Culex quinquefasciatus] >gi|167868555|gb|EDS31938.1| conserved hypothetical protein [Culex quinquefasciatus]	XP_001850377	0.0484435	73
Unitig_692	tetratricopeptide repeat protein 19 mitochondrial-like	1279	gi|345480036|ref|XP_001605810.2|PREDICTED: tetratricopeptide repeat protein 19 homolog, mitochondrial-like [Nasonia vitripennis]	XP_001605810	7.7971e-89	68
Unitig_696	restin (reed-steinberg cell-expressed intermediate filament-associated protein)	450	gi|270013372|gb|EFA09820.1|hypothetical protein TcasGA2_TC011966 [Tribolium castaneum]	EFA09820	0.000247148	58
Unitig_697	glutathione s-transferase	812	gi|242010719|ref|XP_002426106.1|glutathione-S-transferase theta, GST, putative [Pediculus humanus corporis] >gi|212510153|gb|EEB13368.1| glutathione-S-transferase theta, GST, putative [Pediculus humanus corporis]	XP_002426106	3.67846e-94	80
Unitig_701	facilitated trehalose transporter tret1-like	1069	gi|193697617|ref|XP_001943575.1|PREDICTED: facilitated trehalose transporter Tret1-like [Acyrthosiphon pisum]	XP_001943575	1.83838e-22	58
Unitig_703	mediator of rna polymerase ii transcription	1239	gi|328710019|ref|XP_001944097.2|PREDICTED: mediator of RNA polymerase II transcription subunit 12-like [Acyrthosiphon pisum]	XP_001944097	3.01261e-150	73
Unitig_705	39s ribosomal protein mitochondrial-like	868	gi|328697523|ref|XP_001949776.2|PREDICTED: 39S ribosomal protein L51, mitochondrial-like [Acyrthosiphon pisum]	XP_001949776	1.75745e-50	76
Unitig_706	btb poz domain-containing protein 8	3650	gi|507418856|ref|NP_001265260.1|uncharacterized protein LOC412643 [Apis mellifera]	NP_001265260	3.57203e-147	62
Unitig_707	hypothetical protein PIIN_01503	413	gi|353235666|emb|CCA67676.1|hypothetical protein PIIN_01503 [Piriformospora indica DSM 11827]	CCA67676	0.0264818	58
Unitig_708	storkhead-box protein 1	1295	gi|328781905|ref|XP_393271.4|PREDICTED: hypothetical protein LOC409778 [Apis mellifera]	XP_393271	5.10444e-13	49
Unitig_715	endothelin-converting enzyme 1-like	2571	gi|328722814|ref|XP_001942735.2|PREDICTED: endothelin-converting enzyme 1-like [Acyrthosiphon pisum]	XP_001942735	1.08208e-136	60
Unitig_718	phospholipase d1	2165	gi|307212070|gb|EFN87953.1|Phospholipase D1 [Harpegnathos saltator]	EFN87953	1.46604e-177	69
Unitig_719	nadp-dependent malic enzyme-like protein	342	gi|443419066|gb|AGC84405.1|NADP-dependent malic enzyme-like protein [Locusta migratoria]	AGC84405	3.19833e-65	95
Unitig_726	PREDICTED: cubilin-like	1530	gi|328705632|ref|XP_001950566.2|PREDICTED: cubilin-like [Acyrthosiphon pisum]	XP_001950566	6.03553e-87	50
Unitig_727	kv channel-interacting protein 4-like isoform 2	1350	gi|328716520|ref|XP_003245969.1|PREDICTED: Kv channel-interacting protein 4-like isoform 2 [Acyrthosiphon pisum]	XP_003245969	2.22153e-64	69
Unitig_728	alanyl-trna cytoplasmic-like	3179	gi|350409807|ref|XP_003488850.1|PREDICTED: alanyl-tRNA synthetase, cytoplasmic-like [Bombus impatiens]	XP_003488850	0	80
Unitig_729	serine threonine-protein kinase tao1-like	3971	gi|380016628|ref|XP_003692280.1|PREDICTED: serine/threonine-protein kinase TAO1-like [Apis florea]	XP_003692280	0	91
Unitig_730	af151665_1hox3 homeobox protein	1135	gi|5669117|gb|AAD46168.1|AF151665_1Hox3 homeobox protein [Alitta virens]	AAD46168	5.60439e-31	86
Unitig_735	aldo-keto reductase	354	gi|501291866|dbj|BAN20420.1|aldo-keto reductase [Riptortus pedestris]	BAN20420	6.42253e-41	76
Unitig_736	solute carrier family 35 member c2-like	1405	gi|391338510|ref|XP_003743601.1|PREDICTED: solute carrier family 35 member C2-like [Metaseiulus occidentalis]	XP_003743601	0.00391842	67
Unitig_737	lola protein isoform q	650	gi|45552567|ref|NP_995806.1|longitudinals lacking, isoform W [Drosophila melanogaster] >gi|29539421|dbj|BAC67593.1| Lola protein isoform Q [Drosophila melanogaster] >gi|29539461|dbj|BAC67613.1| Lola protein isoform Q [Drosophila melanogaster] >gi|29539501|dbj|BAC67633.1| Lola protein isoform Q [Drosophila melanogaster] >gi|29539541|dbj|BAC67653.1| Lola protein isoform Q [Drosophila melanogaster] …	NP_995806	3.34861e-10	69
Unitig_740	transcription initiation factor	2314	gi|383853794|ref|XP_003702407.1|PREDICTED: transcription initiation factor TFIID subunit 4-like [Megachile rotundata]	XP_003702407	2.30767e-106	82
Unitig_741	uncharacterized aarf domain-containing protein kinase 1-like isoform 2	1946	gi|307192549|gb|EFN75737.1|Uncharacterized aarF domain-containing protein kinase 1 [Harpegnathos saltator]	EFN75737	0	77
Unitig_742	venom protease-like	1110	gi|193575579|ref|XP_001951870.1|PREDICTED: proclotting enzyme-like isoform 1 [Acyrthosiphon pisum] >gi|328709820|ref|XP_003244077.1| PREDICTED: proclotting enzyme-like isoform 2 [Acyrthosiphon pisum] >gi|328709822|ref|XP_003244078.1| PREDICTED: proclotting enzyme-like isoform 3 [Acyrthosiphon pisum]	XP_001951870	1.68574e-62	59
Unitig_744	aael006211- partial	1468	gi|328724798|ref|XP_001948353.2|PREDICTED: tonsoku-like protein-like [Acyrthosiphon pisum]	XP_001948353	6.96372e-103	65
Unitig_745	hypothetical protein YQE_12996, partial	840	gi|478249702|gb|ENN70210.1|hypothetical protein YQE_12996, partial [Dendroctonus ponderosae]	ENN70210	8.79597e-90	74
Unitig_746	jouberin isoform x1	902	gi|390333988|ref|XP_003723818.1|PREDICTED: uncharacterized protein LOC100892609 [Strongylocentrotus purpuratus]	XP_003723818	7.37143e-33	58
Unitig_747	thap domain-containing protein 5-like	1037	gi|328697230|ref|XP_003240276.1|PREDICTED: THAP domain-containing protein 5-like [Acyrthosiphon pisum]	XP_003240276	6.1507e-15	58
Unitig_748	unnamed protein product	583	gi|430811325|emb|CCJ31248.1|unnamed protein product [Pneumocystis jirovecii]	CCJ31248	0.564115	48
Unitig_749	piggybac transposable element-derived protein 2-like	1388	gi|482660320|gb|AGK25051.1|transposase [Chilo suppressalis]	AGK25051	1.34365e-08	56
Unitig_752	PREDICTED: similar to AGAP008312-PA	1754	gi|189237594|ref|XP_966645.2|PREDICTED: similar to AGAP008312-PA [Tribolium castaneum] >gi|270006908|gb|EFA03356.1| hypothetical protein TcasGA2_TC013341 [Tribolium castaneum]	XP_966645	1.22878e-71	65
Unitig_754	mannosyl-oligosaccharide glucosidase-like isoform 1	3675	gi|91091700|ref|XP_972740.1|PREDICTED: similar to CG1597 CG1597-PA [Tribolium castaneum] >gi|270001063|gb|EEZ97510.1| hypothetical protein TcasGA2_TC011354 [Tribolium castaneum]	XP_972740	0	72
Unitig_756	transcription factor bcfi	1220	gi|193683287|ref|XP_001943242.1|PREDICTED: hypothetical protein LOC100168211 [Acyrthosiphon pisum]	XP_001943242	5.87237e-29	62
Unitig_757	glucosyl glucuronosyl transferases	609	gi|157126023|ref|XP_001654498.1|glucosyl/glucuronosyl transferases [Aedes aegypti] >gi|108873424|gb|EAT37649.1| AAEL010366-PA [Aedes aegypti]	XP_001654498	2.21419e-52	63
Unitig_759	Rabenosyn-5	1677	gi|307200548|gb|EFN80700.1|Rabenosyn-5 [Harpegnathos saltator]	EFN80700	1.51199e-103	56
Unitig_761	synaptonemal complex	2520	gi|242012417|ref|XP_002426929.1|synaptonemal complex protein, putative [Pediculus humanus corporis] >gi|212511158|gb|EEB14191.1| synaptonemal complex protein, putative [Pediculus humanus corporis]	XP_002426929	4.88953e-23	94
Unitig_764	hypothetical protein HMPREF1120_03323	581	gi|378728714|gb|EHY55173.1|hypothetical protein HMPREF1120_03323 [Exophiala dermatitidis NIH/UT8656]	EHY55173	4.57222e-28	66
Unitig_765	hypothetical protein DAPPUDRAFT_114312	415	gi|321457598|gb|EFX68681.1|hypothetical protein DAPPUDRAFT_114312 [Daphnia pulex]	EFX68681	0.000880708	50
Unitig_766	homeotic protein female sterile- partial	3209	gi|340729450|ref|XP_003403016.1|PREDICTED: homeotic protein female sterile-like, partial [Bombus terrestris]	XP_003403016	1.22015e-55	91
Unitig_767	low quality protein: spermine oxidase-like	854	gi|242021353|ref|XP_002431109.1|Putrescine oxidase, putative [Pediculus humanus corporis] >gi|212516358|gb|EEB18371.1| Putrescine oxidase, putative [Pediculus humanus corporis]	XP_002431109	5.08555e-60	62
Unitig_768	probable g-protein coupled receptor cg31760-like	2408	gi|91089161|ref|XP_973772.1|PREDICTED: similar to CG31760 CG31760-PA [Tribolium castaneum]	XP_973772	0	70
Unitig_774	zinc finger bed domain-containing protein 1-like	667	gi|322784502|gb|EFZ11433.1|hypothetical protein SINV_00235 [Solenopsis invicta]	EFZ11433	8.74137e-09	54
Unitig_775	fatty acyl- reductase cg5065-like	2106	gi|340709736|ref|XP_003393458.1|PREDICTED: putative fatty acyl-CoA reductase CG5065-like [Bombus terrestris]	XP_003393458	8.9563e-79	57
Unitig_776	arf-gap with rho-gap ank repeat and ph domain-containing protein 2-like	1844	gi|328720808|ref|XP_001949678.2|PREDICTED: arf-GAP with Rho-GAP domain, ANK repeat and PH domain-containing protein 2-like [Acyrthosiphon pisum]	XP_001949678	0	71
Unitig_782	PREDICTED: LOW QUALITY PROTEIN: uncharacterized protein C15orf52 homolog	488	gi|532042957|ref|XP_005364307.1|PREDICTED: LOW QUALITY PROTEIN: uncharacterized protein C15orf52 homolog [Microtus ochrogaster]	XP_005364307	0.00525919	48
Unitig_789	e3 ubiquitin-protein ligase siah1	1427	gi|307206490|gb|EFN84516.1|E3 ubiquitin-protein ligase SIAH1 [Harpegnathos saltator]	EFN84516	1.30337e-151	95
Unitig_791	hypothetical protein YQE_11917, partial	805	gi|478250928|gb|ENN71413.1|hypothetical protein YQE_11917, partial [Dendroctonus ponderosae]	ENN71413	1.94317e-26	89
Unitig_792	upf0493 protein aael009648	6276	gi|345486843|ref|XP_001607318.2|PREDICTED: ectopic P granules protein 5 homolog [Nasonia vitripennis]	XP_001607318	0	59
Unitig_797	dna pol iii epsilon chain	1195	gi|512184889|ref|WP_016411543.1|dNA Pol III epsilon chain [Prevotella sp. CAG:1031] >gi|511625668|emb|CCX44106.1| dNA Pol III epsilon chain [Prevotella sp. CAG:1031]	WP_016411543	0.222243	55
Unitig_799	nc2alpha cg10318-pa	1147	gi|91094389|ref|XP_971252.1|PREDICTED: similar to NC2alpha CG10318-PA [Tribolium castaneum]	XP_971252	3.0549e-52	72
Unitig_800	dna-directed rna polymerases and iii kda	948	gi|242008804|ref|XP_002425189.1|DNA-directed RNA polymerases I, II, and III 17.1 kDa polypeptide, putative [Pediculus humanus corporis] >gi|212508897|gb|EEB12451.1| DNA-directed RNA polymerases I, II, and III 17.1 kDa polypeptide, putative [Pediculus humanus corporis]	XP_002425189	2.30788e-85	92
Unitig_802	canoe cg2534-pa	818	gi|242025058|ref|XP_002432943.1|afadin, putative [Pediculus humanus corporis] >gi|212518452|gb|EEB20205.1| afadin, putative [Pediculus humanus corporis]	XP_002432943	9.15883e-87	82
Unitig_803	run and tbc1 domain-containing	3945	gi|359322962|ref|XP_543450.4|PREDICTED: small G protein signaling modulator 1 isoform X5 [Canis lupus familiaris]	XP_543450	0	61
Unitig_805	phosphatidylethanolamine-binding protein-like	735	gi|240848795|ref|NP_001155500.1|phosphatidylethanolamine-binding protein-like [Acyrthosiphon pisum] >gi|239789027|dbj|BAH71163.1| ACYPI002878 [Acyrthosiphon pisum]	NP_001155500	5.00082e-38	61
Unitig_808	protein enhancer of sevenless 2b-like	1213	gi|66524277|ref|XP_623354.1|PREDICTED: protein enhancer of sevenless 2B [Apis mellifera] >gi|340724886|ref|XP_003400809.1| PREDICTED: protein enhancer of sevenless 2B-like [Bombus terrestris] >gi|350422009|ref|XP_003493027.1| PREDICTED: protein enhancer of sevenless 2B-like [Bombus impatiens]	XP_623354	7.5678e-146	97
Unitig_809	ov-16 antigen	576	gi|391330946|ref|XP_003739912.1|PREDICTED: phosphatidylethanolamine-binding protein homolog F40A3.3-like isoform 2 [Metaseiulus occidentalis]	XP_003739912	1.07632e-10	65
Unitig_810	hypothetical protein GIP_L8_0340	292	gi|190702535|gb|ACE75420.1|hypothetical protein GIP_L8_0340 [Glyptapanteles indiensis]	ACE75420	4.56259e-14	66
Unitig_811	PREDICTED: hypothetical protein LOC100742278 isoform 1	1238	gi|350420599|ref|XP_003492561.1|PREDICTED: hypothetical protein LOC100742278 isoform 1 [Bombus impatiens] >gi|350420602|ref|XP_003492562.1| PREDICTED: hypothetical protein LOC100742278 isoform 2 [Bombus impatiens] >gi|350420605|ref|XP_003492563.1| PREDICTED: hypothetical protein LOC100742278 isoform 3 [Bombus impatiens]	XP_003492561	7.56519e-16	53
Unitig_815	protein transport protein sec23	2531	gi|91086195|ref|XP_971475.1|PREDICTED: similar to protein transport protein sec23 [Tribolium castaneum] >gi|270009872|gb|EFA06320.1| hypothetical protein TcasGA2_TC009191 [Tribolium castaneum]	XP_971475	0	88
Unitig_818	PREDICTED: uncharacterized protein LOC100869459	976	gi|380014476|ref|XP_003691257.1|PREDICTED: uncharacterized protein LOC100869459 [Apis florea]	XP_003691257	3.90089e-19	53
Unitig_819	ac007874_1 ankyrin motif	440	gi|6624055|gb|AAF19231.1|AC007874_1similar to ankyrin motif [Homo sapiens]; note: this is probably the ankryin motif gene; however, there is an extra 'C' at position 252 of D78334.1 (NID:g1655417) which disrupts the reading frame. EST matches confirm the sequence presented here; similar to BAA11348.1 (PID:g1655418), partial [Homo sapiens]	AAF19231	1.49526e-08	64
Unitig_820	methyltransferase kiaa1456-like protein	433	gi|193617881|ref|XP_001944517.1|PREDICTED: hypothetical protein LOC100168523 [Acyrthosiphon pisum]	XP_001944517	9.77624e-30	74
Unitig_821	beta-adrenergic receptor kinase 2-like	359	gi|307209238|gb|EFN86345.1|G protein-coupled receptor kinase 1 [Harpegnathos saltator]	EFN86345	1.0523e-10	94
Unitig_823	PREDICTED: similar to harmonin	1616	gi|91081527|ref|XP_974840.1|PREDICTED: similar to harmonin [Tribolium castaneum] >gi|270005137|gb|EFA01585.1| hypothetical protein TcasGA2_TC007147 [Tribolium castaneum]	XP_974840	1.94383e-84	59
Unitig_824	-16 antigen precursor	372	gi|159873|gb|AAA29411.1|O.V.-16 antigen precursor [Onchocerca volvulus]	AAA29411	0.0724646	61
Unitig_827	PREDICTED: hypothetical protein LOC100743556	1302	gi|350414251|ref|XP_003490256.1|PREDICTED: hypothetical protein LOC100743556 [Bombus impatiens]	XP_003490256	2.37773e-23	47
Unitig_828	probable rna-binding protein 19-like	507	gi|193624932|ref|XP_001949363.1|PREDICTED: probable RNA-binding protein 19-like [Acyrthosiphon pisum]	XP_001949363	4.23938e-37	83
Unitig_829	isoform b	1674	gi|24584490|ref|NP_723931.1|gliotactin, isoform B [Drosophila melanogaster] >gi|22946568|gb|AAN10913.1| gliotactin, isoform B [Drosophila melanogaster]	NP_723931	0	72
Unitig_834	probable multidrug resistance-associated protein lethal 03659-like	856	gi|512915741|ref|XP_004928463.1|PREDICTED: metal resistance protein YCF1-like [Bombyx mori]	XP_004928463	3.45973e-21	68
Unitig_836	isoform d	1484	gi|24644434|ref|NP_731014.1|CG42675, isoform D [Drosophila melanogaster] >gi|23175938|gb|AAN14327.1| CG42675, isoform D [Drosophila melanogaster] >gi|254829669|gb|ACT82948.1| AT06280p [Drosophila melanogaster]	NP_731014	1.40338e-32	64
Unitig_837	7-dehydrocholesterol reductase	1532	gi|242005174|ref|XP_002423447.1|7-dehydrocholesterol reductase, putative [Pediculus humanus corporis] >gi|212506525|gb|EEB10709.1| 7-dehydrocholesterol reductase, putative [Pediculus humanus corporis]	XP_002423447	7.8463e-96	61
Unitig_839	histone-lysine n-methyltransferase setmar	880	gi|307196595|gb|EFN78101.1|Histone-lysine N-methyltransferase SETMAR [Harpegnathos saltator]	EFN78101	8.74487e-12	59
Unitig_841	serine palmitoyltransferase 2	791	gi|307188896|gb|EFN73445.1|Serine palmitoyltransferase 2 [Camponotus floridanus]	EFN73445	2.25966e-36	65
Unitig_842	tubulin gamma-1 chain	470	gi|545178844|ref|XP_005597429.1|PREDICTED: tubulin gamma-2 chain-like isoform X2 [Equus caballus]	XP_005597429	2.1121e-66	97
Unitig_843	organic cation transporter	721	gi|322779445|gb|EFZ09637.1|hypothetical protein SINV_01969 [Solenopsis invicta]	EFZ09637	1.07961e-66	69
Unitig_845	zinc finger protein	1520	gi|91087291|ref|XP_975557.1|PREDICTED: similar to zinc finger protein [Tribolium castaneum] >gi|270009543|gb|EFA05991.1| hypothetical protein TcasGA2_TC008817 [Tribolium castaneum]	XP_975557	3.18032e-179	73
Unitig_846	bifunctional heparan sulfate n-deacetylase n-sulfotransferase-like	2602	gi|383862627|ref|XP_003706785.1|PREDICTED: bifunctional heparan sulfate N-deacetylase/N-sulfotransferase-like [Megachile rotundata]	XP_003706785	0	87
Unitig_847	atp-binding cassette sub-family a member 2	270	gi|91085607|ref|XP_969271.1|PREDICTED: similar to ATP-binding cassette sub-family A member 3 [Tribolium castaneum]	XP_969271	1.25978e-10	60
Unitig_850	zinc finger protein	1484	gi|353233175|emb|CCD80530.1|putative zinc finger protein [Schistosoma mansoni]	CCD80530	7.6261e-14	55
Unitig_851	protein vav-like isoform 1	2728	gi|328701737|ref|XP_001946064.2|PREDICTED: protein vav-like isoform 1 [Acyrthosiphon pisum] >gi|328701739|ref|XP_003241697.1| PREDICTED: protein vav-like isoform 2 [Acyrthosiphon pisum]	XP_001946064	0	75
Unitig_854	armadillo repeat-containing protein 6 homolog	1785	gi|350425244|ref|XP_003494058.1|PREDICTED: armadillo repeat-containing protein 6 homolog [Bombus impatiens]	XP_003494058	2.10965e-125	62
Unitig_856	atpase aaa	960	gi|479161294|ref|YP_007790563.1|Protein of unknown function (DUF1703)./Predicted AAA-ATPase [butyrate-producing bacterium SSC/2] >gi|505343725|ref|WP_015530827.1| Protein of unknown function (DUF1703)./Predicted AAA-ATPase [butyrate-producing bacterium SSC/2] >gi|291560768|emb|CBL39568.1| Protein of unknown function (DUF1703)./Predicted AAA-ATPase [butyrate-producing bacterium SSC/2] >gi|52427040…	YP_007790563	2.64518e-05	44
Unitig_858	mannose-p-dolichol utilization defect 1 protein	1244	gi|195472819|ref|XP_002088696.1|GE11282 [Drosophila yakuba] >gi|194174797|gb|EDW88408.1| GE11282 [Drosophila yakuba]	XP_002088696	6.19362e-54	72
Unitig_860	hypothetical protein PNEG_03111	392	gi|470316897|gb|EMR08635.1|hypothetical protein PNEG_03111 [Pneumocystis murina B123]	EMR08635	0.921009	60
Unitig_863	PREDICTED: hypothetical protein LOC100166909	1312	gi|328709250|ref|XP_001945416.2|PREDICTED: hypothetical protein LOC100166909 [Acyrthosiphon pisum]	XP_001945416	4.08444e-42	46
Unitig_864	structural maintenance of chromosomes smc4	4439	gi|321455448|gb|EFX66580.1|putative SMC4, structural maintenance of chromosome protein 4 [Daphnia pulex]	EFX66580	0	66
Unitig_866	#NAME?	343	gi|91093058|ref|XP_967697.1|PREDICTED: similar to GrpE-like 1, mitochondrial [Tribolium castaneum] >gi|270002666|gb|EEZ99113.1| hypothetical protein TcasGA2_TC005006 [Tribolium castaneum]	XP_967697	2.31691e-36	79
Unitig_867	PREDICTED: uncharacterized protein LOC100880757	579	gi|383856583|ref|XP_003703787.1|PREDICTED: uncharacterized protein LOC100880757 [Megachile rotundata]	XP_003703787	4.84125e-22	69
Unitig_868	basic fibroblast growth factor receptor 1	2897	gi|380028051|ref|XP_003697725.1|PREDICTED: uncharacterized protein LOC100865367 [Apis florea]	XP_003697725	2.33849e-25	52
Unitig_870	n-sulphoglucosamine sulphohydrolase	1390	gi|91089063|ref|XP_970679.1|PREDICTED: similar to AGAP004205-PA [Tribolium castaneum] >gi|270012406|gb|EFA08854.1| hypothetical protein TcasGA2_TC006555 [Tribolium castaneum]	XP_970679	1.82297e-124	72
Unitig_871	GF24870	358	gi|194746876|ref|XP_001955880.1|GF24870 [Drosophila ananassae] >gi|190623162|gb|EDV38686.1| GF24870 [Drosophila ananassae]	XP_001955880	4.061e-14	60
Unitig_873	elongation factor mitochondrial-like	1751	gi|156549512|ref|XP_001604878.1|PREDICTED: elongation factor Tu, mitochondrial-like [Nasonia vitripennis]	XP_001604878	0	82
Unitig_877	cleft lip and palate transmembrane protein 1-like	2179	gi|499010380|ref|XP_004536788.1|PREDICTED: cleft lip and palate transmembrane protein 1-like protein-like [Ceratitis capitata]	XP_004536788	1.80287e-166	68
Unitig_879	dihydropyrimidinase-like isoform 1	2413	gi|193620420|ref|XP_001947478.1|PREDICTED: dihydropyrimidinase-like isoform 1 [Acyrthosiphon pisum]	XP_001947478	0	77
Unitig_880	pullulanase type i	308	gi|524317992|emb|CDA76694.1|pullulanase type I [Bacteroides sp. CAG:530]	CDA76694	0.0959808	68
Unitig_881	glutamyl-prolyl-trna isoform b	677	gi|499000491|ref|XP_004534358.1|PREDICTED: bifunctional glutamate/proline--tRNA ligase-like isoform X1 [Ceratitis capitata]	XP_004534358	1.09339e-86	78
Unitig_882	oxidized low-density lipoprotein receptor 1-like	1411	gi|328713134|ref|XP_003245001.1|PREDICTED: oxidized low-density lipoprotein receptor 1-like [Acyrthosiphon pisum]	XP_003245001	1.24287e-110	76
Unitig_883	fanconi anemia group a	1512	gi|499031081|ref|XP_004566251.1|PREDICTED: Fanconi anemia group A protein-like [Maylandia zebra]	XP_004566251	4.43779e-27	49
Unitig_887	hypothetical protein KGM_03958	458	gi|357625907|gb|EHJ76193.1|hypothetical protein KGM_03958 [Danaus plexippus]	EHJ76193	4.52559e-64	77
Unitig_888	katanin p60 atpase-containing	1821	gi|242005728|ref|XP_002423714.1|Katanin p60 ATPase-containing subunit, putative [Pediculus humanus corporis] >gi|212506899|gb|EEB10976.1| Katanin p60 ATPase-containing subunit, putative [Pediculus humanus corporis]	XP_002423714	0	73
Unitig_892	PREDICTED: similar to AGAP005257-PA	2009	gi|189240760|ref|XP_969222.2|PREDICTED: similar to AGAP005257-PA [Tribolium castaneum]	XP_969222	0	77
Unitig_893	lipase containing	385	gi|242003944|ref|XP_002422918.1|lipase containing protein, putative [Pediculus humanus corporis] >gi|212505811|gb|EEB10180.1| lipase containing protein, putative [Pediculus humanus corporis]	XP_002422918	4.50419e-59	88
Unitig_894	hypothetical protein TcasGA2_TC009928	1937	gi|270010521|gb|EFA06969.1|hypothetical protein TcasGA2_TC009928 [Tribolium castaneum]	EFA06969	2.76605e-17	43
Unitig_901	coiled-coil domain-containing protein 12-like	1993	gi|66563505|ref|XP_623598.1|PREDICTED: coiled-coil domain-containing protein 12-like isoform 1 [Apis mellifera]	XP_623598	3.64884e-43	80
Unitig_906	amyloid beta a4 precursor protein-binding family b member 2-like	2314	gi|270006137|gb|EFA02585.1|hypothetical protein TcasGA2_TC008304 [Tribolium castaneum]	EFA02585	0	70
Unitig_907	myosin-m heavy chain-like	2372	gi|170057446|ref|XP_001864486.1|conserved hypothetical protein [Culex quinquefasciatus] >gi|167876884|gb|EDS40267.1| conserved hypothetical protein [Culex quinquefasciatus]	XP_001864486	0	84
Unitig_908	hypothetical protein TcasGA2_TC009928	1950	gi|270010521|gb|EFA06969.1|hypothetical protein TcasGA2_TC009928 [Tribolium castaneum]	EFA06969	5.53666e-38	47
Unitig_911	mitochondrial import receptor subunit tom70-like	2048	gi|340715323|ref|XP_003396165.1|PREDICTED: mitochondrial import receptor subunit TOM70-like [Bombus terrestris]	XP_003396165	1.82169e-153	63
Unitig_914	serine protease snake	260	gi|328697515|ref|XP_001950197.2|PREDICTED: hypothetical protein LOC100160715 [Acyrthosiphon pisum]	XP_001950197	4.00431e-21	76
Unitig_916	kelch-like protein 17-like	1687	gi|328701795|ref|XP_001949687.2|PREDICTED: hypothetical protein LOC100158785 [Acyrthosiphon pisum]	XP_001949687	0	87
Unitig_917	ubiquitin carboxyl-terminal hydrolase 32	1033	gi|328724654|ref|XP_003248213.1|PREDICTED: ubiquitin carboxyl-terminal hydrolase 32-like isoform 2 [Acyrthosiphon pisum]	XP_003248213	2.66628e-93	64
Unitig_919	aminoacyl trna synthase complex-interacting multifunctional protein 1	928	gi|507558653|ref|XP_004663062.1|PREDICTED: aminoacyl tRNA synthase complex-interacting multifunctional protein 1 [Jaculus jaculus]	XP_004663062	2.70946e-43	65
Unitig_920	aminopeptidase n-like	634	gi|328726057|ref|XP_001950046.2|PREDICTED: aminopeptidase N-like [Acyrthosiphon pisum]	XP_001950046	5.85657e-29	59
Unitig_922	PREDICTED: hypothetical protein LOC100740916	1371	gi|350422573|ref|XP_003493211.1|PREDICTED: hypothetical protein LOC100740916 [Bombus impatiens]	XP_003493211	1.85716e-45	53
Unitig_923	leucine-rich repeat-containing protein 16a	2812	gi|242021780|ref|XP_002431321.1|carmil, putative [Pediculus humanus corporis] >gi|212516589|gb|EEB18583.1| carmil, putative [Pediculus humanus corporis]	XP_002431321	0	83
Unitig_925	probable replication protein a	638	gi|91094635|ref|XP_970093.1|PREDICTED: similar to replication protein A 70 kDa DNA-binding subunit [Tribolium castaneum] >gi|270016445|gb|EFA12891.1| hypothetical protein TcasGA2_TC004405 [Tribolium castaneum]	XP_970093	4.71999e-10	44
Unitig_927	conserved hypothetical protein	2390	gi|242008215|ref|XP_002424906.1|conserved hypothetical protein [Pediculus humanus corporis] >gi|212508486|gb|EEB12168.1| conserved hypothetical protein [Pediculus humanus corporis]	XP_002424906	1.59009e-118	55
Unitig_930	single minded	1398	gi|242005711|ref|XP_002423706.1|single-minded, putative [Pediculus humanus corporis] >gi|212506882|gb|EEB10968.1| single-minded, putative [Pediculus humanus corporis]	XP_002423706	0	87
Unitig_931	nuclear pore complex protein nup85-like	2906	gi|189240528|ref|XP_972141.2|PREDICTED: similar to nucleoporin 85 [Tribolium castaneum] >gi|270011375|gb|EFA07823.1| hypothetical protein TcasGA2_TC005392 [Tribolium castaneum]	XP_972141	4.14495e-160	65
Unitig_937	prominin	495	gi|170043948|ref|XP_001849627.1|prominin [Culex quinquefasciatus] >gi|167867225|gb|EDS30608.1| prominin [Culex quinquefasciatus]	XP_001849627	9.67594e-11	55
Unitig_943	ddb1- and cul4-associated factor 15	4762	gi|328718025|ref|XP_003246362.1|PREDICTED: hypothetical protein LOC100570502 [Acyrthosiphon pisum]	XP_003246362	5.69286e-59	53
Unitig_944	vacuolar protein sorting-associated protein vta1 homolog	2093	gi|24655474|ref|NP_647640.1|CG7967 [Drosophila melanogaster] >gi|7292128|gb|AAF47540.1| CG7967 [Drosophila melanogaster] >gi|15291409|gb|AAK92973.1| GH19706p [Drosophila melanogaster] >gi|20151895|gb|AAM11307.1| RH70193p [Drosophila melanogaster] >gi|220958646|gb|ACL91866.1| CG7967-PA [synthetic construct]	NP_647640	2.48855e-90	63
Unitig_951	kinesin-like protein kif14-like	859	gi|383862963|ref|XP_003706952.1|PREDICTED: kinesin-like protein KIF14-like [Megachile rotundata]	XP_003706952	3.2036e-101	73
Unitig_955	dim gamma-tubulin 6	1153	gi|195390203|ref|XP_002053758.1|GJ23171 [Drosophila virilis] >gi|194151844|gb|EDW67278.1| GJ23171 [Drosophila virilis]	XP_002053758	9.62575e-07	51
Unitig_957	histone-lysine n- h4 lysine-20	1882	gi|91085315|ref|XP_969412.1|PREDICTED: similar to histone-lysine n-methyltransferase [Tribolium castaneum] >gi|270009129|gb|EFA05577.1| hypothetical protein TcasGA2_TC015766 [Tribolium castaneum]	XP_969412	1.42572e-75	77
Unitig_958	cornetto cg32386-pa	4014	gi|91090139|ref|XP_971650.1|PREDICTED: similar to cornetto CG32386-PA [Tribolium castaneum] >gi|270013743|gb|EFA10191.1| hypothetical protein TcasGA2_TC012383 [Tribolium castaneum]	XP_971650	5.06386e-58	51
Unitig_965	hypothetical protein	474	gi|493918476|ref|WP_006863623.1|hypothetical protein [Marvinbryantia formatexigens] >gi|255265941|gb|EET59146.1| hypothetical protein BRYFOR_08860 [Marvinbryantia formatexigens DSM 14469]	WP_006863623	7.47175e-09	53
Unitig_966	26s proteasome non-atpase regulatory subunit 8	900	gi|480474675|gb|AGJ84698.1|26S proteasome non-ATPase regulatory subunit 8 [Laodelphax striatella]	AGJ84698	5.58978e-128	84
Unitig_969	hypothetical protein TcasGA2_TC016129	2662	gi|270017210|gb|EFA13656.1|hypothetical protein TcasGA2_TC016129 [Tribolium castaneum]	EFA13656	1.46213e-25	55
Unitig_970	conserved hypothetical protein	1025	gi|190702367|gb|ACE75260.1|conserved hypothetical protein [Glyptapanteles flavicoxis]	ACE75260	2.8984e-70	63
Unitig_972	oligo- -glucosidase	339	gi|494227097|ref|WP_007136906.1|oligo-1,6-glucosidase [Flavobacterium frigoris] >gi|379651482|gb|EIA10047.1| oligo-1,6-glucosidase [Flavobacterium frigoris PS1]	WP_007136906	2.2491e-25	76
Unitig_973	tpr repeat-containing protein	1167	gi|242006910|ref|XP_002424285.1|TPR repeat-containing protein ZK328.7, putative [Pediculus humanus corporis] >gi|212507685|gb|EEB11547.1| TPR repeat-containing protein ZK328.7, putative [Pediculus humanus corporis]	XP_002424285	6.31277e-63	55
Unitig_975	zinc finger bed domain-containing protein 1-like	546	gi|449688825|ref|XP_004211859.1|PREDICTED: zinc finger BED domain-containing protein 4-like [Hydra magnipapillata]	XP_004211859	2.14833e-09	65
Unitig_977	cytadherence high molecular weight protein 2	535	gi|405972103|gb|EKC36890.1|Cytadherence high molecular weight protein 2 [Crassostrea gigas]	EKC36890	0.332786	44
Unitig_979	amino acid transporter	399	gi|350537367|ref|NP_001233210.1|uncharacterized protein LOC100159152 [Acyrthosiphon pisum] >gi|334884064|gb|AEH21125.1| amino acid transporter [Acyrthosiphon pisum]	NP_001233210	2.41284e-25	61
Unitig_980	zinc finger protein swim domain-containing	433	gi|270010586|gb|EFA07034.1|hypothetical protein TcasGA2_TC010006 [Tribolium castaneum]	EFA07034	1.13358e-85	97
Unitig_987	hypothetical protein BofuT4_P067790.1	787	gi|347827674|emb|CCD43371.1|hypothetical protein BofuT4_P067790.1 [Botryotinia fuckeliana T4]	CCD43371	0.195141	46
Unitig_988	polypeptide c transferase 5 cg31651-pa	1044	gi|91088223|ref|XP_973543.1|PREDICTED: similar to polypeptide GalNAc transferase 5 CG31651-PA [Tribolium castaneum] >gi|270011823|gb|EFA08271.1| hypothetical protein TcasGA2_TC005902 [Tribolium castaneum]	XP_973543	5.64576e-142	75
Unitig_991	ammonium transporter-like protein	661	gi|328708715|ref|XP_003243780.1|PREDICTED: putative ammonium transporter 1-like isoform 2 [Acyrthosiphon pisum]	XP_003243780	1.72837e-34	63
Unitig_992	upf0501 protein kiaa1430-like protein	447	gi|307179425|gb|EFN67749.1|UPF0501 protein KIAA1430-like protein [Camponotus floridanus]	EFN67749	4.79452e-10	75
Unitig_994	sugar transporter	858	gi|291461589|dbj|BAI83429.1|sugar transporter 15 [Nilaparvata lugens]	BAI83429	5.65455e-28	62
Unitig_1001	zinc finger protein 850-like	1412	gi|390345779|ref|XP_003726405.1|PREDICTED: zinc finger protein 850-like [Strongylocentrotus purpuratus]	XP_003726405	3.86632e-22	53
Unitig_1003	electron transfer flavoprotein-ubiquinone mitochondrial-like isoform 1	1936	gi|91081319|ref|XP_969902.1|PREDICTED: similar to AGAP005894-PA [Tribolium castaneum] >gi|270006103|gb|EFA02551.1| hypothetical protein TcasGA2_TC008256 [Tribolium castaneum]	XP_969902	0	86
Unitig_1004	lipoamide acyltransferase component of branched-chain alpha-keto acid dehydrogenase mitochondrial	1296	gi|542146151|ref|XP_005482097.1|PREDICTED: lipoamide acyltransferase component of branched-chain alpha-keto acid dehydrogenase complex, mitochondrial [Zonotrichia albicollis]	XP_005482097	1.53385e-107	64
Unitig_1005	cg31708 cg31708-pb	760	gi|242009944|ref|XP_002425741.1|lachesin precursor, putative [Pediculus humanus corporis] >gi|212509645|gb|EEB13003.1| lachesin precursor, putative [Pediculus humanus corporis]	XP_002425741	6.98135e-64	80
Unitig_1007	serine threonine-protein kinase 17a	1541	gi|193613274|ref|XP_001942516.1|PREDICTED: hypothetical protein LOC100165267 [Acyrthosiphon pisum]	XP_001942516	9.74936e-24	63
Unitig_1008	survival motor neuron	1453	gi|383855838|ref|XP_003703417.1|PREDICTED: survival motor neuron protein-like [Megachile rotundata]	XP_003703417	3.26551e-18	51
Unitig_1009	rab gdp gtp exchange	2557	gi|328714509|ref|XP_001952760.2|PREDICTED: protein sprint-like isoform 1 [Acyrthosiphon pisum]	XP_001952760	8.6992e-144	58
Unitig_1010	trna (adenine-n -)-methyltransferase catalytic subunit trmt61a-like	1222	gi|357610986|gb|EHJ67255.1|tRNA methyltransferase [Danaus plexippus]	EHJ67255	1.13981e-121	72
Unitig_1011	tumor protein p63-regulated gene 1-like protein	643	gi|307169903|gb|EFN62412.1|Tumor protein p63-regulated gene 1-like protein [Camponotus floridanus]	EFN62412	7.13331e-32	55
Unitig_1013	venom protease-like	1236	gi|328721534|ref|XP_001944315.2|PREDICTED: transmembrane protease serine 9-like [Acyrthosiphon pisum]	XP_001944315	4.1712e-64	60
Unitig_1019	hypothetical protein, partial	412	gi|514984291|ref|WP_016671791.1|hypothetical protein, partial [Yersinia pestis]	WP_016671791	0.379848	59
Unitig_1020	rab gtpase-binding effector protein 1	927	gi|328710290|ref|XP_001942655.2|PREDICTED: hypothetical protein LOC100165445 [Acyrthosiphon pisum]	XP_001942655	1.43349e-09	52
Unitig_1022	nuclear pore membrane glycoprotein 210-like	5310	gi|340724249|ref|XP_003400496.1|PREDICTED: nuclear pore membrane glycoprotein 210-like [Bombus terrestris]	XP_003400496	0	59
Unitig_1024	ov-16 antigen-like	850	gi|260831035|ref|XP_002610465.1|hypothetical protein BRAFLDRAFT_114907 [Branchiostoma floridae] >gi|229295831|gb|EEN66475.1| hypothetical protein BRAFLDRAFT_114907 [Branchiostoma floridae]	XP_002610465	1.72654e-06	57
Unitig_1026	dcn1-like protein 3-like	1804	gi|345485432|ref|XP_001605774.2|PREDICTED: DCN1-like protein 3-like [Nasonia vitripennis]	XP_001605774	1.11545e-107	69
Unitig_1027	actin-related protein 10	1897	gi|307207066|gb|EFN84875.1|Actin-related protein 10 [Harpegnathos saltator]	EFN84875	7.65295e-102	63
Unitig_1028	PREDICTED: hypothetical protein LOC100571824	362	gi|328698235|ref|XP_003240591.1|PREDICTED: hypothetical protein LOC100571824 [Acyrthosiphon pisum]	XP_003240591	8.37479e-05	60
Unitig_1030	type vi secretion system effector	977	gi|379704204|ref|YP_005220578.1|type VI secretion system effector [Rahnella aquatilis CIP 78.65 = ATCC 33071] >gi|504107870|ref|WP_014341856.1| type VI secretion system effector [Rahnella aquatilis] >gi|371590841|gb|AEX54570.1| type VI secretion system effector, Hcp1 family [Rahnella aquatilis CIP 78.65 = ATCC 33071]	YP_005220578	0.162983	53
Unitig_1033	rims-binding protein 2-like	2450	gi|242010893|ref|XP_002426192.1|hypothetical protein Phum_PHUM240780 [Pediculus humanus corporis] >gi|212510243|gb|EEB13454.1| hypothetical protein Phum_PHUM240780 [Pediculus humanus corporis]	XP_002426192	2.15754e-65	89
Unitig_1035	trna-splicing ligase homolog	1930	gi|91093759|ref|XP_969671.1|PREDICTED: similar to GA22169-PA [Tribolium castaneum] >gi|270012976|gb|EFA09424.1| hypothetical protein TcasGA2_TC010635 [Tribolium castaneum]	XP_969671	0	96
Unitig_1037	1-phosphatidylinositol- -bisphosphate phosphodiesterase classes i and ii-like isoform 2	2413	gi|345484937|ref|XP_003425159.1|PREDICTED: 1-phosphatidylinositol-4,5-bisphosphate phosphodiesterase classes I and II-like isoform 2 [Nasonia vitripennis]	XP_003425159	0	74
Unitig_1042	growth arrest-specific protein 8-like	1355	gi|504143451|ref|XP_004584159.1|PREDICTED: growth arrest-specific protein 8-like [Ochotona princeps]	XP_004584159	3.47175e-88	67
Unitig_1044	ov-16 antigen-like	461	gi|499010692|ref|XP_004536865.1|PREDICTED: OV-16 antigen-like [Ceratitis capitata]	XP_004536865	5.61946e-06	56
Unitig_1045	paired box protein pax-6-like isoform 2	2060	gi|160333791|ref|NP_001103907.1|eyeless [Tribolium castaneum] >gi|158187657|gb|ABW23132.1| eyeless [Tribolium castaneum]	NP_001103907	0	74
Unitig_1050	af336364_1allatostatin receptor	1480	gi|14028711|gb|AAK52473.1|AF336364_1allatostatin receptor [Periplaneta americana]	AAK52473	3.47103e-142	72
Unitig_1053	meiosis-specific with ob domain-containing protein	2047	gi|242013507|ref|XP_002427446.1|conserved hypothetical protein [Pediculus humanus corporis] >gi|212511832|gb|EEB14708.1| conserved hypothetical protein [Pediculus humanus corporis]	XP_002427446	2.27486e-35	52
Unitig_1056	bifunctional purine biosynthesis protein purh	434	gi|156548582|ref|XP_001607513.1|PREDICTED: bifunctional purine biosynthesis protein PURH [Nasonia vitripennis]	XP_001607513	9.50643e-39	80
Unitig_1059	protein odd-skipped-like	852	gi|189240086|ref|XP_972086.2|PREDICTED: odd-skipped [Tribolium castaneum]	XP_972086	3.51992e-05	47
Unitig_1063	subfamily member 9 precursor	1476	gi|170016053|ref|NP_001116196.1|DnaJ (Hsp40) homolog, subfamily B, member 9 precursor [Xenopus (Silurana) tropicalis] >gi|169641827|gb|AAI60428.1| dnajb9 protein [Xenopus (Silurana) tropicalis]	NP_001116196	5.07875e-26	46
Unitig_1064	protein kibra-like isoform 1	4087	gi|328698382|ref|XP_001946853.2|PREDICTED: protein kibra-like isoform 1 [Acyrthosiphon pisum]	XP_001946853	0	72
Unitig_1065	transmembrane protein 209	2132	gi|307169401|gb|EFN62121.1|Transmembrane protein 209 [Camponotus floridanus]	EFN62121	7.47548e-90	58
Unitig_1066	cd81 antigen-like	1418	gi|380025632|ref|XP_003696573.1|PREDICTED: CD81 antigen-like [Apis florea]	XP_003696573	6.27332e-12	59
Unitig_1068	atrial natriuretic peptide receptor 1-like	3189	gi|340725323|ref|XP_003401021.1|PREDICTED: atrial natriuretic peptide receptor 1-like [Bombus terrestris]	XP_003401021	0	76
Unitig_1069	acylphosphatase-like protein	643	gi|506965413|gb|AGM32097.1|acylphosphatase-like protein [Coptotermes formosanus]	AGM32097	7.88903e-47	84
Unitig_1070	n-sulphoglucosamine sulphohydrolase-like	622	gi|327264722|ref|XP_003217160.1|PREDICTED: n-sulphoglucosamine sulphohydrolase-like [Anolis carolinensis]	XP_003217160	5.80178e-61	75
Unitig_1071	a disintegrin and metalloproteinase with thrombospondin motifs 20	302	gi|332018382|gb|EGI58976.1|A disintegrin and metalloproteinase with thrombospondin motifs 20 [Acromyrmex echinatior]	EGI58976	0.00154474	79
Unitig_1074	equilibrative nucleoside transporter 4	3699	gi|307181679|gb|EFN69182.1|Equilibrative nucleoside transporter 4 [Camponotus floridanus]	EFN69182	0	78
Unitig_1084	glycerate kinase isoform x1	2094	gi|311268984|ref|XP_003132296.1|PREDICTED: glycerate kinase isoform X1 [Sus scrofa] >gi|545862716|ref|XP_005669684.1| PREDICTED: glycerate kinase isoform X2 [Sus scrofa] >gi|545862719|ref|XP_005669685.1| PREDICTED: glycerate kinase isoform X3 [Sus scrofa] >gi|545862724|ref|XP_005669686.1| PREDICTED: glycerate kinase isoform X4 [Sus scrofa]	XP_003132296	3.12665e-125	61
Unitig_1087	facilitated trehalose transporter tret1-2 homolog isoform 1	2216	gi|193608383|ref|XP_001943271.1|PREDICTED: facilitated trehalose transporter Tret1-2 homolog isoform 1 [Acyrthosiphon pisum] >gi|328708747|ref|XP_003243791.1| PREDICTED: facilitated trehalose transporter Tret1-2 homolog isoform 2 [Acyrthosiphon pisum]	XP_001943271	3.44235e-92	63
Unitig_1091	uncharacterized family 31 glucosidase kiaa1161-like	463	gi|307206512|gb|EFN84538.1|Uncharacterized family 31 glucosidase KIAA1161 [Harpegnathos saltator]	EFN84538	5.90188e-22	75
Unitig_1092	conserved hypothetical protein	1321	gi|242004174|ref|XP_002423002.1|conserved hypothetical protein [Pediculus humanus corporis] >gi|212505918|gb|EEB10264.1| conserved hypothetical protein [Pediculus humanus corporis]	XP_002423002	7.94793e-65	67
Unitig_1095	protein suppressor of white apricot	405	gi|242025184|ref|XP_002433006.1|conserved hypothetical protein [Pediculus humanus corporis] >gi|212518515|gb|EEB20268.1| conserved hypothetical protein [Pediculus humanus corporis]	XP_002433006	9.92769e-32	64
Unitig_1096	serine carboxypeptidase	865	gi|506967989|gb|AGM32338.1|serine carboxypeptidase [Coptotermes formosanus]	AGM32338	5.20159e-70	63
Unitig_1097	host cell factor	3488	gi|307210243|gb|EFN86893.1|Host cell factor [Harpegnathos saltator]	EFN86893	0	86
Unitig_1099	protein arginine n-methyltransferase 10-like	2734	gi|528468441|ref|XP_005160026.1|PREDICTED: protein arginine methyltransferase 10 (putative) isoform X1 [Danio rerio]	XP_005160026	5.49236e-92	49
Unitig_1105	crag protein	1391	gi|328702248|ref|XP_001944872.2|PREDICTED: c-myc promoter-binding protein-like isoform 1 [Acyrthosiphon pisum]	XP_001944872	1.57911e-94	68
Unitig_1106	unconventional myosin-xviiib	1948	gi|507574865|ref|XP_004670980.1|PREDICTED: unconventional myosin-XVIIIb [Jaculus jaculus]	XP_004670980	0.000371565	53
Unitig_1111	sodium potassium-transporting atpase subunit beta-1-interacting isoform 2	1404	gi|328717346|ref|XP_003246180.1|PREDICTED: sodium/potassium-transporting ATPase subunit beta-1-interacting protein-like isoform 2 [Acyrthosiphon pisum]	XP_003246180	2.38221e-13	51
Unitig_1112	uridine diphosphate glucosyltransferase	700	gi|443419062|gb|AGC84403.1|glucosyl glucuronosyl transferases [Locusta migratoria]	AGC84403	8.41632e-50	63
Unitig_1117	nonstructural protein	856	gi|338826805|ref|YP_004678720.1|NS1 [Helicoverpa armigera densovirus] >gi|336181117|gb|AEI26263.1| NS1 [Helicoverpa armigera densovirus]	YP_004678720	2.15288e-16	47
Unitig_1120	basement membrane-specific heparan sulfate proteoglycan core	2317	gi|328721788|ref|XP_001945240.2|PREDICTED: basement membrane-specific heparan sulfate proteoglycan core protein-like [Acyrthosiphon pisum]	XP_001945240	1.61044e-59	52
Unitig_1123	collagen type iv alpha-3-binding	3378	gi|383856502|ref|XP_003703747.1|PREDICTED: collagen type IV alpha-3-binding protein-like [Megachile rotundata]	XP_003703747	0	73
Unitig_1125	nfx1-type zinc finger-containing protein 1	284	gi|315051110|ref|XP_003174929.1|NFX1-type zinc finger-containing protein 1 [Arthroderma gypseum CBS 118893] >gi|311340244|gb|EFQ99446.1| NFX1-type zinc finger-containing protein 1 [Arthroderma gypseum CBS 118893]	XP_003174929	6.68538e-38	82
Unitig_1126	gamma-aminobutyric acid receptor subunit alpha-5	733	gi|7417246|gb|AAF62510.1|gamma-aminobutyric acid receptor alpha 5 subunit [Homo sapiens]	AAF62510	4.34078e-08	72
Unitig_1130	low quality protein: semaphorin-1a-like	631	gi|328792356|ref|XP_394163.3|PREDICTED: semaphorin-1A [Apis mellifera]	XP_394163	3.55014e-09	82
Unitig_1132	cytokine receptor	1709	gi|350425222|ref|XP_003494051.1|PREDICTED: hypothetical protein LOC100742403 [Bombus impatiens]	XP_003494051	1.136e-18	52
Unitig_1133	hypothetical protein EAG_01936	449	gi|307190971|gb|EFN74754.1|hypothetical protein EAG_01936 [Camponotus floridanus]	EFN74754	0.0476242	52
Unitig_1134	transmembrane protein 184b-like isoform x3	1891	gi|157109289|ref|XP_001650606.1|hypothetical protein AaeL_AAEL005262 [Aedes aegypti] >gi|108879063|gb|EAT43288.1| AAEL005262-PA [Aedes aegypti]	XP_001650606	0	90
Unitig_1135	conserved hypothetical protein	614	gi|242007074|ref|XP_002424367.1|conserved hypothetical protein [Pediculus humanus corporis] >gi|212507767|gb|EEB11629.1| conserved hypothetical protein [Pediculus humanus corporis]	XP_002424367	4.79307e-12	61
Unitig_1136	probable er retained protein	1042	gi|242008388|ref|XP_002424988.1|Stromal cell-derived factor 2 precursor, putative [Pediculus humanus corporis] >gi|212508617|gb|EEB12250.1| Stromal cell-derived factor 2 precursor, putative [Pediculus humanus corporis]	XP_002424988	2.82543e-75	70
Unitig_1137	trehalase-like isoform 1	990	gi|455658982|gb|AGG35943.1|trehalase, partial [Macrosiphum euphorbiae]	AGG35943	1.19201e-100	67
Unitig_1143	hypothetical protein TcasGA2_TC008558	619	gi|270016869|gb|EFA13315.1|hypothetical protein TcasGA2_TC008558 [Tribolium castaneum]	EFA13315	4.05223e-38	55
Unitig_1144	coiled-coil and c2 domain-containing protein 2a-like isoform 1	1049	gi|328711142|ref|XP_001952822.2|PREDICTED: coiled-coil and C2 domain-containing protein 2A-like isoform 1 [Acyrthosiphon pisum] >gi|328711144|ref|XP_003244456.1| PREDICTED: coiled-coil and C2 domain-containing protein 2A-like isoform 2 [Acyrthosiphon pisum]	XP_001952822	1.56715e-89	68
Unitig_1145	conserved oligomeric golgi complex subunit 6-like	2531	gi|307177858|gb|EFN66818.1|Conserved oligomeric Golgi complex subunit 6 [Camponotus floridanus]	EFN66818	0	74
Unitig_1148	nudc domain-containing protein 2	1068	gi|240848799|ref|NP_001155587.1|nudC domain-containing protein 2 [Acyrthosiphon pisum] >gi|239791786|dbj|BAH72313.1| ACYPI004786 [Acyrthosiphon pisum]	NP_001155587	4.86772e-54	72
Unitig_1149	wd repeat-containing protein 61-like	1434	gi|242016915|ref|XP_002428940.1|WD-repeat protein, putative [Pediculus humanus corporis] >gi|212513769|gb|EEB16202.1| WD-repeat protein, putative [Pediculus humanus corporis]	XP_002428940	1.653e-149	79
Unitig_1153	drosophila melanogaster partial	327	gi|195119973|ref|XP_002004503.1|GI19579 [Drosophila mojavensis] >gi|193909571|gb|EDW08438.1| GI19579 [Drosophila mojavensis]	XP_002004503	1.42954e-27	71
Unitig_1154	maltose o-acetyltransferase	1490	gi|490997055|ref|WP_004858781.1|maltose O-acetyltransferase [Klebsiella oxytoca] >gi|376399650|gb|EHT12264.1| maltose O-acetyltransferase [Klebsiella oxytoca 10-5246]	WP_004858781	4.21896e-93	82
Unitig_1156	surfeit locus protein 1	1981	gi|193606285|ref|XP_001943377.1|PREDICTED: surfeit locus protein 1-like [Acyrthosiphon pisum]	XP_001943377	5.28418e-75	69
Unitig_1159	mitochondrial ribosomal protein s22	1320	gi|187936085|gb|ACD37579.1|mitochondrial ribosomal protein s22 [Philodina roseola]	ACD37579	3.08984e-80	63
Unitig_1162	hypothetical protein AaeL_AAEL012867	600	gi|157133787|ref|XP_001663013.1|hypothetical protein AaeL_AAEL012867 [Aedes aegypti] >gi|108870708|gb|EAT34933.1| AAEL012867-PA [Aedes aegypti]	XP_001663013	1.31046e-08	55
Unitig_1165	PREDICTED: hypothetical protein LOC100573948	780	gi|328711478|ref|XP_003244549.1|PREDICTED: hypothetical protein LOC100573948 [Acyrthosiphon pisum]	XP_003244549	5.72865e-06	68
Unitig_1169	dimethyladenosine transferase mitochondrial	885	gi|291238518|ref|XP_002739171.1|PREDICTED: tfb1m protein-like [Saccoglossus kowalevskii]	XP_002739171	4.10575e-112	78
Unitig_1175	actin-like protein 87c-like	1735	gi|340725922|ref|XP_003401313.1|PREDICTED: actin-like protein 87C-like [Bombus terrestris] >gi|350397352|ref|XP_003484853.1| PREDICTED: actin-like protein 87C-like [Bombus impatiens]	XP_003401313	0	92
Unitig_1178	alpha partial	673	gi|312385458|gb|EFR29953.1|hypothetical protein AND_00763 [Anopheles darlingi]	EFR29953	4.74962e-39	76
Unitig_1179	unconventionnal myosin-x-like	2910	gi|383859871|ref|XP_003705415.1|PREDICTED: unconventionnal myosin-X-like [Megachile rotundata]	XP_003705415	0	75
Unitig_1182	polyamine-modulated factor 1-like	2266	gi|383849053|ref|XP_003700161.1|PREDICTED: polyamine-modulated factor 1-like [Megachile rotundata]	XP_003700161	0.00025505	50
Unitig_1183	sb:cb283 protein	1866	gi|501290200|dbj|BAN20148.1|leucyl aminopeptidase, putative [Riptortus pedestris]	BAN20148	1.02457e-168	70
Unitig_1187	tudor and kh domain-containing protein isoform x3	2133	gi|157119963|ref|XP_001653463.1|hypothetical protein AaeL_AAEL008834 [Aedes aegypti] >gi|108875127|gb|EAT39352.1| AAEL008834-PB [Aedes aegypti]	XP_001653463	3.1946e-09	49
Unitig_1188	negative elongation factor d	1411	gi|350420164|ref|XP_003492420.1|PREDICTED: negative elongation factor D-like isoform 1 [Bombus impatiens] >gi|350420167|ref|XP_003492421.1| PREDICTED: negative elongation factor D-like isoform 2 [Bombus impatiens]	XP_003492420	0	89
Unitig_1189	PREDICTED: uncharacterized protein LOC101859065	883	gi|524915078|ref|XP_005112346.1|PREDICTED: uncharacterized protein LOC101859065 [Aplysia californica]	XP_005112346	0.0645923	47
Unitig_1194	programmed cell death protein 5-like	881	gi|506968439|gb|AGM32563.1|programmed cell death protein 5-like protein [Coptotermes formosanus]	AGM32563	4.90546e-26	76
Unitig_1198	von willebrand factor type egf and pentraxin domain-containing protein 1-like	1533	gi|242022444|ref|XP_002431650.1|furrowed, putative [Pediculus humanus corporis] >gi|212516958|gb|EEB18912.1| furrowed, putative [Pediculus humanus corporis]	XP_002431650	0	79
Unitig_1199	hydroxysteroid dehydrogenase-like protein 2-like	1805	gi|91088497|ref|XP_971106.1|PREDICTED: similar to short-chain dehydrogenase [Tribolium castaneum] >gi|270012748|gb|EFA09196.1| hypothetical protein TcasGA2_TC005801 [Tribolium castaneum]	XP_971106	0	79
Unitig_1200	maltase 2-like	3953	gi|328702366|ref|XP_001943582.2|PREDICTED: maltase 2-like [Acyrthosiphon pisum]	XP_001943582	0	71
Unitig_1201	cg2145 cg2145-pa	768	gi|270009467|gb|EFA05915.1|hypothetical protein TcasGA2_TC008731 [Tribolium castaneum]	EFA05915	5.62733e-51	66
Unitig_1203	ubiquitin-conjugating enzyme e2 j1-like	2883	gi|156550173|ref|XP_001602750.1|PREDICTED: ubiquitin-conjugating enzyme E2 J1-like [Nasonia vitripennis]	XP_001602750	2.18058e-86	89
Unitig_1208	parathyroid hormone parathyroid hormone-related peptide receptor-like	2436	gi|350411624|ref|XP_003489406.1|PREDICTED: parathyroid hormone/parathyroid hormone-related peptide receptor-like [Bombus impatiens]	XP_003489406	8.28343e-121	69
Unitig_1212	gtp-binding protein 10 homolog isoform 1	1823	gi|328718050|ref|XP_001950342.2|PREDICTED: GTP-binding protein 10 homolog isoform 1 [Acyrthosiphon pisum]	XP_001950342	3.09538e-107	72
Unitig_1213	deoxyribose-phosphate aldolase	3673	gi|530587673|ref|XP_005287565.1|PREDICTED: putative deoxyribose-phosphate aldolase [Chrysemys picta bellii]	XP_005287565	3.64407e-94	73
Unitig_1215	anaphase-promoting complex subunit 1	3640	gi|328719905|ref|XP_001947364.2|PREDICTED: anaphase-promoting complex subunit 1-like [Acyrthosiphon pisum]	XP_001947364	0	73
Unitig_1219	PREDICTED: uncharacterized protein LOC100864681	1361	gi|380026303|ref|XP_003696891.1|PREDICTED: uncharacterized protein LOC100864681 [Apis florea]	XP_003696891	2.99666e-117	68
Unitig_1221	glycosyltransferase	674	gi|493953674|ref|WP_006897439.1|putative glycosyltransferase [Gordonia sihwensis] >gi|441457890|dbj|GAC62037.1| putative glycosyltransferase [Gordonia sihwensis NBRC 108236]	WP_006897439	0.0388035	50
Unitig_1227	pih1 domain-containing protein 1-like	1351	gi|524876152|ref|XP_005094795.1|PREDICTED: PIH1 domain-containing protein 1-like [Aplysia californica]	XP_005094795	9.85234e-53	55
Unitig_1228	transmembrane protein partial	1315	gi|357624069|gb|EHJ74973.1|hypothetical protein KGM_12190 [Danaus plexippus]	EHJ74973	2.02932e-96	77
Unitig_1230	ankyrin repeat domain protein	2138	gi|194771252|ref|XP_001967653.1|GF19976 [Drosophila ananassae] >gi|190617400|gb|EDV32924.1| GF19976 [Drosophila ananassae]	XP_001967653	3.02103e-122	70
Unitig_1231	atpase aaa	2085	gi|270009947|gb|EFA06395.1|hypothetical protein TcasGA2_TC009273 [Tribolium castaneum]	EFA06395	2.73085e-12	40
Unitig_1234	serine protease	1770	gi|270004132|gb|EFA00580.1|hypothetical protein TcasGA2_TC003450 [Tribolium castaneum]	EFA00580	1.44708e-50	69
Unitig_1235	1107279borf g	1409	gi|224534|prf||1107279BORF g	1107279B	7.2522e-44	66
Unitig_1236	ankyrin repeat domain-containing protein 13b	3455	gi|307169065|gb|EFN61909.1|Ankyrin repeat domain-containing protein 13B [Camponotus floridanus]	EFN61909	0	76
Unitig_1237	adamts-like protein 1-like isoform 3	1654	gi|189239451|ref|XP_974990.2|PREDICTED: similar to papilin [Tribolium castaneum]	XP_974990	1.64816e-144	58
Unitig_1238	methionyl-trna mitochondrial-like	1638	gi|432953311|ref|XP_004085343.1|PREDICTED: methionyl-tRNA formyltransferase, mitochondrial-like [Oryzias latipes]	XP_004085343	5.63184e-54	59
Unitig_1240	cytochrome p450	576	gi|403183301|gb|EAT35034.2|AAEL012772-PA [Aedes aegypti]	EAT35034	0.0103759	66
Unitig_1241	aael009891- partial	2787	gi|242016308|ref|XP_002428771.1|conserved hypothetical protein [Pediculus humanus corporis] >gi|212513456|gb|EEB16033.1| conserved hypothetical protein [Pediculus humanus corporis]	XP_002428771	1.33816e-114	77
Unitig_1242	phosphatidylethanolamine-binding protein	898	gi|157133196|ref|XP_001662795.1|phosphatidylethanolamine-binding protein [Aedes aegypti] >gi|108870917|gb|EAT35142.1| AAEL012666-PA [Aedes aegypti]	XP_001662795	7.95741e-35	56
Unitig_1244	retinol dehydrogenase 11-like isoform 1	1260	gi|193654837|ref|XP_001951546.1|PREDICTED: retinol dehydrogenase 11-like isoform 1 [Acyrthosiphon pisum] >gi|328702842|ref|XP_003242022.1| PREDICTED: retinol dehydrogenase 11-like isoform 2 [Acyrthosiphon pisum]	XP_001951546	6.1228e-64	59
Unitig_1246	cytochrome p450	826	gi|339896229|gb|AEK21800.1|cytochrome P450 [Bemisia tabaci]	AEK21800	3.27025e-67	64
Unitig_1249	dna-directed rna polymerase iii subunit rpc3-like	2033	gi|345496353|ref|XP_001603173.2|PREDICTED: DNA-directed RNA polymerase III subunit RPC3-like [Nasonia vitripennis]	XP_001603173	6.08195e-119	61
Unitig_1250	gtp-binding protein 5	1855	gi|91084027|ref|XP_966382.1|PREDICTED: similar to Putative GTP-binding protein 5 [Tribolium castaneum] >gi|270008002|gb|EFA04450.1| hypothetical protein TcasGA2_TC014754 [Tribolium castaneum]	XP_966382	3.02658e-135	76
Unitig_1254	plk4_drogr ame: full=serine threonine-protein kinase plk4 ame: full=polo-like kinase 4 short=plk-4 ame: full=serine threonine-protein kinase sak	1715	gi|195019073|ref|XP_001984902.1|GH16744 [Drosophila grimshawi] >gi|259531719|sp|B4J3F1.1|PLK4_DROGR RecName: Full=Serine/threonine-protein kinase PLK4; AltName: Full=Polo-like kinase 4; Short=PLK-4; AltName: Full=Serine/threonine-protein kinase SAK >gi|193898384|gb|EDV97250.1| GH16744 [Drosophila grimshawi]	XP_001984902	5.23026e-11	45
Unitig_1255	lysyl oxidase-like protein 4	5624	gi|345495516|ref|XP_001603928.2|PREDICTED: hypothetical protein LOC100120269 [Nasonia vitripennis]	XP_001603928	0	73
Unitig_1257	zinc finger protein 192-like	1796	gi|340717651|ref|XP_003397293.1|PREDICTED: zinc finger protein 192-like [Bombus terrestris]	XP_003397293	2.34718e-40	46
Unitig_1258	probable 26s proteasome non-atpase regulatory subunit 3	1327	gi|307203008|gb|EFN82224.1|Probable 26S proteasome non-ATPase regulatory subunit 3 [Harpegnathos saltator]	EFN82224	0	89
Unitig_1259	equilibrative nucleoside transporter 1	2582	gi|328720503|ref|XP_003247051.1|PREDICTED: equilibrative nucleoside transporter 1-like [Acyrthosiphon pisum]	XP_003247051	1.79278e-102	60
Unitig_1262	GJ21315	398	gi|195380347|ref|XP_002048932.1|GJ21315 [Drosophila virilis] >gi|194143729|gb|EDW60125.1| GJ21315 [Drosophila virilis]	XP_002048932	0.0381683	66
Unitig_1263	dna replication licensing factor mcm6	2420	gi|345486680|ref|XP_001601698.2|PREDICTED: DNA replication licensing factor Mcm6-like isoform 1 [Nasonia vitripennis]	XP_001601698	0	80
Unitig_1264	n-acetylated-alpha-linked acidic dipeptidase 2	1765	gi|321473083|gb|EFX84051.1|hypothetical protein DAPPUDRAFT_315157 [Daphnia pulex]	EFX84051	9.93195e-64	50
Unitig_1266	kynurenine-oxoglutarate transaminase 1	596	gi|170043560|ref|XP_001849451.1|kynurenine-oxoglutarate transaminase 1 [Culex quinquefasciatus] >gi|167866857|gb|EDS30240.1| kynurenine-oxoglutarate transaminase 1 [Culex quinquefasciatus]	XP_001849451	5.05288e-24	73
Unitig_1271	protein transport protein sft2-like	1863	gi|524895467|ref|XP_005104216.1|PREDICTED: protein transport protein SFT2-like [Aplysia californica]	XP_005104216	2.12387e-39	66
Unitig_1272	hypothetical protein NAEGRDRAFT_57780	2662	gi|290991682|ref|XP_002678464.1|hypothetical protein NAEGRDRAFT_57780 [Naegleria gruberi] >gi|284092076|gb|EFC45720.1| hypothetical protein NAEGRDRAFT_57780 [Naegleria gruberi]	XP_002678464	8.04569e-20	46
Unitig_1273	chorion peroxidase-like	687	gi|328700364|ref|XP_001946672.2|PREDICTED: chorion peroxidase-like [Acyrthosiphon pisum]	XP_001946672	4.17396e-84	81
Unitig_1275	protein rmd5-like protein a	2123	gi|322794787|gb|EFZ17734.1|hypothetical protein SINV_06377 [Solenopsis invicta]	EFZ17734	0	86
Unitig_1278	low quality protein: jnk-interacting protein 3-like	4263	gi|345492675|ref|XP_003426906.1|PREDICTED: JNK-interacting protein 3-like isoform 2 [Nasonia vitripennis]	XP_003426906	0	63
Unitig_1279	peroxiredoxin-like protein	1023	gi|283436152|ref|NP_001164444.1|peroxiredoxin-like protein [Apis mellifera]	NP_001164444	3.46044e-97	76
Unitig_1280	wd repeat-containing protein 91-like	2828	gi|193676502|ref|XP_001943410.1|PREDICTED: WD repeat-containing protein 91-like [Acyrthosiphon pisum]	XP_001943410	0	64
Unitig_1285	nucleoporin ndc1-like	2325	gi|193290166|ref|NP_001123269.1|nucleoporin Ndc1 [Nasonia vitripennis]	NP_001123269	3.06529e-45	46
Unitig_1286	transmembrane protein 98 (protein tada1)	1550	gi|91081943|ref|XP_966893.1|PREDICTED: similar to Transmembrane protein 98 (Protein TADA1) [Tribolium castaneum] >gi|270007358|gb|EFA03806.1| hypothetical protein TcasGA2_TC013919 [Tribolium castaneum]	XP_966893	8.86599e-55	67
Unitig_1287	ribonuclease h2 subunit a-like	1179	gi|321469942|gb|EFX80920.1|hypothetical protein DAPPUDRAFT_230884 [Daphnia pulex]	EFX80920	3.40548e-113	71
Unitig_1290	3-hydroxy-3-methylglutaryl-coenzyme a reductase	3629	gi|442803463|gb|AGC79113.1|3-hydroxy-3-methylglutaryl-coenzyme A reductase [Nilaparvata lugens]	AGC79113	0	73
Unitig_1292	PREDICTED: similar to lingerer	764	gi|189239298|ref|XP_971413.2|PREDICTED: similar to lingerer [Tribolium castaneum]	XP_971413	0.14472	48
Unitig_1293	hypothetical protein KGM_01741	4055	gi|357624780|gb|EHJ75426.1|hypothetical protein KGM_01741 [Danaus plexippus]	EHJ75426	0.00784443	45
Unitig_1295	d-alanyl-d-alanine dipeptidase	1034	gi|67459388|ref|YP_247012.1|D-alanyl-D-alanine dipeptidase [Rickettsia felis URRWXCal2] >gi|499590552|ref|WP_011271314.1| D-alanyl-D-alanine dipeptidase [Rickettsia felis] >gi|67004921|gb|AAY61847.1| D-alanyl-D-alanine dipeptidase [Rickettsia felis URRWXCal2]	YP_247012	1.09094e-87	72
Unitig_1296	n-terminal acetyltransferase complex ard1	1199	gi|242010533|ref|XP_002426020.1|N-terminal acetyltransferase complex Ard1 subunit, putative [Pediculus humanus corporis] >gi|212510022|gb|EEB13282.1| N-terminal acetyltransferase complex Ard1 subunit, putative [Pediculus humanus corporis]	XP_002426020	6.01624e-104	95
Unitig_1299	organic anion transporter	3059	gi|170038483|ref|XP_001847079.1|organic anion transporter [Culex quinquefasciatus] >gi|167882189|gb|EDS45572.1| organic anion transporter [Culex quinquefasciatus]	XP_001847079	0	67
Unitig_1300	e3 ubiquitin-protein ligase siah1-like	1362	gi|332247222|ref|XP_003272752.1|PREDICTED: E3 ubiquitin-protein ligase SIAH1-like [Nomascus leucogenys]	XP_003272752	6.36832e-24	49
Unitig_1302	heat shock protein 20	1008	gi|198250388|gb|ACH85196.1|heat shock protein 20 [Bemisia tabaci] >gi|295393288|gb|ADG03464.1| heat shock protein 20 [Bemisia tabaci] >gi|295393294|gb|ADG03467.1| heat shock protein 20 [Bemisia tabaci] >gi|308097851|gb|ADO14472.1| hsp20 [Bemisia tabaci]	ACH85196	1.54641e-52	67
Unitig_1303	u3 small nucleolar ribonucleoprotein protein imp4-like	933	gi|350421740|ref|XP_003492942.1|PREDICTED: U3 small nucleolar ribonucleoprotein protein IMP4-like [Bombus impatiens]	XP_003492942	4.35596e-148	89
Unitig_1304	guanine nucleotide-binding 3 homolog	2005	gi|512930181|ref|XP_004932003.1|PREDICTED: guanine nucleotide-binding protein-like 3 homolog [Bombyx mori]	XP_004932003	1.11484e-129	68
Unitig_1306	hypothetical protein	2387	gi|497942521|ref|WP_010256677.1|hypothetical protein [Myroides injenensis]	WP_010256677	1.94612e-10	56
Unitig_1307	bromodomain-containing protein 7	2714	gi|307208501|gb|EFN85852.1|Bromodomain-containing protein 7 [Harpegnathos saltator]	EFN85852	0	62
Unitig_1308	mitochondrial ribosomal protein l32-like protein	395	gi|121543893|gb|ABM55611.1|mitochondrial ribosomal protein L32-like protein [Maconellicoccus hirsutus]	ABM55611	1.13803e-41	80
Unitig_1312	PREDICTED: hypothetical protein LOC100568861	1195	gi|328709162|ref|XP_003243883.1|PREDICTED: hypothetical protein LOC100568861 [Acyrthosiphon pisum]	XP_003243883	2.6607e-22	52
Unitig_1318	hypothetical protein Phum_PHUM433170	600	gi|242017931|ref|XP_002429437.1|hypothetical protein Phum_PHUM433170 [Pediculus humanus corporis] >gi|212514369|gb|EEB16699.1| hypothetical protein Phum_PHUM433170 [Pediculus humanus corporis]	XP_002429437	3.57712e-12	48
Unitig_1321	sodium-dependent nutrient amino acid	1281	gi|242004431|ref|XP_002423092.1|sodium-dependent nutrient amino acid transporter, putative [Pediculus humanus corporis] >gi|212506023|gb|EEB10354.1| sodium-dependent nutrient amino acid transporter, putative [Pediculus humanus corporis]	XP_002423092	0	86
Unitig_1326	counting factor associated protein d-like	2120	gi|6448469|dbj|BAA86911.1|homologue of Sarcophaga 26,29kDa proteinase [Periplaneta americana]	BAA86911	0	78
Unitig_1329	glia maturation factor beta-like	1165	gi|193587059|ref|XP_001949283.1|PREDICTED: glia maturation factor beta-like [Acyrthosiphon pisum]	XP_001949283	2.39919e-51	88
Unitig_1331	nuclear pore complex protein nup107-like	919	gi|156541010|ref|XP_001602744.1|PREDICTED: nuclear pore complex protein Nup107-like [Nasonia vitripennis]	XP_001602744	9.10645e-25	52
Unitig_1333	trna-splicing endonuclease subunit sen34-like	1446	gi|340713319|ref|XP_003395192.1|PREDICTED: tRNA-splicing endonuclease subunit Sen34-like [Bombus terrestris]	XP_003395192	3.55342e-48	63
Unitig_1337	cytochrome p450	272	gi|339896235|gb|AEK21803.1|cytochrome P450 [Bemisia tabaci]	AEK21803	4.17188e-05	72
Unitig_1338	autophagy-related protein 3	1282	gi|156548264|ref|XP_001601099.1|PREDICTED: ubiquitin-like-conjugating enzyme ATG3 [Nasonia vitripennis]	XP_001601099	3.89022e-161	84
Unitig_1340	PREDICTED: uncharacterized protein LOC101451579	405	gi|498961814|ref|XP_004524882.1|PREDICTED: uncharacterized protein LOC101451579 [Ceratitis capitata]	XP_004524882	0.0489001	51
Unitig_1341	btb poz domain-containing protein 10-like isoform 4	1396	gi|193671711|ref|XP_001951382.1|PREDICTED: BTB/POZ domain-containing protein 10-like isoform 4 [Acyrthosiphon pisum] >gi|328705727|ref|XP_003242889.1| PREDICTED: BTB/POZ domain-containing protein 10-like isoform 2 [Acyrthosiphon pisum] >gi|328705730|ref|XP_003242890.1| PREDICTED: BTB/POZ domain-containing protein 10-like isoform 3 [Acyrthosiphon pisum]	XP_001951382	0	81
Unitig_1343	cathepsin b	887	gi|356984175|gb|AET43950.1|cathepsin B, partial [Reishia clavigera]	AET43950	2.95813e-29	66
Unitig_1345	glucosyl glucuronosyl transferases	1297	gi|443419062|gb|AGC84403.1|glucosyl glucuronosyl transferases [Locusta migratoria]	AGC84403	7.16063e-74	62
Unitig_1346	annexin b13	2121	gi|193700072|ref|XP_001950997.1|PREDICTED: annexin-B11-like [Acyrthosiphon pisum]	XP_001950997	2.71281e-134	82
Unitig_1347	conserved hypothetical protein	1767	gi|501293183|dbj|BAN20569.1|conserved hypothetical protein [Riptortus pedestris]	BAN20569	3.29733e-158	77
Unitig_1348	mitochondrial ribosomal protein l1	1184	gi|332374058|gb|AEE62170.1|unknown [Dendroctonus ponderosae]	AEE62170	6.60167e-73	63
Unitig_1349	mrna-capping enzyme-like	1993	gi|91083171|ref|XP_972171.1|PREDICTED: similar to mRNA capping enzyme [Tribolium castaneum] >gi|270006979|gb|EFA03427.1| hypothetical protein TcasGA2_TC013414 [Tribolium castaneum]	XP_972171	0	69
Unitig_1350	oligosaccharyltransferase complex subunit ostc-like	1551	gi|350423377|ref|XP_003493463.1|PREDICTED: oligosaccharyltransferase complex subunit ostc-like [Bombus impatiens]	XP_003493463	2.33445e-69	91
Unitig_1351	9-o-acetyl-n-acetylneuraminate esterase	600	gi|490182139|ref|WP_004080754.1|hypothetical protein [Clostridium sp. ASF502] >gi|476618624|gb|EMZ25528.1| hypothetical protein C824_03042 [Clostridium sp. ASF502]	WP_004080754	1.28268e-05	45
Unitig_1352	PREDICTED: hypothetical protein LOC100115805 isoform 2	2380	gi|345494863|ref|XP_003427391.1|PREDICTED: hypothetical protein LOC100115805 isoform 2 [Nasonia vitripennis] >gi|345494865|ref|XP_001600427.2| PREDICTED: hypothetical protein LOC100115805 isoform 1 [Nasonia vitripennis]	XP_003427391	4.48898e-41	53
Unitig_1359	myotubularin-related protein 3	2587	gi|322789701|gb|EFZ14867.1|hypothetical protein SINV_00661 [Solenopsis invicta]	EFZ14867	0	77
Unitig_1360	inorganic phosphate cotransporter-like	1410	gi|328704934|ref|XP_001950510.2|PREDICTED: putative inorganic phosphate cotransporter-like [Acyrthosiphon pisum]	XP_001950510	1.57537e-148	68
Unitig_1361	copia partial	743	gi|328726436|ref|XP_003248896.1|PREDICTED: copia protein-like, partial [Acyrthosiphon pisum]	XP_003248896	2.63573e-15	79
Unitig_1362	tbc1 domain family member 22b-like isoform 1	2357	gi|328718320|ref|XP_001948071.2|PREDICTED: TBC1 domain family member 22B-like isoform 1 [Acyrthosiphon pisum]	XP_001948071	0	76
Unitig_1366	alpha-tocopherol transfer	1034	gi|193613106|ref|XP_001949550.1|PREDICTED: clavesin-1-like [Acyrthosiphon pisum]	XP_001949550	3.81184e-138	83
Unitig_1369	downstream neighbor of son	569	gi|170068330|ref|XP_001868824.1|downstream neighbor of Son [Culex quinquefasciatus] >gi|167864392|gb|EDS27775.1| downstream neighbor of Son [Culex quinquefasciatus]	XP_001868824	0.000686543	50
Unitig_1370	fatty acid desaturase	292	gi|46561748|gb|AAT01079.1|putative delta-9 desaturase 1 [Homalodisca vitripennis]	AAT01079	4.20816e-26	76
Unitig_1371	cg13886 cg13886-pa	1029	gi|241166997|ref|XP_002409969.1|conserved hypothetical protein [Ixodes scapularis] >gi|215494703|gb|EEC04344.1| conserved hypothetical protein [Ixodes scapularis]	XP_002409969	3.58993e-49	72
Unitig_1373	isoform a	1903	gi|498968300|ref|XP_004526278.1|PREDICTED: uncharacterized protein LOC101458389 isoform X1 [Ceratitis capitata] >gi|498968303|ref|XP_004526279.1| PREDICTED: uncharacterized protein LOC101458389 isoform X2 [Ceratitis capitata] >gi|498968307|ref|XP_004526280.1| PREDICTED: uncharacterized protein LOC101458389 isoform X3 [Ceratitis capitata] >gi|498968311|ref|XP_004526281.1| PREDICTED: uncharacterize…	XP_004526278	1.00769e-40	44
Unitig_1374	ring finger protein nhl-1-like isoform x1	4370	gi|328719579|ref|XP_001944980.2|PREDICTED: hypothetical protein LOC100167755 [Acyrthosiphon pisum]	XP_001944980	0	77
Unitig_1375	PREDICTED: beta-galactosidase-like	2222	gi|193695178|ref|XP_001948549.1|PREDICTED: beta-galactosidase-like [Acyrthosiphon pisum]	XP_001948549	0	64
Unitig_1376	u2 small nuclear ribonucleoprotein auxiliary factor 35 kda subunit-related protein 2	1488	gi|270006539|gb|EFA02987.1|hypothetical protein TcasGA2_TC010403 [Tribolium castaneum]	EFA02987	2.55985e-68	69
Unitig_1380	otu domain-containing protein 6b	993	gi|431901795|gb|ELK08672.1|OTU domain-containing protein 6B [Pteropus alecto]	ELK08672	1.68299e-75	69
Unitig_1381	transmembrane protein c9orf91 homolog	1189	gi|380015286|ref|XP_003691636.1|PREDICTED: transmembrane protein C9orf91 homolog [Apis florea]	XP_003691636	3.7162e-124	73
Unitig_1382	dna excision repair protein ercc-1-like	1161	gi|193683523|ref|XP_001944270.1|PREDICTED: DNA excision repair protein ERCC-1-like [Acyrthosiphon pisum]	XP_001944270	7.51699e-98	76
Unitig_1383	u4 tri-snrnp-associated protein 2	1685	gi|328703901|ref|XP_001946816.2|PREDICTED: u4/U6.U5 tri-snRNP-associated protein 2-like [Acyrthosiphon pisum]	XP_001946816	0	93
Unitig_1385	unnamed protein product	418	gi|334883367|dbj|BAK38648.1|unnamed protein product [Tribolium castaneum]	BAK38648	8.11539e-05	59
Unitig_1388	constitutive coactivator of peroxisome proliferator-activated receptor gamma	453	gi|240951963|ref|XP_002399284.1|conserved hypothetical protein [Ixodes scapularis] >gi|215490508|gb|EEC00151.1| conserved hypothetical protein [Ixodes scapularis]	XP_002399284	1.38202e-13	50
Unitig_1389	acetyl- mitochondrial	832	gi|340708906|ref|XP_003393058.1|PREDICTED: acetyl-CoA acetyltransferase, mitochondrial-like [Bombus terrestris]	XP_003393058	1.68172e-105	78
Unitig_1393	dolichyl-diphosphooligosaccharide--protein glycosyltransferase subunit stt3a-like isoform x1	1971	gi|270006562|gb|EFA03010.1|hypothetical protein TcasGA2_TC010433 [Tribolium castaneum]	EFA03010	0	89
Unitig_1395	facilitated trehalose transporter tret1-like	1708	gi|242017426|ref|XP_002429189.1|conserved hypothetical protein [Pediculus humanus corporis] >gi|212514078|gb|EEB16451.1| conserved hypothetical protein [Pediculus humanus corporis]	XP_002429189	1.11245e-38	47
Unitig_1400	hypothetical protein AaeL_AAEL010263	638	gi|157125600|ref|XP_001660708.1|hypothetical protein AaeL_AAEL010263 [Aedes aegypti] >gi|108873548|gb|EAT37773.1| AAEL010263-PA [Aedes aegypti]	XP_001660708	1.00108e-15	53
Unitig_1401	cullin-1-like isoform 1	3183	gi|350420658|ref|XP_003492581.1|PREDICTED: cullin-1-like isoform 1 [Bombus impatiens] >gi|350420661|ref|XP_003492582.1| PREDICTED: cullin-1-like isoform 2 [Bombus impatiens]	XP_003492581	0	91
Unitig_1406	PREDICTED: hypothetical protein LOC100166133 isoform 2	2476	gi|328712098|ref|XP_003244730.1|PREDICTED: hypothetical protein LOC100166133 isoform 2 [Acyrthosiphon pisum]	XP_003244730	3.71606e-40	63
Unitig_1409	dolichyl-diphosphooligosaccharide--protein glycosyltransferase subunit 2	606	gi|307203941|gb|EFN82848.1|Dolichyl-diphosphooligosaccharide--protein glycosyltransferase subunit 2 [Harpegnathos saltator]	EFN82848	3.72157e-29	59
Unitig_1410	endonuclease-reverse transcriptase	1459	gi|254587308|emb|CAX83711.1|endonuclease-reverse transcriptase [Schistosoma japonicum]	CAX83711	6.72273e-62	51
Unitig_1413	28s ribosomal protein	780	gi|322789790|gb|EFZ14954.1|hypothetical protein SINV_12944 [Solenopsis invicta]	EFZ14954	1.27742e-53	77
Unitig_1414	hypothetical protein TcasGA2_TC004170	303	gi|270016198|gb|EFA12644.1|hypothetical protein TcasGA2_TC004170 [Tribolium castaneum]	EFA12644	3.26489e-09	58
Unitig_1417	gon-4-like protein	2886	gi|383859147|ref|XP_003705058.1|PREDICTED: uncharacterized protein LOC100876172 [Megachile rotundata]	XP_003705058	2.66783e-78	67
Unitig_1418	ACYPI002155	666	gi|239799342|dbj|BAH70596.1|ACYPI002155 [Acyrthosiphon pisum] >gi|239799346|dbj|BAH70598.1| ACYPI002155 [Acyrthosiphon pisum]	BAH70596	0.0222657	66
Unitig_1419	protein c9orf140-like	2522	gi|270016161|gb|EFA12609.1|hypothetical protein TcasGA2_TC006850 [Tribolium castaneum]	EFA12609	8.33804e-139	74
Unitig_1420	integrator complex subunit 1-like	4462	gi|328778436|ref|XP_394944.4|PREDICTED: integrator complex subunit 1-like [Apis mellifera]	XP_394944	0	60
Unitig_1422	cytochrome p450	470	gi|339896229|gb|AEK21800.1|cytochrome P450 [Bemisia tabaci]	AEK21800	1.23839e-65	79
Unitig_1424	unknow protein	406	gi|527209896|gb|EPS74505.1|hypothetical protein M569_00222, partial [Genlisea aurea]	EPS74505	3.43022e-78	100
Unitig_1427	cytochrome p450	1857	gi|339896229|gb|AEK21800.1|cytochrome P450 [Bemisia tabaci]	AEK21800	0	98
Unitig_1429	hydroxybutyrate dehydrogenase	1203	gi|242020368|ref|XP_002430627.1|D-beta-hydroxybutyrate dehydrogenase, putative [Pediculus humanus corporis] >gi|212515799|gb|EEB17889.1| D-beta-hydroxybutyrate dehydrogenase, putative [Pediculus humanus corporis]	XP_002430627	2.11774e-07	85
Unitig_1431	neurofilament triplet m	1121	gi|242013094|ref|XP_002427250.1|Neurofilament triplet M protein, putative [Pediculus humanus corporis] >gi|212511583|gb|EEB14512.1| Neurofilament triplet M protein, putative [Pediculus humanus corporis]	XP_002427250	7.15945e-77	67
Unitig_1432	periodic tryptophan protein 2 homolog	2884	gi|328782245|ref|XP_623489.2|PREDICTED: periodic tryptophan protein 2 homolog [Apis mellifera]	XP_623489	0	78
Unitig_1434	PREDICTED: uncharacterized protein LOC101237108	955	gi|449664694|ref|XP_004205982.1|PREDICTED: uncharacterized protein LOC101237108 [Hydra magnipapillata]	XP_004205982	6.21332e-48	58
Unitig_1435	microtubule-associated protein rp eb family member 3-like	1083	gi|410897625|ref|XP_003962299.1|PREDICTED: microtubule-associated protein RP/EB family member 3-like [Takifugu rubripes]	XP_003962299	3.23274e-79	89
Unitig_1438	atp synthase mitochondrial f1 complex assembly factor 1-like	1051	gi|347972346|ref|XP_315167.3|AGAP004641-PA [Anopheles gambiae str. PEST] >gi|333469294|gb|EAA10556.3| AGAP004641-PA [Anopheles gambiae str. PEST]	XP_315167	2.04904e-76	65
Unitig_1439	gag protein	2039	gi|2832270|gb|AAC01742.1|gag protein [Drosophila yakuba]	AAC01742	1.36385e-23	49
Unitig_1443	arylsulfatase j-like	2065	gi|270005303|gb|EFA01751.1|hypothetical protein TcasGA2_TC007349 [Tribolium castaneum]	EFA01751	0	77
Unitig_1444	transcription initiation factor tfiid	1793	gi|242022362|ref|XP_002431609.1|transcription initiation factor TFIID subunit, putative [Pediculus humanus corporis] >gi|212516917|gb|EEB18871.1| transcription initiation factor TFIID subunit, putative [Pediculus humanus corporis]	XP_002431609	9.05882e-173	82
Unitig_1445	isoform d	520	gi|28571098|ref|NP_788855.1|CG2930, isoform D [Drosophila melanogaster] >gi|28381558|gb|AAN09112.2| CG2930, isoform D [Drosophila melanogaster]	NP_788855	1.54592e-24	77
Unitig_1449	formin 3 cg33556-pb	1416	gi|189238218|ref|XP_970252.2|PREDICTED: similar to formin 3 CG33556-PB [Tribolium castaneum]	XP_970252	2.26673e-84	65
Unitig_1452	pyrazinamidase nicotinamidase	558	gi|156553907|ref|XP_001601712.1|PREDICTED: pyrazinamidase/nicotinamidase-like [Nasonia vitripennis]	XP_001601712	4.43979e-77	76
Unitig_1457	exocyst complex component 6b-like isoform 2	2970	gi|340712407|ref|XP_003394752.1|PREDICTED: exocyst complex component 6B-like isoform 2 [Bombus terrestris]	XP_003394752	0	80
Unitig_1458	protein deltex-like	2125	gi|328790533|ref|XP_001120834.2|PREDICTED: protein deltex [Apis mellifera]	XP_001120834	0	67
Unitig_1459	polymerase delta-interacting protein 3	1791	gi|332027294|gb|EGI67378.1|Polymerase delta-interacting protein 3 [Acromyrmex echinatior]	EGI67378	2.26471e-41	51
Unitig_1462	dynein heavy chain axonemal-like	2156	gi|5419865|emb|CAB46377.1|hypothetical protein [Homo sapiens]	CAB46377	0	59
Unitig_1463	t-complex protein 1 subunit alpha	2049	gi|157122017|ref|XP_001659922.1|chaperonin [Aedes aegypti] >gi|108874611|gb|EAT38836.1| AAEL009320-PA [Aedes aegypti]	XP_001659922	0	91
Unitig_1466	cysteine-rich hydrophobic domain 2	2699	gi|242023493|ref|XP_002432167.1|Cysteine-rich hydrophobic domain 2 protein, putative [Pediculus humanus corporis] >gi|212517555|gb|EEB19429.1| Cysteine-rich hydrophobic domain 2 protein, putative [Pediculus humanus corporis]	XP_002432167	3.3226e-74	90
Unitig_1467	fizzy-related protein	4080	gi|442803461|gb|AGC79112.1|fizzy-related protein [Nilaparvata lugens]	AGC79112	0	75
Unitig_1468	glucose dehydrogenase	720	gi|328720709|ref|XP_001945070.2|PREDICTED: glucose dehydrogenase [acceptor]-like [Acyrthosiphon pisum]	XP_001945070	7.13069e-80	79
Unitig_1471	PREDICTED: hypothetical protein LOC100161822	992	gi|193629773|ref|XP_001951600.1|PREDICTED: hypothetical protein LOC100161822 [Acyrthosiphon pisum]	XP_001951600	6.41665e-24	68
Unitig_1477	ift46 protein	760	gi|196003880|ref|XP_002111807.1|hypothetical protein TRIADDRAFT_4027 [Trichoplax adhaerens] >gi|190585706|gb|EDV25774.1| hypothetical protein TRIADDRAFT_4027, partial [Trichoplax adhaerens]	XP_002111807	3.73839e-67	76
Unitig_1479	reverse transcriptase	290	gi|42397986|gb|AAS13459.1|putative reverse transcriptase [Drosophila simulans]	AAS13459	9.15286e-13	67
Unitig_1482	PREDICTED: hypothetical protein LOC100568563	678	gi|328711667|ref|XP_003244602.1|PREDICTED: hypothetical protein LOC100568563 [Acyrthosiphon pisum]	XP_003244602	3.99091e-33	63
Unitig_1488	dna excision repair protein ercc-8	1529	gi|321479277|gb|EFX90233.1|hypothetical protein DAPPUDRAFT_300153 [Daphnia pulex]	EFX90233	3.20052e-101	63
Unitig_1489	carbonic anhydrase 13-like	1163	gi|193589570|ref|XP_001946587.1|PREDICTED: carbonic anhydrase 13-like [Acyrthosiphon pisum]	XP_001946587	6.32484e-99	73
Unitig_1493	udp-glucuronosyl transferase	2363	gi|189236198|ref|XP_001811749.1|PREDICTED: similar to AGAP007920-PA [Tribolium castaneum]	XP_001811749	1.60635e-123	61
Unitig_1494	inwardly rectifying k+	1339	gi|157120161|ref|XP_001653530.1|inwardly rectifying k+ channel, putative [Aedes aegypti] >gi|108875032|gb|EAT39257.1| AAEL008928-PA [Aedes aegypti]	XP_001653530	1.06767e-92	63
Unitig_1495	glucosyl transferase	1569	gi|270006529|gb|EFA02977.1|hypothetical protein TcasGA2_TC030780 [Tribolium castaneum]	EFA02977	8.32458e-128	65
Unitig_1496	zinc finger and btb domain-containing protein 41	281	gi|242024072|ref|XP_002432454.1|conserved hypothetical protein [Pediculus humanus corporis] >gi|212517887|gb|EEB19716.1| conserved hypothetical protein [Pediculus humanus corporis]	XP_002432454	7.41494e-08	54
Unitig_1497	choline-phosphate cytidylyltransferase b	1877	gi|501295161|dbj|BAN20834.1|choline-phosphate cytidylyltransferase a, b [Riptortus pedestris]	BAN20834	1.11919e-157	89
Unitig_1499	transcriptional repressor p66-beta	1478	gi|358340186|dbj|GAA48133.1|transcriptional repressor p66-beta [Clonorchis sinensis]	GAA48133	4.09495e-07	51
Unitig_1502	serpin b3-like	1465	gi|328714672|ref|XP_001952220.2|PREDICTED: hypothetical protein LOC100158742 [Acyrthosiphon pisum]	XP_001952220	1.89629e-82	57
Unitig_1505	hypothetical protein TcasGA2_TC004756	2891	gi|270014704|gb|EFA11152.1|hypothetical protein TcasGA2_TC004756 [Tribolium castaneum]	EFA11152	0	83
Unitig_1509	probable atp-dependent rna helicase ddx20-like	4072	gi|270004341|gb|EFA00789.1|hypothetical protein TcasGA2_TC003675 [Tribolium castaneum]	EFA00789	1.08565e-106	64
Unitig_1511	hypothetical conserved protein	453	gi|296280980|gb|ADH04788.1|hypothetical conserved protein [Wolbachia endosymbiont of Odontotermes horni]	ADH04788	1.88966e-14	80
Unitig_1512	ubiquitin-protein ligase	3180	gi|512928559|ref|XP_004931607.1|PREDICTED: activating transcription factor 7-interacting protein 1-like [Bombyx mori]	XP_004931607	8.11696e-42	75
Unitig_1516	ankyrin repeat protein	2414	gi|123398905|ref|XP_001301368.1|ankyrin repeat protein [Trichomonas vaginalis G3] >gi|121882541|gb|EAX88438.1| ankyrin repeat protein, putative [Trichomonas vaginalis G3]	XP_001301368	5.96949e-36	52
Unitig_1526	lema-like protein	489	gi|301121446|ref|XP_002908450.1|dual specificity phosphatase, putative [Phytophthora infestans T30-4] >gi|262103481|gb|EEY61533.1| dual specificity phosphatase, putative [Phytophthora infestans T30-4]	XP_002908450	0.393494	44
Unitig_1527	hypothetical protein AaeL_AAEL013485	1749	gi|157136145|ref|XP_001663673.1|hypothetical protein AaeL_AAEL013485 [Aedes aegypti] >gi|108870023|gb|EAT34248.1| AAEL013485-PA [Aedes aegypti]	XP_001663673	7.05541e-35	57
Unitig_1530	phospholipase a2c	392	gi|157114360|ref|XP_001658059.1|hypothetical protein AaeL_AAEL006826 [Aedes aegypti] >gi|108877321|gb|EAT41546.1| AAEL006826-PA [Aedes aegypti]	XP_001658059	2.55835e-39	67
Unitig_1537	phosphatidylinositol-4-phosphate 5-kinase type-1 alpha	1015	gi|340709781|ref|XP_003393480.1|PREDICTED: phosphatidylinositol-4-phosphate 5-kinase type-1 alpha-like isoform 2 [Bombus terrestris]	XP_003393480	0	89
Unitig_1540	dna-dependent protein kinase catalytic subunit-like	925	gi|443709858|gb|ELU04337.1|hypothetical protein CAPTEDRAFT_214721 [Capitella teleta]	ELU04337	8.36387e-11	64
Unitig_1543	s68526_1pol polyprotein	1096	gi|27368141|gb|AAN87268.1|ORF3 [Drosophila melanogaster]	AAN87268	2.41213e-85	61
Unitig_1547	glutamate receptor delta-2 subunit	1215	gi|347971982|ref|XP_313774.4|AGAP004475-PA [Anopheles gambiae str. PEST] >gi|333469116|gb|EAA09044.4| AGAP004475-PA [Anopheles gambiae str. PEST]	XP_313774	2.72144e-12	43
Unitig_1552	creb-binding protein	5105	gi|350415649|ref|XP_003490706.1|PREDICTED: hypothetical protein LOC100747609 [Bombus impatiens]	XP_003490706	0	77
Unitig_1553	phosphatidylethanolamine-binding protein homolog -like isoform 1	953	gi|391330944|ref|XP_003739911.1|PREDICTED: phosphatidylethanolamine-binding protein homolog F40A3.3-like isoform 1 [Metaseiulus occidentalis]	XP_003739911	3.78263e-27	59
Unitig_1556	chromodomain-helicase-dna-binding protein 7	1713	gi|328724512|ref|XP_001948282.2|PREDICTED: hypothetical protein LOC100164870 [Acyrthosiphon pisum]	XP_001948282	0	76
Unitig_1557	nuclear inhibitor of protein phosphatase 1	1568	gi|307198155|gb|EFN79176.1|Nuclear inhibitor of protein phosphatase 1 [Harpegnathos saltator]	EFN79176	2.39872e-141	77
Unitig_1558	PREDICTED: NEDD8-like	276	gi|156541904|ref|XP_001599314.1|PREDICTED: NEDD8-like [Nasonia vitripennis] >gi|383864001|ref|XP_003707468.1| PREDICTED: NEDD8-like [Megachile rotundata]	XP_001599314	1.14135e-35	100
Unitig_1559	cmp-n-acetylneuraminate-beta-galactosamide-alpha- -sialyltransfer	1813	gi|328709286|ref|XP_001945821.2|PREDICTED: beta-galactoside alpha-2,6-sialyltransferase 2-like [Acyrthosiphon pisum]	XP_001945821	8.23542e-94	61
Unitig_1562	nadh dehydrogenase	678	gi|498945542|ref|XP_004522227.1|PREDICTED: NADH dehydrogenase [ubiquinone] 1 alpha subcomplex subunit 9, mitochondrial-like [Ceratitis capitata]	XP_004522227	3.18601e-27	69
Unitig_1565	ferrous iron transport protein b	236	gi|490831214|ref|WP_004693299.1|iron transporter [Veillonella parvula] >gi|282581243|gb|EFB86637.1| ferrous iron transport protein B [Veillonella parvula ATCC 17745]	WP_004693299	0.0840938	53
Unitig_1570	cytochrome p450	757	gi|317383458|gb|ADV17351.1|methyl farnesoate epoxidase [Schistocerca gregaria]	ADV17351	7.14751e-05	71
Unitig_1571	protocadherin fat 3-like	2938	gi|380016357|ref|XP_003692153.1|PREDICTED: protocadherin-15-like [Apis florea]	XP_003692153	3.23066e-177	68
Unitig_1575	aael008062- partial	2529	gi|242015135|ref|XP_002428229.1|Thrombospondin-3 precursor, putative [Pediculus humanus corporis] >gi|212512790|gb|EEB15491.1| Thrombospondin-3 precursor, putative [Pediculus humanus corporis]	XP_002428229	0	90
Unitig_1581	PREDICTED: tektin-2-like	238	gi|512894865|ref|XP_004923533.1|PREDICTED: tektin-2-like [Bombyx mori]	XP_004923533	4.24552e-14	69
Unitig_1582	PREDICTED: uncharacterized protein LOC101883107	2253	gi|528497714|ref|XP_005156758.1|PREDICTED: uncharacterized protein LOC101883107 [Danio rerio]	XP_005156758	7.59819e-61	59
Unitig_1585	fat-like cadherin-related tumor suppressor homolog	3292	gi|328703039|ref|XP_003242076.1|PREDICTED: fat-like cadherin-related tumor suppressor homolog isoform 1 [Acyrthosiphon pisum] >gi|328703043|ref|XP_003242078.1| PREDICTED: fat-like cadherin-related tumor suppressor homolog isoform 3 [Acyrthosiphon pisum]	XP_003242076	1.21672e-97	62
Unitig_1587	sparc-related modular calcium-binding protein 2-like	1303	gi|383853021|ref|XP_003702023.1|PREDICTED: SPARC-related modular calcium-binding protein 2-like [Megachile rotundata]	XP_003702023	3.96085e-69	57
Unitig_1589	hypothetical protein TcasGA2_TC010304	909	gi|270016838|gb|EFA13284.1|hypothetical protein TcasGA2_TC010304 [Tribolium castaneum]	EFA13284	1.80794e-08	54
Unitig_1596	cysteine proteinase	517	gi|321460402|gb|EFX71444.1|hypothetical protein DAPPUDRAFT_216612 [Daphnia pulex]	EFX71444	5.98824e-09	48
Unitig_1597	hypothetical protein TcasGA2_TC008558	717	gi|270016869|gb|EFA13315.1|hypothetical protein TcasGA2_TC008558 [Tribolium castaneum]	EFA13315	1.0916e-30	58
Unitig_1598	nuclear rna export	2071	gi|242010126|ref|XP_002425827.1|Nuclear RNA export factor, putative [Pediculus humanus corporis] >gi|212509760|gb|EEB13089.1| Nuclear RNA export factor, putative [Pediculus humanus corporis]	XP_002425827	2.31166e-78	53
Unitig_1599	dynein intermediate chain ciliary-like	513	gi|340722390|ref|XP_003399589.1|PREDICTED: dynein intermediate chain 2, ciliary-like [Bombus terrestris]	XP_003399589	5.88111e-05	59
Unitig_1600	hypothetical protein	1148	gi|490159371|ref|WP_004058036.1|hypothetical protein [Eubacterium plexicaudatum] >gi|476627332|gb|EMZ33971.1| hypothetical protein C823_01252 [Eubacterium plexicaudatum ASF492]	WP_004058036	0.00138245	49
Unitig_1601	regucalcin-like isoform x1	545	gi|196001159|ref|XP_002110447.1|hypothetical protein TRIADDRAFT_54463 [Trichoplax adhaerens] >gi|190586398|gb|EDV26451.1| hypothetical protein TRIADDRAFT_54463 [Trichoplax adhaerens]	XP_002110447	6.91107e-19	70
Unitig_1602	ribosomal rna-processing protein 7 homolog a	882	gi|240848733|ref|NP_001155371.1|Gastric cancer antigen Zg14 homolog-like [Acyrthosiphon pisum] >gi|239788523|dbj|BAH70936.1| ACYPI000197 [Acyrthosiphon pisum]	NP_001155371	1.04368e-42	60
Unitig_1603	hypothetical protein TcasGA2_TC014328	331	gi|270008224|gb|EFA04672.1|hypothetical protein TcasGA2_TC014328 [Tribolium castaneum]	EFA04672	0.00155716	53
Unitig_1604	ferredoxin--nitrite reductase	392	gi|491738639|ref|WP_005571772.1|ferredoxin--nitrite reductase [Rhodococcus wratislaviensis] >gi|430772267|gb|ELB88053.1| ferredoxin--nitrite reductase [Rhodococcus wratislaviensis IFP 2016]	WP_005571772	0.175248	52
Unitig_1605	leukotriene a-4 hydrolase	1408	gi|91086955|ref|XP_972968.1|PREDICTED: similar to leukotriene a-4 hydrolase [Tribolium castaneum] >gi|270011076|gb|EFA07524.1| aminopeptidase-like protein [Tribolium castaneum]	XP_972968	2.37644e-153	75
Unitig_1607	g2 m phase-specific e3 ubiquitin-protein ligase	563	gi|511867651|ref|XP_004755214.1|PREDICTED: G2/M phase-specific E3 ubiquitin-protein ligase [Mustela putorius furo] >gi|511965819|ref|XP_004801035.1| PREDICTED: G2/M phase-specific E3 ubiquitin-protein ligase [Mustela putorius furo]	XP_004755214	0.0517141	49
Unitig_1608	atp-binding cassette sub-family a member 1-like	2938	gi|328705811|ref|XP_001947916.2|PREDICTED: ATP-binding cassette sub-family A member 3-like [Acyrthosiphon pisum]	XP_001947916	4.44245e-173	56
Unitig_1609	copia protein	1204	gi|328710796|ref|XP_003244361.1|PREDICTED: hypothetical protein LOC100574452 [Acyrthosiphon pisum]	XP_003244361	4.37807e-40	52
Unitig_1611	sex determination protein fruitless	408	gi|307202375|gb|EFN81803.1|Sex determination protein fruitless [Harpegnathos saltator]	EFN81803	4.32763e-07	53
Unitig_1612	PREDICTED: similar to conserved hypothetical protein	1756	gi|91083483|ref|XP_971803.1|PREDICTED: similar to conserved hypothetical protein [Tribolium castaneum] >gi|270010834|gb|EFA07282.1| hypothetical protein TcasGA2_TC014517 [Tribolium castaneum]	XP_971803	9.69833e-172	73
Unitig_1615	collagen alpha-3 chain precursor	316	gi|242005973|ref|XP_002423834.1|f-spondin, putative [Pediculus humanus corporis] >gi|212507050|gb|EEB11096.1| f-spondin, putative [Pediculus humanus corporis]	XP_002423834	4.06683e-13	58
Unitig_1617	tigger transposable element-derived protein 1-like	727	gi|432939116|ref|XP_004082589.1|PREDICTED: tigger transposable element-derived protein 1-like [Oryzias latipes]	XP_004082589	8.01223e-21	52
Unitig_1618	fatty acyl- reductase cg5065-like	632	gi|156541926|ref|XP_001600309.1|PREDICTED: putative fatty acyl-CoA reductase CG5065-like [Nasonia vitripennis]	XP_001600309	3.75903e-16	61
Unitig_1620	ornithine decarboxylase	931	gi|242005331|ref|XP_002423523.1|Ornithine decarboxylase antizyme, putative [Pediculus humanus corporis] >gi|212506637|gb|EEB10785.1| Ornithine decarboxylase antizyme, putative [Pediculus humanus corporis]	XP_002423523	4.73249e-35	72
Unitig_1622	isoform q	1073	gi|347970453|ref|XP_003436581.1|AGAP003709-PC [Anopheles gambiae str. PEST] >gi|333468937|gb|EGK97120.1| AGAP003709-PC [Anopheles gambiae str. PEST]	XP_003436581	0	99
Unitig_1626	noggin precursor	735	gi|328702678|ref|XP_003241979.1|PREDICTED: noggin-like [Acyrthosiphon pisum]	XP_003241979	4.13488e-33	60
Unitig_1627	GK16218	2758	gi|195438900|ref|XP_002067370.1|GK16218 [Drosophila willistoni] >gi|194163455|gb|EDW78356.1| GK16218 [Drosophila willistoni]	XP_002067370	1.15706e-168	57
Unitig_1630	fungistatic metabolite	2727	gi|328721427|ref|XP_001944473.2|PREDICTED: hypothetical protein LOC100164352 [Acyrthosiphon pisum]	XP_001944473	2.26381e-81	48
Unitig_1631	membrane protein	764	gi|516518587|ref|WP_017906953.1|membrane protein [Pseudomonas fuscovaginae]	WP_017906953	5.6825e-25	73
Unitig_1634	glutamyl-trna amidotransferase subunit b	322	gi|357626240|gb|EHJ76399.1|glutamyl-tRNA amidotransferase subunit B [Danaus plexippus]	EHJ76399	1.77815e-05	79
Unitig_1636	cathepsin b-like proteinase	477	gi|161343861|tpg|DAA06111.1|TPA_inf: cathepsin B [Myzus persicae]	DAA06111	8.55526e-17	56
Unitig_1638	cytochrome p450 cyp314a1	389	gi|193610668|ref|XP_001948607.1|PREDICTED: ecdysone 20-monooxygenase-like [Acyrthosiphon pisum]	XP_001948607	1.53429e-57	83
Unitig_1639	Uncharacterized protein C9orf68-like protein	1393	gi|307196379|gb|EFN77968.1|Uncharacterized protein C9orf68-like protein [Harpegnathos saltator]	EFN77968	1.47411e-14	55
Unitig_1640	retrotransposon-like family member (retr-1)- partial	1684	gi|291221331|ref|XP_002730675.1|PREDICTED: RETRotransposon-like family member (retr-1)-like, partial [Saccoglossus kowalevskii]	XP_002730675	8.79857e-153	63
Unitig_1641	c-factor-like isoform x1	982	gi|332376200|gb|AEE63240.1|unknown [Dendroctonus ponderosae]	AEE63240	6.35913e-50	61
Unitig_1644	cleavage and polyadenylation specificity factor subunit 5-like	1272	gi|118778290|ref|XP_308558.3|AGAP007242-PA [Anopheles gambiae str. PEST] >gi|116132312|gb|EAA04203.3| AGAP007242-PA [Anopheles gambiae str. PEST]	XP_308558	8.59154e-141	92
Unitig_1648	chromatin assembly factor p180-subunit	793	gi|498962370|ref|XP_004524992.1|PREDICTED: trichohyalin-like isoform X2 [Ceratitis capitata]	XP_004524992	0.00202448	54
Unitig_1649	loc799646 protein	360	gi|157104345|ref|XP_001648364.1|hypothetical protein AaeL_AAEL004043 [Aedes aegypti] >gi|108880348|gb|EAT44573.1| AAEL004043-PA [Aedes aegypti]	XP_001648364	2.90331e-07	63
Unitig_1652	gamma-glutamyl hydrolase	1063	gi|242009081|ref|XP_002425321.1|gamma-glutamyl hydrolase precursor, putative [Pediculus humanus corporis] >gi|212509095|gb|EEB12583.1| gamma-glutamyl hydrolase precursor, putative [Pediculus humanus corporis]	XP_002425321	5.37735e-48	64
Unitig_1653	rna-directed dna polymerase from mobile element jockey- partial	1563	gi|390331918|ref|XP_003723380.1|PREDICTED: uncharacterized protein LOC100888016 [Strongylocentrotus purpuratus]	XP_003723380	9.22816e-167	69
Unitig_1657	retrotransposon-like family member (retr-1)- partial	795	gi|390338799|ref|XP_003724851.1|PREDICTED: uncharacterized protein K02A2.6-like [Strongylocentrotus purpuratus]	XP_003724851	3.75717e-10	54
Unitig_1658	low quality protein: tenascin	904	gi|239791384|dbj|BAH72165.1|ACYPI007898 [Acyrthosiphon pisum]	BAH72165	6.20147e-08	49
Unitig_1659	conserved hypothetical protein	518	gi|501295271|dbj|BAN20850.1|conserved hypothetical protein [Riptortus pedestris]	BAN20850	1.12038e-21	67
Unitig_1663	esterase fe4-like	877	gi|193579936|ref|XP_001950765.1|PREDICTED: venom carboxylesterase-6-like [Acyrthosiphon pisum]	XP_001950765	2.97994e-99	71
Unitig_1664	immediate early protein homolog	1481	gi|82538971|ref|XP_723910.1|hypothetical protein [Plasmodium yoelii yoelii 17XNL] >gi|23478367|gb|EAA15475.1| immediate early protein homolog [Plasmodium yoelii yoelii]	XP_723910	0.000731518	48
Unitig_1665	muscular protein 20	491	gi|242012525|ref|XP_002426983.1|Muscle-specific protein, putative [Pediculus humanus corporis] >gi|212511212|gb|EEB14245.1| Muscle-specific protein, putative [Pediculus humanus corporis]	XP_002426983	3.56896e-78	89
Unitig_1667	n-alpha-acetyltransferase auxiliary subunit-like	1995	gi|350417201|ref|XP_003491306.1|PREDICTED: N-alpha-acetyltransferase 15, NatA auxiliary subunit-like [Bombus impatiens]	XP_003491306	0	81
Unitig_1669	proline synthetase co-transcribed bacterial-like protein	448	gi|524871846|ref|XP_005092694.1|PREDICTED: proline synthase co-transcribed bacterial homolog protein-like [Aplysia californica]	XP_005092694	9.43685e-31	71
Unitig_1670	tetraspanin-5-like isoform 1	792	gi|340720351|ref|XP_003398604.1|PREDICTED: tetraspanin-5-like isoform 1 [Bombus terrestris]	XP_003398604	4.68119e-144	90
Unitig_1671	fatty acid synthase-like	1203	gi|328703972|ref|XP_001942950.2|PREDICTED: fatty acid synthase-like [Acyrthosiphon pisum]	XP_001942950	1.24748e-12	52
Unitig_1672	cd4-specific ankyrin repeat protein	997	gi|207099797|emb|CAQ52951.1|CD4-specific ankyrin repeat protein D5.1 [synthetic construct]	CAQ52951	4.88422e-10	55
Unitig_1674	hypothetical protein	734	gi|522011339|ref|WP_020522610.1|hypothetical protein [Catelliglobosispora koreensis]	WP_020522610	0.660164	50
Unitig_1675	mitochondrial tumor suppressor 1-like protein	935	gi|307177265|gb|EFN66443.1|Mitochondrial tumor suppressor 1-like protein [Camponotus floridanus]	EFN66443	1.2181e-18	46
Unitig_1678	sulfotransferase 1a1	613	gi|198449348|ref|XP_001357554.2|GA14114 [Drosophila pseudoobscura pseudoobscura] >gi|198130566|gb|EAL26688.2| GA14114 [Drosophila pseudoobscura pseudoobscura]	XP_001357554	3.64089e-19	55
Unitig_1681	unc-112-related protein	1632	gi|307178489|gb|EFN67178.1|Unc-112-related protein [Camponotus floridanus]	EFN67178	2.16249e-116	89
Unitig_1684	collagen alpha-4 chain	318	gi|405957974|gb|EKC24148.1|Collagen alpha-4(VI) chain [Crassostrea gigas]	EKC24148	2.89263e-09	50
Unitig_1686	protein son	3179	gi|332017864|gb|EGI58524.1|Protein SON [Acromyrmex echinatior]	EGI58524	2.10289e-89	83
Unitig_1687	atpase aaa	677	gi|493901629|ref|WP_006847411.1|ATPase AAA [Prevotella copri] >gi|281405114|gb|EFB35794.1| hypothetical protein PREVCOP_04698 [Prevotella copri DSM 18205]	WP_006847411	1.02638e-08	45
Unitig_1688	carbohydrate sulfotransferase 4-like	1330	gi|380020419|ref|XP_003694083.1|PREDICTED: carbohydrate sulfotransferase 4-like [Apis florea]	XP_003694083	1.35591e-79	59
Unitig_1690	esterase b1	468	gi|164416533|gb|ABY53601.1|carboxylesterase-like protein [Locusta migratoria manilensis]	ABY53601	4.68665e-13	56
Unitig_1692	protein egl- isoform d	441	gi|268558226|ref|XP_002637103.1|C. briggsae CBR-EGL-9 protein [Caenorhabditis briggsae] >gi|187031707|emb|CAP29006.1| Protein CBR-EGL-9 [Caenorhabditis briggsae]	XP_002637103	3.41761e-08	50
Unitig_1694	conserved oligomeric golgi complex subunit 2	2174	gi|322785528|gb|EFZ12190.1|hypothetical protein SINV_01596 [Solenopsis invicta]	EFZ12190	3.47339e-156	60
Unitig_1695	p23-like protein	449	gi|506968263|gb|AGM32475.1|p23-like protein [Coptotermes formosanus]	AGM32475	9.85821e-31	84
Unitig_1698	hypothetical protein CAPTEDRAFT_206332	391	gi|443685205|gb|ELT88897.1|hypothetical protein CAPTEDRAFT_206332 [Capitella teleta]	ELT88897	3.14929e-32	64
Unitig_1700	maltase 1- partial	617	gi|328726308|ref|XP_001945965.2|PREDICTED: maltase 1-like, partial [Acyrthosiphon pisum]	XP_001945965	1.05382e-27	58
Unitig_1701	u4 u6 small nuclear ribonucleoprotein prp4-like	1644	gi|242023811|ref|XP_002432324.1|U4/U6 small nuclear ribonucleoprotein Prp4, putative [Pediculus humanus corporis] >gi|212517747|gb|EEB19586.1| U4/U6 small nuclear ribonucleoprotein Prp4, putative [Pediculus humanus corporis]	XP_002432324	0	82
Unitig_1703	tkp3 protein	1104	gi|528509911|ref|XP_005170140.1|PREDICTED: uncharacterized protein LOC101885526 [Danio rerio]	XP_005170140	2.06635e-21	49
Unitig_1705	down syndrome cell adhesion molecule-like protein cg42256-like	3755	gi|332025839|gb|EGI65995.1|Down syndrome cell adhesion molecule-like protein [Acromyrmex echinatior]	EGI65995	0	67
Unitig_1706	hypothetical protein TcasGA2_TC004221	2345	gi|270017089|gb|EFA13535.1|hypothetical protein TcasGA2_TC004221 [Tribolium castaneum]	EFA13535	1.46255e-23	41
Unitig_1707	cg40042 cg40042-pa	497	gi|91092934|ref|XP_971990.1|PREDICTED: similar to CG40042 CG40042-PA [Tribolium castaneum] >gi|270003027|gb|EEZ99474.1| hypothetical protein TcasGA2_TC000047 [Tribolium castaneum]	XP_971990	1.37642e-58	86
Unitig_1710	uridine diphosphate glucosyltransferase	866	gi|322787407|gb|EFZ13495.1|hypothetical protein SINV_01555 [Solenopsis invicta]	EFZ13495	2.01297e-17	45
Unitig_1711	zinc finger protein 611-like	2890	gi|91080335|ref|XP_974602.1|PREDICTED: similar to AGAP010009-PA [Tribolium castaneum]	XP_974602	1.11947e-111	57
Unitig_1713	vacuolar protein sorting-associated protein 16-like protein	2046	gi|357629903|gb|EHJ78397.1|putative vacuolar protein sorting vps16 [Danaus plexippus]	EHJ78397	8.57304e-73	73
Unitig_1715	arginine serine-rich splicing	994	gi|328724546|ref|XP_003248181.1|PREDICTED: serine/arginine-rich splicing factor 7-like isoform 3 [Acyrthosiphon pisum] >gi|328724548|ref|XP_003248182.1| PREDICTED: serine/arginine-rich splicing factor 7-like isoform 4 [Acyrthosiphon pisum]	XP_003248181	2.52924e-45	82
Unitig_1716	mrna-decapping enzyme 1b-like isoform x1	2385	gi|512901573|ref|XP_004925168.1|PREDICTED: mRNA-decapping enzyme 1B-like isoform X1 [Bombyx mori]	XP_004925168	1.3061e-88	56
Unitig_1718	hypothetical protein	1215	gi|545620446|ref|WP_021744019.1|hypothetical protein [Leptotrichia sp. oral taxon 879] >gi|544237786|gb|ERK50572.1| hypothetical protein HMPREF1552_01381 [Leptotrichia sp. oral taxon 879 str. F0557]	WP_021744019	2.83222e-09	43
Unitig_1719	protein dachsous-like	536	gi|328701666|ref|XP_003241675.1|PREDICTED: protein dachsous-like [Acyrthosiphon pisum]	XP_003241675	9.4603e-28	69
Unitig_1722	ribonuclease 3-like	2884	gi|332017989|gb|EGI58626.1|Ribonuclease 3 [Acromyrmex echinatior]	EGI58626	0	87
Unitig_1725	melanoma-associated antigen e1	1787	gi|332028236|gb|EGI68284.1|Melanoma-associated antigen E1 [Acromyrmex echinatior]	EGI68284	3.61288e-22	46
Unitig_1728	calcium-binding mitochondrial carrier protein s -2-like isoform 1	1585	gi|345484379|ref|XP_001603181.2|PREDICTED: calcium-binding mitochondrial carrier protein SCaMC-2-like isoform 1 [Nasonia vitripennis] >gi|345484381|ref|XP_003425019.1| PREDICTED: calcium-binding mitochondrial carrier protein SCaMC-2-like isoform 2 [Nasonia vitripennis]	XP_001603181	0	82
Unitig_1730	nuclease harbi1-like	658	gi|340381732|ref|XP_003389375.1|PREDICTED: putative nuclease HARBI1-like [Amphimedon queenslandica]	XP_003389375	0.0441281	54
Unitig_1734	protein diaphanous	1615	gi|332025076|gb|EGI65259.1|Protein diaphanous [Acromyrmex echinatior]	EGI65259	0	81
Unitig_1735	zinc c2h2 type family protein	232	gi|170585154|ref|XP_001897351.1|Zinc finger, C2H2 type family protein [Brugia malayi] >gi|158595226|gb|EDP33795.1| Zinc finger, C2H2 type family protein [Brugia malayi]	XP_001897351	4.04969e-07	72
Unitig_1737	reverse transcriptase	291	gi|70907188|gb|AAZ15235.1|reverse transcriptase [Aedes aegypti]	AAZ15235	1.23296e-17	65
Unitig_1738	ankyrin repeat domain protein	699	gi|321272352|gb|ADW80233.1|ankyrin repeat protein [Wolbachia endosymbiont wVitB of Nasonia vitripennis phage WOVitB]	ADW80233	1.32232e-74	75
Unitig_1740	PREDICTED: hypothetical protein LOC100632719	939	gi|340383631|ref|XP_003390320.1|PREDICTED: hypothetical protein LOC100632719 [Amphimedon queenslandica]	XP_003390320	1.19995e-51	68
Unitig_1743	PREDICTED: uncharacterized protein LOC100893552	214	gi|390335819|ref|XP_003724228.1|PREDICTED: uncharacterized protein LOC100893552 [Strongylocentrotus purpuratus]	XP_003724228	0.087196	90
Unitig_1745	tyrosine-protein phosphatase 10d-like	1646	gi|350418753|ref|XP_003491955.1|PREDICTED: tyrosine-protein phosphatase 10D-like [Bombus impatiens]	XP_003491955	0	88
Unitig_1747	myosin heavy chain variant a	963	gi|234204032|gb|ACQ91269.1|myosin heavy chain variant A [Bombyx mandarina]	ACQ91269	0	94
Unitig_1749	zinc finger protein 84- partial	344	gi|432867439|ref|XP_004071192.1|PREDICTED: zinc finger protein 84-like, partial [Oryzias latipes]	XP_004071192	1.77095e-18	58
Unitig_1753	nicotinate phosphoribosyltransferase-like isoform 1	956	gi|193662093|ref|XP_001947591.1|PREDICTED: nicotinate phosphoribosyltransferase-like isoform 1 [Acyrthosiphon pisum]	XP_001947591	9.01104e-126	89
Unitig_1754	bromodomain adjacent to zinc finger domain protein 2b	608	gi|270010529|gb|EFA06977.1|hypothetical protein TcasGA2_TC009937 [Tribolium castaneum]	EFA06977	2.15975e-72	82
Unitig_1755	g2 m phase-specific e3 ubiquitin-protein ligase	2836	gi|156363614|ref|XP_001626137.1|predicted protein [Nematostella vectensis] >gi|156213002|gb|EDO34037.1| predicted protein [Nematostella vectensis]	XP_001626137	0.296249	53
Unitig_1759	hermansky-pudlak syndrome 3 protein homolog	1536	gi|328703666|ref|XP_003242269.1|PREDICTED: hypothetical protein LOC100571413 [Acyrthosiphon pisum]	XP_003242269	3.23758e-23	50
Unitig_1760	protocadherin-like wing polarity protein stan-like isoform 3	1120	gi|328710949|ref|XP_001947627.2|PREDICTED: protocadherin-like wing polarity protein stan-like isoform 3 [Acyrthosiphon pisum]	XP_001947627	4.06852e-33	53
Unitig_1763	neuroligin- y-linked-like	833	gi|328715548|ref|XP_001943569.2|PREDICTED: neuroligin-4, Y-linked-like [Acyrthosiphon pisum]	XP_001943569	5.1159e-13	51
Unitig_1765	homeobox protein nk-	505	gi|242012309|ref|XP_002426875.1|Antennapedia, putative [Pediculus humanus corporis] >gi|212511104|gb|EEB14137.1| Antennapedia, putative [Pediculus humanus corporis]	XP_002426875	2.05087e-54	76
Unitig_1766	hup3_chlke ame: full=h(+) hexose cotransporter 3	447	gi|3024002|sp|Q39525.1|HUP3_CHLKERecName: Full=H(+)/hexose cotransporter 3 >gi|408809|emb|CAA53192.1| hexose transporter like protein [Parachlorella kessleri]	Q39525	0.0334083	44
Unitig_1770	hypothetical protein PHYSODRAFT_323950	1624	gi|348690774|gb|EGZ30588.1|hypothetical protein PHYSODRAFT_323950 [Phytophthora sojae]	EGZ30588	0.268086	41
Unitig_1772	hypothetical protein SINV_13577	3429	gi|322801520|gb|EFZ22181.1|hypothetical protein SINV_13577 [Solenopsis invicta]	EFZ22181	0	79
Unitig_1773	zinc finger protein 850-like	2049	gi|395528952|ref|XP_003766587.1|PREDICTED: zinc finger protein 850-like [Sarcophilus harrisii]	XP_003766587	3.56711e-15	37
Unitig_1775	hypothetical protein TcasGA2_TC006590	1689	gi|270012441|gb|EFA08889.1|hypothetical protein TcasGA2_TC006590 [Tribolium castaneum]	EFA08889	1.04554e-43	79
Unitig_1777	PREDICTED: uncharacterized protein LOC101853001	364	gi|524884733|ref|XP_005098985.1|PREDICTED: uncharacterized protein LOC101853001 [Aplysia californica]	XP_005098985	0.0281759	67
Unitig_1780	potassium voltage-gated channel subfamily h member 7	1557	gi|307180612|gb|EFN68567.1|Potassium voltage-gated channel subfamily H member 7 [Camponotus floridanus]	EFN68567	0	91
Unitig_1784	hypothetical protein YQE_00408, partial	272	gi|478268676|gb|ENN83233.1|hypothetical protein YQE_00408, partial [Dendroctonus ponderosae]	ENN83233	2.51947e-12	63
Unitig_1785	down syndrome cell adhesion molecule-like protein dscam2-like	1445	gi|383853528|ref|XP_003702274.1|PREDICTED: Down syndrome cell adhesion molecule-like protein Dscam2-like [Megachile rotundata]	XP_003702274	1.14153e-12	51
Unitig_1786	probable e3 ubiquitin-protein ligase mycbp2-like	1731	gi|242020042|ref|XP_002430466.1|highwire, putative [Pediculus humanus corporis] >gi|212515612|gb|EEB17728.1| highwire, putative [Pediculus humanus corporis]	XP_002430466	0	79
Unitig_1788	dynein heavy	615	gi|270003053|gb|EEZ99500.1|hypothetical protein TcasGA2_TC000077 [Tribolium castaneum]	EEZ99500	6.13606e-122	94
Unitig_1790	maltase b2	1347	gi|193709215|ref|XP_001943317.1|PREDICTED: probable maltase H [Acyrthosiphon pisum]	XP_001943317	3.68954e-120	62
Unitig_1793	golgi ph regulator-like	2700	gi|345484161|ref|XP_001601598.2|PREDICTED: Golgi pH regulator-like [Nasonia vitripennis]	XP_001601598	0	89
Unitig_1798	u5 small nuclear ribonucleoprotein 200 kda helicase-like	6722	gi|91093851|ref|XP_970554.1|PREDICTED: similar to pre-mRNA-splicing helicase BRR2 [Tribolium castaneum]	XP_970554	0	91
Unitig_1799	zinc finger protein swim domain-containing	567	gi|189239505|ref|XP_975534.2|PREDICTED: similar to zinc finger SWIM domain-containing protein 5 [Tribolium castaneum]	XP_975534	2.53293e-46	95
Unitig_1803	pancreatic triacylglycerol lipase	1085	gi|328705003|ref|XP_003242668.1|PREDICTED: lipase member H-like [Acyrthosiphon pisum]	XP_003242668	7.3173e-121	72
Unitig_1804	camp-dependent protein kinase catalytic	1576	gi|242011103|ref|XP_002426295.1|cAMP-dependent protein kinase catalytic subunit, putative [Pediculus humanus corporis] >gi|212510363|gb|EEB13557.1| cAMP-dependent protein kinase catalytic subunit, putative [Pediculus humanus corporis]	XP_002426295	1.91356e-143	74
Unitig_1805	alpha- -mannosyltransferase alg9-like	2143	gi|380012803|ref|XP_003690464.1|PREDICTED: alpha-1,2-mannosyltransferase ALG9-like [Apis florea]	XP_003690464	0	69
Unitig_1807	inositol polyphosphate 5-phosphatase ocrl-1	451	gi|328712131|ref|XP_001942987.2|PREDICTED: type II inositol-1,4,5-trisphosphate 5-phosphatase [Acyrthosiphon pisum]	XP_001942987	1.90293e-76	86
Unitig_1812	zinc finger protein x-chromosomal	358	gi|478253166|gb|ENN73537.1|hypothetical protein YQE_09788, partial [Dendroctonus ponderosae]	ENN73537	1.32489e-09	66
Unitig_1818	probable multidrug resistance-associated protein lethal 03659-like	376	gi|345498054|ref|XP_001600523.2|PREDICTED: probable multidrug resistance-associated protein lethal(2)03659-like [Nasonia vitripennis]	XP_001600523	1.3977e-10	59
Unitig_1819	atp-dependent rna helicase ddx42	1017	gi|307204462|gb|EFN83169.1|ATP-dependent RNA helicase DDX42 [Harpegnathos saltator]	EFN83169	2.64532e-77	80
Unitig_1820	glycoprotein endo-alpha- -mannosidase-like	1501	gi|242024693|ref|XP_002432761.1|mannosidase, endo-alpha, putative [Pediculus humanus corporis] >gi|212518246|gb|EEB20023.1| mannosidase, endo-alpha, putative [Pediculus humanus corporis]	XP_002432761	1.41395e-43	57
Unitig_1822	run and fyve domain-containing	368	gi|478262345|gb|ENN81051.1|hypothetical protein YQE_02545, partial [Dendroctonus ponderosae]	ENN81051	7.57897e-14	95
Unitig_1823	cugbp elav-like family member 2-like	1186	gi|391337388|ref|XP_003743051.1|PREDICTED: CUGBP Elav-like family member 2-like [Metaseiulus occidentalis]	XP_003743051	1.05114e-42	82
Unitig_1824	ankyrin repeat domain-containing protein 50	1078	gi|328724087|ref|XP_001949306.2|PREDICTED: ankyrin repeat domain-containing protein 50-like [Acyrthosiphon pisum]	XP_001949306	3.90686e-109	62
Unitig_1825	serpin-1 variant i	2051	gi|314912147|gb|ADT63775.1|serpin [Helicoverpa armigera]	ADT63775	5.33018e-36	60
Unitig_1826	probable succinyl- ligase	1637	gi|193713938|ref|XP_001946802.1|PREDICTED: succinyl-CoA ligase [GDP-forming] subunit beta, mitochondrial-like [Acyrthosiphon pisum]	XP_001946802	0	82
Unitig_1828	creb-regulated transcription coactivator 1-like	1600	gi|328699580|ref|XP_003240975.1|PREDICTED: hypothetical protein LOC100568914 [Acyrthosiphon pisum]	XP_003240975	8.39796e-28	63
Unitig_1830	protein containing duf1703	309	gi|495753439|ref|WP_008478018.1|protein containing DUF1703 [Beggiatoa sp. PS] >gi|152072641|gb|EDN69805.1| protein containing DUF1703 [Beggiatoa sp. PS]	WP_008478018	7.44086e-05	64
Unitig_1833	gag-pol polyprotein	973	gi|270011296|gb|EFA07744.1|hypothetical protein TcasGA2_TC002224 [Tribolium castaneum]	EFA07744	9.29585e-77	66
Unitig_1836	hypothetical protein GLAREA_00022	1852	gi|512200032|gb|EPE28864.1|hypothetical protein GLAREA_00022 [Glarea lozoyensis ATCC 20868]	EPE28864	1.0918e-18	50
Unitig_1842	signal transduction histidine kinase	674	gi|488773297|ref|YP_007943091.1|signal transduction histidine kinase [Clostridium pasteurianum BC1] >gi|505430581|ref|WP_015617683.1| signal transduction histidine kinase [Clostridium pasteurianum] >gi|488452712|gb|AGK99414.1| signal transduction histidine kinase [Clostridium pasteurianum BC1]	YP_007943091	0.507907	49
Unitig_1844	cathepsin b	212	gi|478260068|gb|ENN79853.1|hypothetical protein YQE_03673, partial [Dendroctonus ponderosae]	ENN79853	8.73074e-09	59
Unitig_1845	e3 sumo-protein ligase pias3-like isoform 3	1897	gi|345498424|ref|XP_003428228.1|PREDICTED: E3 SUMO-protein ligase PIAS3-like isoform 3 [Nasonia vitripennis]	XP_003428228	6.30963e-165	68
Unitig_1849	serine threonine-protein kinase mitochondrial-like	2143	gi|193627302|ref|XP_001946944.1|PREDICTED: serine/threonine-protein kinase PINK1, mitochondrial-like [Acyrthosiphon pisum]	XP_001946944	0	70
Unitig_1852	alcohol dehydrogenase	1647	gi|156542285|ref|XP_001602440.1|PREDICTED: alcohol dehydrogenase [NADP+] B-like [Nasonia vitripennis]	XP_001602440	1.50082e-132	76
Unitig_1854	proteasome subunit beta type-6 precursor	1002	gi|91087659|ref|XP_973571.1|PREDICTED: similar to predicted protein [Tribolium castaneum] >gi|270009417|gb|EFA05865.1| hypothetical protein TcasGA2_TC008665 [Tribolium castaneum]	XP_973571	3.71695e-88	82
Unitig_1855	beta- -galactosyltransferase 7	986	gi|91089961|ref|XP_973612.1|PREDICTED: similar to beta-1,4-galactosyltransferase 7 [Tribolium castaneum] >gi|270013550|gb|EFA09998.1| hypothetical protein TcasGA2_TC012167 [Tribolium castaneum]	XP_973612	3.65138e-23	69
Unitig_1857	hepatocyte growth factor receptor-like	600	gi|340373243|ref|XP_003385151.1|PREDICTED: hypothetical protein LOC100635304 [Amphimedon queenslandica]	XP_003385151	2.9649e-11	45
Unitig_1859	dna replication licensing factor mcm7	1983	gi|328710700|ref|XP_001952343.2|PREDICTED: DNA replication licensing factor mcm7-like isoform 1 [Acyrthosiphon pisum] >gi|328710702|ref|XP_003244337.1| PREDICTED: DNA replication licensing factor mcm7-like isoform 2 [Acyrthosiphon pisum]	XP_001952343	0	84
Unitig_1863	gnat family	207	gi|493581494|ref|WP_006534555.1|acetyltransferase [Proteus penneri] >gi|225204084|gb|EEG86438.1| acetyltransferase, GNAT family [Proteus penneri ATCC 35198]	WP_006534555	0.292121	71
Unitig_1864	membrane-bound o-acyltransferase domain-containing protein 2-like	838	gi|91077250|ref|XP_973957.1|PREDICTED: similar to AGAP007567-PA [Tribolium castaneum]	XP_973957	4.06142e-78	75
Unitig_1866	cell wall-associated partial	277	gi|222836333|gb|EEE74740.1|predicted protein [Populus trichocarpa]	EEE74740	5.16275e-34	98
Unitig_1867	inosine-uridine preferring nucleoside hydrolase	793	gi|307191438|gb|EFN74979.1|Uncharacterized protein C1683.06c [Camponotus floridanus]	EFN74979	1.04851e-32	54
Unitig_1868	hypothetical protein TcasGA2_TC001387	230	gi|270015274|gb|EFA11722.1|hypothetical protein TcasGA2_TC001387 [Tribolium castaneum]	EFA11722	5.41548e-21	74
Unitig_1869	piggybac transposable element-derived protein 4-like	1769	gi|322781104|gb|EFZ10149.1|hypothetical protein SINV_07480 [Solenopsis invicta]	EFZ10149	3.88769e-05	60
Unitig_1870	low quality protein: eukaryotic translation initiation factor 3 subunit a-like	866	gi|432906513|ref|XP_004077567.1|PREDICTED: LOW QUALITY PROTEIN: eukaryotic translation initiation factor 3 subunit A-like [Oryzias latipes]	XP_004077567	0.303423	43
Unitig_1872	phenoloxidase subunit 1	883	gi|400295078|gb|AFP81888.1|prophenoloxidase 1, partial [Bactrocera tau]	AFP81888	2.12439e-56	56
Unitig_1873	protein tssc4-like isoform x1	535	gi|307185067|gb|EFN71274.1|hypothetical protein EAG_04616 [Camponotus floridanus]	EFN71274	1.64351e-33	63
Unitig_1877	hypothetical protein YQE_06036, partial	1343	gi|478257351|gb|ENN77511.1|hypothetical protein YQE_06036, partial [Dendroctonus ponderosae]	ENN77511	6.86939e-20	53
Unitig_1878	choline ethanolaminephosphotransferase 1-like isoform 2	1204	gi|340726351|ref|XP_003401523.1|PREDICTED: choline/ethanolaminephosphotransferase 1-like isoform 2 [Bombus terrestris]	XP_003401523	4.62273e-133	79
Unitig_1886	facilitated trehalose transporter tret1-like	1037	gi|193669080|ref|XP_001943832.1|PREDICTED: facilitated trehalose transporter Tret1-like [Acyrthosiphon pisum]	XP_001943832	2.76711e-62	54
Unitig_1887	biorientation of chromosomes in cell division protein 1-like 1-like	2003	gi|512935269|ref|XP_004933233.1|PREDICTED: biorientation of chromosomes in cell division protein 1-like 1-like [Bombyx mori]	XP_004933233	7.63931e-19	46
Unitig_1888	isoleucyl-trna synthetase	431	gi|446690792|ref|WP_000768138.1|isoleucyl-tRNA synthetase [Streptococcus sp. SK140] >gi|385189285|gb|EIF36753.1| isoleucine--tRNA ligase [Streptococcus sp. SK140]	WP_000768138	0.744041	51
Unitig_1889	GI10844	558	gi|195113939|ref|XP_002001525.1|GI10844 [Drosophila mojavensis] >gi|193918119|gb|EDW16986.1| GI10844 [Drosophila mojavensis]	XP_002001525	2.05091e-86	85
Unitig_1891	nuclease harbi1-like	630	gi|241573389|ref|XP_002403173.1|transposase, putative [Ixodes scapularis] >gi|215500182|gb|EEC09676.1| transposase, putative [Ixodes scapularis]	XP_002403173	2.70472e-46	65
Unitig_1892	pol-like protein	1297	gi|357621647|gb|EHJ73416.1|putative pol-like protein [Danaus plexippus]	EHJ73416	4.02342e-34	47
Unitig_1901	phosphatidylinositide phosphatase sac2	1082	gi|345491724|ref|XP_003426694.1|PREDICTED: phosphatidylinositide phosphatase SAC2-like isoform 2 [Nasonia vitripennis]	XP_003426694	9.70199e-12	64
Unitig_1902	PREDICTED: mucolipin-3-like	1893	gi|340728455|ref|XP_003402540.1|PREDICTED: mucolipin-3-like [Bombus terrestris]	XP_003402540	0	79
Unitig_1904	replicative dna helicase	394	gi|407453135|ref|YP_006732454.1|replicative DNA helicase [Candidatus Portiera aleyrodidarum BT-QVLC] >gi|407681472|ref|YP_006796648.1| replicative DNA helicase [Candidatus Portiera aleyrodidarum BT-QVLC] >gi|407681753|ref|YP_006796928.1| Replicative DNA helicase [Candidatus Portiera aleyrodidarum BT-B-HRs] >gi|504756144|ref|WP_014943246.1| DNA helicase [Candidatus Portiera aleyrodidarum] >gi|4057…	YP_006732454	2.77818e-73	98
Unitig_1905	hypothetical protein TDEL_0C04180	283	gi|367012035|ref|XP_003680518.1|hypothetical protein TDEL_0C04180 [Torulaspora delbrueckii] >gi|359748177|emb|CCE91307.1| hypothetical protein TDEL_0C04180 [Torulaspora delbrueckii]	XP_003680518	0.562847	55
Unitig_1907	zinc finger protein 484-like	484	gi|512878074|ref|XP_004919329.1|PREDICTED: zinc finger protein 484-like [Xenopus (Silurana) tropicalis]	XP_004919329	0.000517838	68
Unitig_1908	ov16_oncvo ame: full=ov-16 antigen flags: precursor	808	gi|321477295|gb|EFX88254.1|hypothetical protein DAPPUDRAFT_311676 [Daphnia pulex]	EFX88254	8.79826e-24	53
Unitig_1909	rho gtpase activating	3622	gi|332018345|gb|EGI58950.1|Rho GTPase-activating protein 19 [Acromyrmex echinatior]	EGI58950	2.6957e-147	57
Unitig_1910	cysteine proteinase	1260	gi|121308860|dbj|BAF43527.1|cysteine proteinase [Zinnia elegans]	BAF43527	3.23922e-38	46
Unitig_1914	ef-hand domain-containing family member a2-like isoform 1	1776	gi|328707299|ref|XP_001950061.2|PREDICTED: EF-hand domain-containing family member A2-like isoform 1 [Acyrthosiphon pisum]	XP_001950061	0	72
Unitig_1918	ankyrin repeat domain protein	3342	gi|222825093|dbj|BAH22251.1|ankyrin motif protein [Wolbachia endosymbiont of Cadra cautella]	BAH22251	5.68987e-143	55
Unitig_1919	major royal jelly protein 1	814	gi|237761898|emb|CAR66236.1|yellow-g protein [Blattella germanica]	CAR66236	2.27148e-50	60
Unitig_1926	ubiquitin carboxyl-terminal hydrolase 36-like	3386	gi|242004654|ref|XP_002423195.1|ubiquitin carboxyl-terminal hydrolase DUB-1, putative [Pediculus humanus corporis] >gi|212506160|gb|EEB10457.1| ubiquitin carboxyl-terminal hydrolase DUB-1, putative [Pediculus humanus corporis]	XP_002423195	6.15527e-126	68
Unitig_1929	udp-glucuronosyltransferase 2b15-like	607	gi|498966905|ref|XP_004525930.1|PREDICTED: UDP-glucuronosyltransferase 2B15-like [Ceratitis capitata]	XP_004525930	9.2846e-56	66
Unitig_1930	hypothetical protein TcasGA2_TC010280	1426	gi|270016307|gb|EFA12753.1|hypothetical protein TcasGA2_TC010280 [Tribolium castaneum]	EFA12753	3.29805e-14	56
Unitig_1931	inner centromere protein a-like	1250	gi|270003218|gb|EEZ99665.1|hypothetical protein TcasGA2_TC002422 [Tribolium castaneum]	EEZ99665	6.7691e-22	64
Unitig_1937	s1 glycoprotein	896	gi|319827617|gb|ADV74891.1|S1 glycoprotein [Infectious bronchitis virus]	ADV74891	0.379269	40
Unitig_1938	zinc c2h2	680	gi|240976237|ref|XP_002402336.1|zinc finger, C2H2 type, putative [Ixodes scapularis] >gi|215491143|gb|EEC00784.1| zinc finger, C2H2 type, putative [Ixodes scapularis]	XP_002402336	2.41991e-05	52
Unitig_1939	ankyrin repeat domain protein	1523	gi|498093168|ref|WP_010407324.1|ankyrin repeat domain protein, partial [Wolbachia endosymbiont of Nasonia vitripennis]	WP_010407324	7.38048e-64	65
Unitig_1940	alkaline ceramidase 3-like	1448	gi|328709150|ref|XP_001952860.2|PREDICTED: alkaline ceramidase 3-like [Acyrthosiphon pisum]	XP_001952860	3.09951e-72	64
Unitig_1944	hypothetical protein	899	gi|496092156|ref|WP_008816663.1|hypothetical protein [Erysipelotrichaceae bacterium 6_1_45] >gi|371666134|gb|EHO31291.1| hypothetical protein HMPREF0981_00903 [Erysipelotrichaceae bacterium 6_1_45]	WP_008816663	3.39808e-15	50
Unitig_1947	mitochondrial rna splicing protein	2122	gi|189241139|ref|XP_973746.2|PREDICTED: similar to mitochondrial RNA splicing protein [Tribolium castaneum]	XP_973746	5.86201e-126	70
Unitig_1948	beta carbonic anhydrase 1-like	734	gi|91084165|ref|XP_970970.1|PREDICTED: similar to carbonic anhydrase [Tribolium castaneum]	XP_970970	5.0413e-130	91
Unitig_1951	serine protease -like	871	gi|195427485|ref|XP_002061807.1|GK16991 [Drosophila willistoni] >gi|194157892|gb|EDW72793.1| GK16991 [Drosophila willistoni]	XP_002061807	8.28794e-17	57
Unitig_1953	calcium release-activated calcium channel protein 1-like	1085	gi|328714700|ref|XP_001952386.2|PREDICTED: hypothetical protein LOC100167625 [Acyrthosiphon pisum]	XP_001952386	7.16137e-51	73
Unitig_1954	PREDICTED: hypothetical protein LOC100574123	504	gi|328709267|ref|XP_003243915.1|PREDICTED: hypothetical protein LOC100574123 [Acyrthosiphon pisum]	XP_003243915	0.000208724	45
Unitig_1956	longitudinals lacking isoforms a b d l	665	gi|307206195|gb|EFN84275.1|Longitudinals lacking protein, isoforms A/B/D/L [Harpegnathos saltator]	EFN84275	6.86052e-12	69
Unitig_1957	protein mms22-like	1540	gi|328717348|ref|XP_001947453.2|PREDICTED: protein MMS22-like [Acyrthosiphon pisum]	XP_001947453	8.23264e-36	51
Unitig_1961	PREDICTED: hypothetical protein LOC100574013	702	gi|328720098|ref|XP_003246950.1|PREDICTED: hypothetical protein LOC100574013 [Acyrthosiphon pisum]	XP_003246950	7.83664e-11	49
Unitig_1962	protein	664	gi|357621647|gb|EHJ73416.1|putative pol-like protein [Danaus plexippus]	EHJ73416	3.69781e-21	53
Unitig_1968	low quality protein: transcription factor hamlet-like	354	gi|332030441|gb|EGI70129.1|Ecotropic virus integration site 1 protein [Acromyrmex echinatior]	EGI70129	1.21585e-05	56
Unitig_1969	hypothetical protein TcasGA2_TC005739	1242	gi|270011687|gb|EFA08135.1|hypothetical protein TcasGA2_TC005739 [Tribolium castaneum]	EFA08135	0.0001147	37
Unitig_1977	leucine-rich repeats and immunoglobulin-like domains protein 3-like	4200	gi|270014383|gb|EFA10831.1|hypothetical protein TcasGA2_TC001607 [Tribolium castaneum]	EFA10831	3.65268e-177	57
Unitig_1978	hypothetical protein YQE_05970, partial	348	gi|478257364|gb|ENN77522.1|hypothetical protein YQE_05970, partial [Dendroctonus ponderosae]	ENN77522	5.61758e-17	92
Unitig_1983	glucosyl glucuronosyl transferases	2256	gi|193678784|ref|XP_001951823.1|PREDICTED: UDP-glucuronosyltransferase 2B14-like [Acyrthosiphon pisum]	XP_001951823	4.89273e-124	61
Unitig_1988	sulfotransferase 1c4-like	1175	gi|193580236|ref|XP_001949676.1|PREDICTED: amine sulfotransferase-like [Acyrthosiphon pisum]	XP_001949676	4.33796e-110	71
Unitig_1989	zinc finger protein 845-like isoform x1	870	gi|499030667|ref|XP_004566045.1|PREDICTED: zinc finger protein 845-like isoform X1 [Maylandia zebra]	XP_004566045	1.07482e-13	48
Unitig_1992	nadh dehydrogenase subunit g	887	gi|402575012|ref|YP_006607904.1|NADH dehydrogenase subunit G [Candidatus Portiera aleyrodidarum BT-B-HRs] >gi|407453029|ref|YP_006732348.1| NADH-ubiquinone oxidoreductase subunit G [Candidatus Portiera aleyrodidarum BT-QVLC] >gi|407681364|ref|YP_006796540.1| NADH-ubiquinone oxidoreductase subunit G [Candidatus Portiera aleyrodidarum BT-QVLC] >gi|407681645|ref|YP_006796820.1| ADH-ubiquinone oxidor…	YP_006607904	0	100
Unitig_1995	dicer-1	6005	gi|240247227|emb|CAX68236.1|dicer-1 [Blattella germanica]	CAX68236	0	68
Unitig_1999	apoptosis-inducing factor 3-like	2013	gi|242013339|ref|XP_002427367.1|rubredoxin-NAD reductase, putative [Pediculus humanus corporis] >gi|212511736|gb|EEB14629.1| rubredoxin-NAD reductase, putative [Pediculus humanus corporis]	XP_002427367	0	70
Unitig_2000	Nicotinamidase, putative	358	gi|242014075|ref|XP_002427723.1|Nicotinamidase, putative [Pediculus humanus corporis] >gi|212512164|gb|EEB14985.1| Nicotinamidase, putative [Pediculus humanus corporis]	XP_002427723	1.89419e-10	63
Unitig_2001	chitooligosaccharidolytic beta-n-acetylglucosaminidase-like	1911	gi|429142529|gb|AFZ76982.1|beta-N-acetylglucosaminidase [Locusta migratoria]	AFZ76982	1.35734e-174	66
Unitig_2002	PREDICTED: hypothetical protein LOC100575477	766	gi|328701236|ref|XP_003241535.1|PREDICTED: hypothetical protein LOC100575477 [Acyrthosiphon pisum]	XP_003241535	1.12494e-21	53
Unitig_2003	adenosylhomocysteinase 3-like	1997	gi|340709197|ref|XP_003393198.1|PREDICTED: putative adenosylhomocysteinase 3-like isoform 2 [Bombus terrestris]	XP_003393198	0	94
Unitig_2004	ino80 complex subunit c-like	1761	gi|242247635|ref|NP_001156172.1|INO80 complex subunit C-like [Acyrthosiphon pisum] >gi|239787976|dbj|BAH70686.1| ACYPI004831 [Acyrthosiphon pisum]	NP_001156172	2.5447e-42	79
Unitig_2006	hypothetical protein SINV_09640	956	gi|322790346|gb|EFZ15322.1|hypothetical protein SINV_09640 [Solenopsis invicta]	EFZ15322	0.053544	52
Unitig_2009	pol-like protein	1795	gi|357621647|gb|EHJ73416.1|putative pol-like protein [Danaus plexippus]	EHJ73416	1.50899e-63	48
Unitig_2011	inositol-trisphosphate 3-kinase a-like	2874	gi|328708818|ref|XP_001952324.2|PREDICTED: inositol-trisphosphate 3-kinase A-like [Acyrthosiphon pisum]	XP_001952324	5.14401e-126	82
Unitig_2012	general transcription factor iie subunit 1-like	1812	gi|332017143|gb|EGI57942.1|General transcription factor IIE subunit 1 [Acromyrmex echinatior]	EGI57942	3.47732e-175	77
Unitig_2015	apterous a	892	gi|224994808|ref|NP_001139341.1|apterous a [Tribolium castaneum] >gi|224459212|gb|ACN43341.1| apterous a [Tribolium castaneum]	NP_001139341	6.13992e-43	89
Unitig_2019	ace-paralogous acetylcholinesterase	2731	gi|157366844|gb|ABV45413.1|AChE1 [Bemisia tabaci]	ABV45413	0	100
Unitig_2021	protein PTHB1, putative	476	gi|241566972|ref|XP_002402227.1|protein PTHB1, putative [Ixodes scapularis] >gi|215501971|gb|EEC11465.1| protein PTHB1, putative [Ixodes scapularis]	XP_002402227	0.0493909	48
Unitig_2022	reverse transcriptase ( )	285	gi|478264259|gb|ENN82192.1|hypothetical protein YQE_01432, partial [Dendroctonus ponderosae]	ENN82192	3.47176e-25	72
Unitig_2024	adenylate cyclase	3238	gi|328719723|ref|XP_001942943.2|PREDICTED: adenylate cyclase type 8-like [Acyrthosiphon pisum]	XP_001942943	2.58912e-177	79
Unitig_2026	PREDICTED: plasmolipin	399	gi|542162592|ref|XP_005489959.1|PREDICTED: plasmolipin [Zonotrichia albicollis]	XP_005489959	0.281842	50
Unitig_2030	glucose transporter (sugar transporter	2190	gi|478249785|gb|ENN70292.1|hypothetical protein YQE_12804, partial [Dendroctonus ponderosae]	ENN70292	5.58363e-102	63
Unitig_2035	innexin inx7	1207	gi|321454133|gb|EFX65317.1|hypothetical protein DAPPUDRAFT_303790 [Daphnia pulex]	EFX65317	8.84774e-66	55
Unitig_2037	PREDICTED: hypothetical protein LOC100575687	2216	gi|328703752|ref|XP_003242295.1|PREDICTED: hypothetical protein LOC100575687 [Acyrthosiphon pisum]	XP_003242295	3.17687e-38	49
Unitig_2038	fatty acyl- reductase cg5065-like	489	gi|512905728|ref|XP_004926017.1|PREDICTED: putative fatty acyl-CoA reductase CG5065-like [Bombyx mori]	XP_004926017	7.30944e-28	58
Unitig_2039	serine protease inhibitor 5 precursor	1566	gi|229577153|ref|NP_001153315.1|serine protease inhibitor 5 precursor [Acyrthosiphon pisum]	NP_001153315	4.71199e-97	62
Unitig_2041	hypothetical protein DAPPUDRAFT_305738	1246	gi|321477240|gb|EFX88199.1|hypothetical protein DAPPUDRAFT_305738 [Daphnia pulex]	EFX88199	3.46711e-25	46
Unitig_2042	intraflagellar transport protein 172 homolog isoform 2	1995	gi|242012769|ref|XP_002427100.1|wimple/ift172, putative [Pediculus humanus corporis] >gi|212511358|gb|EEB14362.1| wimple/ift172, putative [Pediculus humanus corporis]	XP_002427100	6.48707e-66	77
Unitig_2044	rna-directed dna polymerase from mobile element jockey-like	381	gi|512894365|ref|XP_004923412.1|PREDICTED: RNA-directed DNA polymerase from mobile element jockey-like [Bombyx mori]	XP_004923412	9.42212e-28	64
Unitig_2046	transmembrane protein 107-like	1090	gi|240981650|ref|XP_002403792.1|transmembrane protein, putative [Ixodes scapularis] >gi|215491438|gb|EEC01079.1| transmembrane protein, putative [Ixodes scapularis]	XP_002403792	4.11695e-40	75
Unitig_2049	dynein heavy chain axonemal	959	gi|351703341|gb|EHB06260.1|Dynein heavy chain 12, axonemal [Heterocephalus glaber]	EHB06260	3.36997e-67	62
Unitig_2052	muts protein homolog 5	1660	gi|405976714|gb|EKC41211.1|MutS-like protein 5 [Crassostrea gigas]	EKC41211	8.43209e-55	62
Unitig_2053	glucosamine--fructose-6-phosphate aminotransferase	1383	gi|307203138|gb|EFN82318.1|Glucosamine--fructose-6-phosphate aminotransferase [isomerizing] 2 [Harpegnathos saltator]	EFN82318	0	90
Unitig_2055	hypothetical protein YQE_03145, partial	1117	gi|478260752|gb|ENN80429.1|hypothetical protein YQE_03145, partial [Dendroctonus ponderosae]	ENN80429	4.877e-15	62
Unitig_2058	ww domain-binding protein 4-like	335	gi|383861404|ref|XP_003706176.1|PREDICTED: WW domain-binding protein 4-like [Megachile rotundata]	XP_003706176	1.69989e-07	78
Unitig_2061	importin subunit alpha-2-like	299	gi|345488160|ref|XP_001605009.2|PREDICTED: importin subunit alpha-2-like [Nasonia vitripennis]	XP_001605009	2.00788e-36	80
Unitig_2063	protein purity of essence	9580	gi|332024978|gb|EGI65165.1|Protein purity of essence [Acromyrmex echinatior]	EGI65165	0	76
Unitig_2066	coiled-coil domain-containing protein 134-like	1211	gi|91080465|ref|XP_970115.1|PREDICTED: similar to coiled-coil domain containing 134 [Tribolium castaneum] >gi|270005764|gb|EFA02212.1| hypothetical protein TcasGA2_TC007871 [Tribolium castaneum]	XP_970115	3.39153e-33	66
Unitig_2070	cytochrome p450 345d2	341	gi|270016084|gb|EFA12532.1|cytochrome P450 345D2 [Tribolium castaneum]	EFA12532	2.89099e-28	67
Unitig_2072	udp-glucuronosyltransferase 1-8	1763	gi|242013333|ref|XP_002427365.1|UDP-glucuronosyltransferase 1-8 precursor, putative [Pediculus humanus corporis] >gi|212511724|gb|EEB14627.1| UDP-glucuronosyltransferase 1-8 precursor, putative [Pediculus humanus corporis]	XP_002427365	8.3965e-110	59
Unitig_2073	PREDICTED: uncharacterized protein C12orf4 homolog	2005	gi|328788862|ref|XP_394347.4|PREDICTED: uncharacterized protein C12orf4 homolog [Apis mellifera]	XP_394347	0	76
Unitig_2082	97 kda heat shock	201	gi|328670879|gb|AEB26316.1|heat shock protein 105 [Helicoverpa armigera]	AEB26316	0.186939	100
Unitig_2083	hypothetical protein TcasGA2_TC001793	559	gi|270015258|gb|EFA11706.1|hypothetical protein TcasGA2_TC001793 [Tribolium castaneum]	EFA11706	9.64433e-11	45
Unitig_2084	nogo-b receptor-like	1075	gi|350534606|ref|NP_001232959.1|uncharacterized protein LOC100574241 [Acyrthosiphon pisum] >gi|239790664|dbj|BAH71880.1| ACYPI27127 [Acyrthosiphon pisum]	NP_001232959	2.22956e-42	55
Unitig_2086	scaffold protein salvador-like	2096	gi|328716560|ref|XP_001948529.2|PREDICTED: scaffold protein salvador-like isoform 1 [Acyrthosiphon pisum] >gi|328716562|ref|XP_003245980.1| PREDICTED: scaffold protein salvador-like isoform 2 [Acyrthosiphon pisum]	XP_001948529	3.45597e-129	65
Unitig_2092	zinc transporter zip1-like	628	gi|110765083|ref|XP_624888.2|PREDICTED: zinc transporter ZIP1-like [Apis mellifera]	XP_624888	1.23465e-12	76
Unitig_2097	udp- c:polypeptide n-	234	gi|242020557|ref|XP_002430719.1|UDP-GalNAc:polypeptide N-acetylgalactosaminyltransferase, putative [Pediculus humanus corporis] >gi|212515909|gb|EEB17981.1| UDP-GalNAc:polypeptide N-acetylgalactosaminyltransferase, putative [Pediculus humanus corporis]	XP_002430719	1.95621e-42	91
Unitig_2100	hypothetical protein Phum_PHUM443790	613	gi|242018318|ref|XP_002429625.1|hypothetical protein Phum_PHUM443790 [Pediculus humanus corporis] >gi|212514598|gb|EEB16887.1| hypothetical protein Phum_PHUM443790 [Pediculus humanus corporis]	XP_002429625	0.00961492	51
Unitig_2105	PREDICTED: uncharacterized protein LOC100819147	270	gi|356545505|ref|XP_003541181.1|PREDICTED: uncharacterized protein LOC100819147 [Glycine max] >gi|356545521|ref|XP_003541189.1| PREDICTED: uncharacterized protein LOC100777801 [Glycine max] >gi|356545532|ref|XP_003541194.1| PREDICTED: uncharacterized protein LOC100781007 [Glycine max] >gi|356545568|ref|XP_003541211.1| PREDICTED: uncharacterized protein LOC100791131 [Glycine max] >gi|356545598|ref…	XP_003541181	1.01116e-49	93
Unitig_2106	upf0293 protein c16orf42-like	1021	gi|328788025|ref|XP_625167.2|PREDICTED: UPF0293 protein C16orf42-like [Apis mellifera]	XP_625167	6.74012e-86	81
Unitig_2108	mitochondrial ribosomal protein s7	560	gi|357616719|gb|EHJ70361.1|mitochondrial ribosomal protein S7 [Danaus plexippus]	EHJ70361	9.53536e-50	75
Unitig_2110	c3 and pzp-like alpha-2-macroglobulin domain-containing protein 8-like	508	gi|321467851|gb|EFX78839.1|hypothetical protein DAPPUDRAFT_320145 [Daphnia pulex]	EFX78839	4.67592e-26	56
Unitig_2112	down syndrome cell adhesion molecule-like protein 1	283	gi|307166758|gb|EFN60720.1|Down syndrome cell adhesion molecule-like protein 1 [Camponotus floridanus]	EFN60720	0.00096815	72
Unitig_2113	hypothetical conserved protein	838	gi|478255595|gb|ENN75809.1|hypothetical protein YQE_07645, partial [Dendroctonus ponderosae]	ENN75809	1.21339e-18	49
Unitig_2114	tctex1 domain-containing protein 2-like	1303	gi|321462832|gb|EFX73852.1|hypothetical protein DAPPUDRAFT_215380 [Daphnia pulex]	EFX73852	7.40174e-37	71
Unitig_2115	hypothetical protein DAPPUDRAFT_329664	840	gi|321457801|gb|EFX68881.1|hypothetical protein DAPPUDRAFT_329664 [Daphnia pulex]	EFX68881	5.04633e-49	57
Unitig_2116	rna-directed dna polymerase from mobile element jockey-like	432	gi|350418194|ref|XP_003491781.1|PREDICTED: hypothetical protein LOC100747017 [Bombus impatiens]	XP_003491781	3.96129e-06	54
Unitig_2120	protein ric1-like protein	1878	gi|332027064|gb|EGI67160.1|Protein RIC1-like protein [Acromyrmex echinatior]	EGI67160	0	74
Unitig_2124	projectin short variant	778	gi|325071195|gb|ADY75708.1|projectin short variant [Libellula pulchella]	ADY75708	4.92522e-126	83
Unitig_2126	PREDICTED: filamin-C-like	1979	gi|328699162|ref|XP_001946919.2|PREDICTED: filamin-C-like [Acyrthosiphon pisum]	XP_001946919	0	83
Unitig_2129	glucose dehydrogenase	630	gi|307191038|gb|EFN74792.1|Glucose dehydrogenase [acceptor] [Camponotus floridanus]	EFN74792	3.00696e-70	79
Unitig_2132	btb poz domain-containing protein	201	gi|158295484|ref|XP_316233.3|AGAP006173-PA [Anopheles gambiae str. PEST] >gi|157016060|gb|EAA11352.3| AGAP006173-PA [Anopheles gambiae str. PEST]	XP_316233	2.24361e-10	74
Unitig_2135	methyltransferase-like protein 22-like	1457	gi|512928393|ref|XP_004931567.1|PREDICTED: methyltransferase-like protein 22-like [Bombyx mori]	XP_004931567	4.98284e-80	73
Unitig_2136	predicted protein	2140	gi|156395101|ref|XP_001636950.1|predicted protein [Nematostella vectensis] >gi|156224058|gb|EDO44887.1| predicted protein [Nematostella vectensis]	XP_001636950	0.000132914	59
Unitig_2138	supporter of activation of yellow protein	1410	gi|307183948|gb|EFN70536.1|Supporter of activation of yellow protein [Camponotus floridanus]	EFN70536	1.52613e-46	48
Unitig_2140	calmodulin-like isoform 1	752	gi|270008834|gb|EFA05282.1|hypothetical protein TcasGA2_TC015439 [Tribolium castaneum]	EFA05282	2.87806e-21	55
Unitig_2141	wd repeat-containing protein 47-like	1374	gi|340716254|ref|XP_003396614.1|PREDICTED: WD repeat-containing protein 47-like [Bombus terrestris]	XP_003396614	0	90
Unitig_2142	squalene-hopene cyclase	750	gi|516384088|ref|WP_017774121.1|squalene--hopene cyclase [Burkholderia kururiensis]	WP_017774121	2.90708e-99	74
Unitig_2144	x-linked retinitis pigmentosa gtpase regulator- partial	832	gi|380012154|ref|XP_003690152.1|PREDICTED: X-linked retinitis pigmentosa GTPase regulator-like, partial [Apis florea]	XP_003690152	0.0121098	51
Unitig_2150	sticks and stones cg33141-pa	977	gi|270004051|gb|EFA00499.1|hypothetical protein TcasGA2_TC003361 [Tribolium castaneum]	EFA00499	1.37324e-19	51
Unitig_2156	nfu1 iron-sulfur cluster scaffold mitochondrial-like	497	gi|193599106|ref|XP_001949519.1|PREDICTED: NFU1 iron-sulfur cluster scaffold homolog, mitochondrial-like [Acyrthosiphon pisum]	XP_001949519	0.293236	83
Unitig_2158	chromodomain-helicase-dna-binding protein 7	1621	gi|328724512|ref|XP_001948282.2|PREDICTED: hypothetical protein LOC100164870 [Acyrthosiphon pisum]	XP_001948282	1.55002e-103	71
Unitig_2159	facilitated trehalose transporter tret1-like	1155	gi|193610443|ref|XP_001952640.1|PREDICTED: facilitated trehalose transporter Tret1-like [Acyrthosiphon pisum]	XP_001952640	6.32319e-53	53
Unitig_2160	PREDICTED: filamin-C-like	4376	gi|328699162|ref|XP_001946919.2|PREDICTED: filamin-C-like [Acyrthosiphon pisum]	XP_001946919	0	75
Unitig_2161	nucleolar gtp-binding protein 2-like	2138	gi|91084059|ref|XP_967515.1|PREDICTED: similar to GTP-binding protein [Tribolium castaneum] >gi|270008006|gb|EFA04454.1| hypothetical protein TcasGA2_TC014758 [Tribolium castaneum]	XP_967515	0	82
Unitig_2162	tpa_inf: cathepsin b	814	gi|161343881|tpg|DAA06121.1|TPA_inf: cathepsin B [Toxoptera citricida]	DAA06121	2.61618e-22	60
Unitig_2163	PREDICTED: similar to ribbon	550	gi|189236708|ref|XP_974222.2|PREDICTED: similar to ribbon [Tribolium castaneum]	XP_974222	1.2202e-45	76
Unitig_2166	PREDICTED: similar to conserved hypothetical protein	644	gi|91086171|ref|XP_970531.1|PREDICTED: similar to conserved hypothetical protein [Tribolium castaneum] >gi|270009881|gb|EFA06329.1| hypothetical protein TcasGA2_TC009200 [Tribolium castaneum]	XP_970531	1.14671e-17	58
Unitig_2167	hypothetical protein TcasGA2_TC016237	674	gi|270015837|gb|EFA12285.1|hypothetical protein TcasGA2_TC016237 [Tribolium castaneum]	EFA12285	1.62078e-33	51
Unitig_2171	hypothetical protein DAPPUDRAFT_328542	1528	gi|321458954|gb|EFX70013.1|hypothetical protein DAPPUDRAFT_328542 [Daphnia pulex]	EFX70013	5.38136e-180	76
Unitig_2172	PREDICTED: uncharacterized protein K02A2.6-like	474	gi|326670210|ref|XP_003199161.1|PREDICTED: uncharacterized protein K02A2.6-like [Danio rerio]	XP_003199161	1.3624e-09	48
Unitig_2173	wd repeat domain phosphoinositide-interacting protein 3	1685	gi|307202660|gb|EFN81980.1|WD repeat domain phosphoinositide-interacting protein 3 [Harpegnathos saltator]	EFN81980	0	89
Unitig_2174	PREDICTED: uncharacterized protein LOC100892982, partial	818	gi|390370344|ref|XP_003731810.1|PREDICTED: uncharacterized protein LOC100892982, partial [Strongylocentrotus purpuratus]	XP_003731810	1.36802e-42	55
Unitig_2176	protein st7-like protein	1929	gi|307193160|gb|EFN76065.1|Protein ST7-like protein [Harpegnathos saltator]	EFN76065	0	92
Unitig_2182	meiotic recombination protein spo11	208	gi|542160972|ref|XP_005489186.1|PREDICTED: meiotic recombination protein SPO11 [Zonotrichia albicollis]	XP_005489186	7.03129e-21	76
Unitig_2184	30s ribosomal protein s8	993	gi|402575087|ref|YP_006607979.1|30S ribosomal protein S8 [Candidatus Portiera aleyrodidarum BT-B-HRs] >gi|407453103|ref|YP_006732422.1| 30S ribosomal protein S8 [Candidatus Portiera aleyrodidarum BT-QVLC] >gi|407681437|ref|YP_006796613.1| 30S ribosomal protein S8 [Candidatus Portiera aleyrodidarum BT-QVLC] >gi|407681719|ref|YP_006796894.1| SSU ribosomal protein S8p (S15Ae) [Candidatus Portiera al…	YP_006607979	6.60444e-81	100
Unitig_2188	low quality protein: uv-stimulated scaffold protein a	1430	gi|328724998|ref|XP_001945935.2|PREDICTED: uncharacterized protein KIAA1530-like [Acyrthosiphon pisum]	XP_001945935	2.42886e-56	73
Unitig_2189	cysteine proteinase	405	gi|529274212|gb|AGS78388.1|bromelain [Ananas comosus]	AGS78388	2.77011e-20	60
Unitig_2190	protein enl	1386	gi|383857501|ref|XP_003704243.1|PREDICTED: uncharacterized protein LOC100876363 [Megachile rotundata]	XP_003704243	3.89646e-21	89
Unitig_2200	short-chain specific acyl- mitochondrial-like	1418	gi|193652742|ref|XP_001942523.1|PREDICTED: short-chain specific acyl-CoA dehydrogenase, mitochondrial-like isoform 3 [Acyrthosiphon pisum] >gi|328705315|ref|XP_003242761.1| PREDICTED: short-chain specific acyl-CoA dehydrogenase, mitochondrial-like isoform 2 [Acyrthosiphon pisum]	XP_001942523	0	80
Unitig_2202	hypothetical protein DAPPUDRAFT_106532	1075	gi|321466054|gb|EFX77052.1|hypothetical protein DAPPUDRAFT_106532 [Daphnia pulex]	EFX77052	4.84143e-21	56
Unitig_2206	b-box type zinc finger protein ncl-	3361	gi|357612662|gb|EHJ68108.1|hypothetical protein KGM_01207 [Danaus plexippus]	EHJ68108	0	76
Unitig_2207	mgc81609 protein	2426	gi|189239008|ref|XP_001814448.1|PREDICTED: similar to MGC81609 protein [Tribolium castaneum]	XP_001814448	0	75
Unitig_2210	histone-lysine n-methyltransferase prdm9- partial	686	gi|390368084|ref|XP_003731386.1|PREDICTED: histone-lysine N-methyltransferase PRDM9-like, partial [Strongylocentrotus purpuratus]	XP_003731386	2.3041e-44	62
Unitig_2211	protein sarah	1298	gi|328718107|ref|XP_001950396.2|PREDICTED: protein sarah-like [Acyrthosiphon pisum]	XP_001950396	2.95143e-87	79
Unitig_2215	sulfotransferase 1c4	399	gi|307178213|gb|EFN66998.1|Sulfotransferase 1C4 [Camponotus floridanus]	EFN66998	7.82176e-14	62
Unitig_2216	thrombospondin type-1 domain-containing protein 7a	2383	gi|328698660|ref|XP_001943228.2|PREDICTED: thrombospondin type-1 domain-containing protein 7A [Acyrthosiphon pisum]	XP_001943228	1.03751e-160	59
Unitig_2218	circadian clock-controlled protein	481	gi|240849271|ref|NP_001155387.1|uncharacterized protein LOC100159064 precursor [Acyrthosiphon pisum] >gi|239790504|dbj|BAH71809.1| ACYPI000473 [Acyrthosiphon pisum]	NP_001155387	7.31116e-36	70
Unitig_2219	reverse transcriptase	333	gi|147864283|emb|CAN83010.1|hypothetical protein VITISV_010102 [Vitis vinifera]	CAN83010	3.87471e-28	70
Unitig_2221	PREDICTED: hypothetical protein LOC100162132	3496	gi|328721663|ref|XP_001942972.2|PREDICTED: hypothetical protein LOC100162132 [Acyrthosiphon pisum]	XP_001942972	0.00069534	67
Unitig_2222	coat protein	1471	gi|87243806|gb|ABD34313.1|coat protein [Sesame necrotic mosaic virus]	ABD34313	0.00815585	46
Unitig_2223	ankyrin repeat protein	347	gi|123446944|ref|XP_001312218.1|ankyrin repeat protein [Trichomonas vaginalis G3] >gi|121894057|gb|EAX99288.1| ankyrin repeat protein, putative [Trichomonas vaginalis G3]	XP_001312218	1.99239e-18	64
Unitig_2224	gtp-binding protein	659	gi|262304275|gb|ACY44730.1|GTP-binding protein [Periplaneta americana]	ACY44730	2.41141e-130	91
Unitig_2226	armadillo segment polarity protein	2291	gi|37991668|dbj|BAD00045.1|armadillo protein [Gryllus bimaculatus]	BAD00045	0	91
Unitig_2227	PREDICTED: hypothetical protein LOC100575445	996	gi|328697109|ref|XP_003240235.1|PREDICTED: hypothetical protein LOC100575445 [Acyrthosiphon pisum]	XP_003240235	3.26016e-05	47
Unitig_2228	fas apoptotic inhibitory molecule 1-like	1011	gi|392350308|ref|XP_003750622.1|PREDICTED: fas apoptotic inhibitory molecule 1-like [Rattus norvegicus]	XP_003750622	2.03176e-07	59
Unitig_2229	hypothetical protein	903	gi|495157924|ref|WP_007882727.1|hypothetical protein [Roseburia inulinivorans] >gi|225213375|gb|EEG95729.1| hypothetical protein ROSEINA2194_00426 [Roseburia inulinivorans DSM 16841]	WP_007882727	1.59322e-10	42
Unitig_2230	siderophore biosynthesis related protein	737	gi|345568566|gb|EGX51459.1|hypothetical protein AOL_s00054g158 [Arthrobotrys oligospora ATCC 24927]	EGX51459	7.95649e-64	68
Unitig_2233	conserved hypothetical protein	1366	gi|242025472|ref|XP_002433148.1|conserved hypothetical protein [Pediculus humanus corporis] >gi|212518689|gb|EEB20410.1| conserved hypothetical protein [Pediculus humanus corporis]	XP_002433148	3.58665e-64	69
Unitig_2234	ribosomal rna processing 12 homolog	4633	gi|345483217|ref|XP_001606680.2|PREDICTED: RRP12-like protein-like [Nasonia vitripennis]	XP_001606680	0	59
Unitig_2235	phosphatidylethanolamine-binding protein	487	gi|499010692|ref|XP_004536865.1|PREDICTED: OV-16 antigen-like [Ceratitis capitata]	XP_004536865	3.31626e-29	58
Unitig_2236	PREDICTED: hypothetical protein LOC100569403	519	gi|328722617|ref|XP_003247617.1|PREDICTED: hypothetical protein LOC100569403 [Acyrthosiphon pisum]	XP_003247617	5.30292e-10	52
Unitig_2242	GK15599	610	gi|195424116|ref|XP_002060918.1|GK15599 [Drosophila willistoni] >gi|194157003|gb|EDW71904.1| GK15599 [Drosophila willistoni]	XP_002060918	4.7313e-35	65
Unitig_2243	malic enzyme	244	gi|321468728|gb|EFX79712.1|hypothetical protein DAPPUDRAFT_304467 [Daphnia pulex]	EFX79712	9.10086e-31	88
Unitig_2245	integrase core domain protein	736	gi|147787712|emb|CAN74050.1|hypothetical protein VITISV_040588 [Vitis vinifera]	CAN74050	1.57663e-49	62
Unitig_2246	hypothetical protein SINV_07588	785	gi|322794237|gb|EFZ17413.1|hypothetical protein SINV_07588 [Solenopsis invicta]	EFZ17413	6.38534e-32	58
Unitig_2247	conserved hypothetical protein	351	gi|170058447|ref|XP_001864926.1|conserved hypothetical protein [Culex quinquefasciatus] >gi|167877558|gb|EDS40941.1| conserved hypothetical protein [Culex quinquefasciatus]	XP_001864926	0.0953877	58
Unitig_2249	dyslexia-associated protein kiaa0319-like	1732	gi|380030389|ref|XP_003698831.1|PREDICTED: dyslexia-associated protein KIAA0319-like protein-like [Apis florea]	XP_003698831	3.27582e-176	72
Unitig_2253	sodium-independent sulfate anion transporter	1975	gi|242005771|ref|XP_002423734.1|sulfate transporter, putative [Pediculus humanus corporis] >gi|212506936|gb|EEB10996.1| sulfate transporter, putative [Pediculus humanus corporis]	XP_002423734	8.38625e-157	65
Unitig_2255	short-chain dehydrogenase reductase family 16c member 6-like	203	gi|340721996|ref|XP_003399398.1|PREDICTED: short-chain dehydrogenase/reductase family 16C member 6-like [Bombus terrestris]	XP_003399398	7.09353e-10	69
Unitig_2259	protein cueball-like	1383	gi|328707802|ref|XP_001949807.2|PREDICTED: protein cueball-like [Acyrthosiphon pisum]	XP_001949807	2.6613e-100	55
Unitig_2260	lola protein isoform q	336	gi|482683695|ref|XP_004444455.1|GA30442, isoform C [Drosophila pseudoobscura pseudoobscura] >gi|478540241|gb|ENO01868.1| GA30442, isoform C [Drosophila pseudoobscura pseudoobscura]	XP_004444455	3.88507e-07	50
Unitig_2261	carboxy-terminal domain rna polymerase ii polypeptide a small phosphatase 1-like	1550	gi|478256073|gb|ENN76272.1|hypothetical protein YQE_07237, partial [Dendroctonus ponderosae]	ENN76272	6.7314e-134	79
Unitig_2262	saccharopine dehydrogenase domain-containing protein	1399	gi|157132590|ref|XP_001656085.1|hypothetical protein AaeL_AAEL002861 [Aedes aegypti] >gi|157132592|ref|XP_001656086.1| hypothetical protein AaeL_AAEL002861 [Aedes aegypti] >gi|108881659|gb|EAT45884.1| AAEL002861-PB [Aedes aegypti] >gi|108881660|gb|EAT45885.1| AAEL002861-PA [Aedes aegypti]	XP_001656085	2.03934e-175	74
Unitig_2263	eukaryotic translation initiation factor 3 subunit g-like	277	gi|307211014|gb|EFN87293.1|Eukaryotic translation initiation factor 3 subunit G [Harpegnathos saltator]	EFN87293	8.31075e-27	84
Unitig_2264	kynurenine--oxoglutarate transaminase 3-like	790	gi|328703593|ref|XP_001951376.2|PREDICTED: kynurenine--oxoglutarate transaminase 3-like [Acyrthosiphon pisum]	XP_001951376	2.67183e-112	73
Unitig_2265	reverse transcriptase	1205	gi|42397986|gb|AAS13459.1|putative reverse transcriptase [Drosophila simulans]	AAS13459	1.74427e-112	64
Unitig_2266	zinc finger protein 23-like	386	gi|443731233|gb|ELU16455.1|hypothetical protein CAPTEDRAFT_190440 [Capitella teleta]	ELU16455	8.32387e-21	50
Unitig_2267	btb poz domain-containing protein 2	1601	gi|380020170|ref|XP_003693967.1|PREDICTED: BTB/POZ domain-containing protein 2-like [Apis florea]	XP_003693967	3.62487e-83	57
Unitig_2268	zinc finger protein 595- partial	926	gi|528477348|ref|XP_005168643.1|PREDICTED: zinc finger protein 595-like, partial [Danio rerio]	XP_005168643	1.77105e-83	60
Unitig_2270	phosphatidylethanolamine-binding protein homolog -like isoform 1	1658	gi|380016192|ref|XP_003692072.1|PREDICTED: phosphatidylethanolamine-binding protein homolog F40A3.3-like isoform 2 [Apis florea] >gi|380016194|ref|XP_003692073.1| PREDICTED: phosphatidylethanolamine-binding protein homolog F40A3.3-like isoform 3 [Apis florea] >gi|380016196|ref|XP_003692074.1| PREDICTED: phosphatidylethanolamine-binding protein homolog F40A3.3-like isoform 4 [Apis florea]	XP_003692072	3.40848e-33	56
Unitig_2272	hypothetical protein, partial	1372	gi|492645088|ref|WP_005909962.1|hypothetical protein, partial [Fusobacterium nucleatum] >gi|371960079|gb|EHO77746.1| hypothetical protein HMPREF9942_01213, partial [Fusobacterium nucleatum subsp. animalis F0419]	WP_005909962	5.08741e-05	42
Unitig_2273	ov-16 antigen	733	gi|307181759|gb|EFN69213.1|Phosphatidylethanolamine-binding protein-like protein F40A3.3 [Camponotus floridanus]	EFN69213	1.40216e-16	54
Unitig_2274	phosphatidylinositol n-acetylglucosaminyltransferase subunit q-like	1728	gi|322799895|gb|EFZ21036.1|hypothetical protein SINV_05609 [Solenopsis invicta]	EFZ21036	8.97115e-70	56
Unitig_2276	protein zwilch homolog	1641	gi|193613116|ref|XP_001946136.1|PREDICTED: hypothetical protein LOC100169179 [Acyrthosiphon pisum]	XP_001946136	1.19168e-28	46
Unitig_2278	serine threonine-protein kinase 17a-like	321	gi|340723644|ref|XP_003400199.1|PREDICTED: hypothetical protein LOC100645807 [Bombus terrestris]	XP_003400199	2.26561e-45	83
Unitig_2280	ubiquitin thioesterase otubain-like	1357	gi|307179540|gb|EFN67854.1|Ubiquitin thioesterase otubain-like [Camponotus floridanus]	EFN67854	1.03308e-126	83
Unitig_2283	PREDICTED: hypothetical protein LOC100571618	2389	gi|328709650|ref|XP_003244024.1|PREDICTED: hypothetical protein LOC100571618 [Acyrthosiphon pisum]	XP_003244024	5.49662e-109	70
Unitig_2284	PREDICTED: hypothetical protein LOC100574645	526	gi|328705406|ref|XP_003242789.1|PREDICTED: hypothetical protein LOC100574645 [Acyrthosiphon pisum]	XP_003242789	7.92718e-06	63
Unitig_2285	hypothetical protein sce4198	1950	gi|162452474|ref|YP_001614841.1|hypothetical protein sce4198 [Sorangium cellulosum So ce56] >gi|501193813|ref|WP_012236831.1| hypothetical protein [Sorangium cellulosum] >gi|161163056|emb|CAN94361.1| hypothetical protein sce4198 [Sorangium cellulosum So ce56]	YP_001614841	6.03108e-12	44
Unitig_2287	pecanex-like protein 1-like	2664	gi|345490632|ref|XP_001601737.2|PREDICTED: pecanex-like protein 1-like [Nasonia vitripennis]	XP_001601737	0	81
Unitig_2293	sugar transporter	1159	gi|291461567|dbj|BAI83418.1|sugar transporter 4 [Nilaparvata lugens]	BAI83418	1.04719e-120	72
Unitig_2298	zinc finger protein 646-like	484	gi|530604982|ref|XP_005294222.1|PREDICTED: zinc finger protein 646-like [Chrysemys picta bellii]	XP_005294222	1.09235e-08	56
Unitig_2304	PREDICTED: hypothetical protein LOC100163947	2538	gi|328722507|ref|XP_001943121.2|PREDICTED: hypothetical protein LOC100163947 [Acyrthosiphon pisum]	XP_001943121	0.00352026	60
Unitig_2305	hypothetical protein EAG_07634	578	gi|307182677|gb|EFN69810.1|hypothetical protein EAG_07634 [Camponotus floridanus]	EFN69810	2.50609e-17	58
Unitig_2307	ankyrin repeat-containing protein	649	gi|281209892|gb|EFA84060.1|ankyrin repeat-containing protein [Polysphondylium pallidum PN500]	EFA84060	0.0703697	60
Unitig_2310	troponin isoform 1-like	377	gi|326693929|ref|NP_001192033.1|troponin C-like [Acyrthosiphon pisum] >gi|239790194|dbj|BAH71673.1| ACYPI007392 [Acyrthosiphon pisum]	NP_001192033	5.25004e-28	93
Unitig_2312	leucine-rich repeat protein soc-2 homolog	1143	gi|328779859|ref|XP_003249714.1|PREDICTED: leucine-rich repeat protein soc-2 homolog [Apis mellifera]	XP_003249714	5.85583e-138	92
Unitig_2315	hypothetical protein DAPPUDRAFT_313799	4627	gi|321474698|gb|EFX85663.1|hypothetical protein DAPPUDRAFT_313799 [Daphnia pulex]	EFX85663	5.45535e-167	63
Unitig_2316	aaa family	581	gi|389747912|gb|EIM89090.1|P-loop containing nucleoside triphosphate hydrolase protein [Stereum hirsutum FP-91666 SS1]	EIM89090	2.88419e-14	50
Unitig_2320	integrase	1117	gi|805078|gb|AAC47272.1|integrase [Tribolium castaneum]	AAC47272	1.92899e-57	55
Unitig_2321	carbonic anhydrase 7-like	554	gi|328702174|ref|XP_003241827.1|PREDICTED: carbonic anhydrase 7-like [Acyrthosiphon pisum]	XP_003241827	2.43523e-42	61
Unitig_2331	snf2 super family	3582	gi|224133490|ref|XP_002328055.1|chromatin remodeling complex subunit [Populus trichocarpa] >gi|222837464|gb|EEE75843.1| chromatin remodeling complex subunit [Populus trichocarpa]	XP_002328055	4.72016e-16	48
Unitig_2333	beat protein	1864	gi|170061455|ref|XP_001866240.1|beat protein [Culex quinquefasciatus] >gi|167879667|gb|EDS43050.1| beat protein [Culex quinquefasciatus]	XP_001866240	7.59033e-95	72
Unitig_2335	retrotransposon-like family member (retr-1)-like	1351	gi|432869966|ref|XP_004071771.1|PREDICTED: uncharacterized protein K02A2.6-like [Oryzias latipes]	XP_004071771	8.65397e-76	57
Unitig_2339	arrestin1 isoform 1	879	gi|91082137|ref|XP_966595.1|PREDICTED: similar to arrestin1 isoform 1 [Tribolium castaneum] >gi|270008184|gb|EFA04632.1| arrestin 1 [Tribolium castaneum]	XP_966595	9.0069e-169	92
Unitig_2341	membrane-associated protein hem	4019	gi|307191997|gb|EFN75387.1|Membrane-associated protein Hem [Harpegnathos saltator]	EFN75387	0	90
Unitig_2342	multiple epidermal growth factor-like domains protein 11-like	4079	gi|345495719|ref|XP_001606322.2|PREDICTED: multiple epidermal growth factor-like domains protein 11-like [Nasonia vitripennis]	XP_001606322	0	67
Unitig_2344	alanine racemase domain-containing protein	626	gi|283779673|ref|YP_003370428.1|alanine racemase domain-containing protein [Pirellula staleyi DSM 6068] >gi|502675081|ref|WP_012910831.1| threonine aldolase [Pirellula staleyi] >gi|283438126|gb|ADB16568.1| alanine racemase domain protein [Pirellula staleyi DSM 6068]	YP_003370428	0.13985	54
Unitig_2345	PREDICTED: hypothetical protein LOC100573898	491	gi|328710368|ref|XP_003244243.1|PREDICTED: hypothetical protein LOC100573898 [Acyrthosiphon pisum]	XP_003244243	0.193587	50
Unitig_2346	eclosion hormone	951	gi|242023783|ref|XP_002432310.1|Eclosion hormone precursor, putative [Pediculus humanus corporis] >gi|212517733|gb|EEB19572.1| Eclosion hormone precursor, putative [Pediculus humanus corporis]	XP_002432310	4.76708e-19	84
Unitig_2348	multicopper oxidase	2205	gi|91094561|ref|XP_967121.1|PREDICTED: similar to multicopper oxidase [Tribolium castaneum]	XP_967121	9.48163e-92	59
Unitig_2349	protein cappuccino homolog	1177	gi|383855483|ref|XP_003703240.1|PREDICTED: protein cappuccino homolog [Megachile rotundata]	XP_003703240	7.84294e-21	55
Unitig_2352	rna-directed dna polymerase from mobile element jockey-like	1738	gi|391336237|ref|XP_003742488.1|PREDICTED: RNA-directed DNA polymerase from mobile element jockey-like [Metaseiulus occidentalis]	XP_003742488	9.03122e-47	50
Unitig_2353	SEC14, putative	266	gi|157125957|ref|XP_001654466.1|SEC14, putative [Aedes aegypti] >gi|108873476|gb|EAT37701.1| AAEL010344-PA [Aedes aegypti]	XP_001654466	1.13065e-16	73
Unitig_2357	pla2g15 protein	575	gi|94573510|gb|AAI16558.1|Pla2g15 protein [Danio rerio]	AAI16558	8.36606e-15	53
Unitig_2360	ubiquitin carboxyl-terminal hydrolase 32	3731	gi|383858846|ref|XP_003704910.1|PREDICTED: uncharacterized protein LOC100877443 [Megachile rotundata]	XP_003704910	0	57
Unitig_2363	argonaute partial	4057	gi|516306731|gb|AGO85968.1|argonaute 1, partial [Locusta migratoria]	AGO85968	0	96
Unitig_2368	lysosomal acid phosphatase	1508	gi|242020246|ref|XP_002430566.1|Lysosomal acid phosphatase precursor, putative [Pediculus humanus corporis] >gi|212515738|gb|EEB17828.1| Lysosomal acid phosphatase precursor, putative [Pediculus humanus corporis]	XP_002430566	4.75974e-58	55
Unitig_2371	wd-repeat protein	742	gi|242015624|ref|XP_002428453.1|WD-repeat protein YNL035C, putative [Pediculus humanus corporis] >gi|212513065|gb|EEB15715.1| WD-repeat protein YNL035C, putative [Pediculus humanus corporis]	XP_002428453	1.70516e-57	65
Unitig_2376	sodium-coupled monocarboxylate transporter 1	1208	gi|332025377|gb|EGI65544.1|Sodium-coupled monocarboxylate transporter 1 [Acromyrmex echinatior]	EGI65544	1.32135e-99	69
Unitig_2377	glutathione s-transferase	777	gi|540361102|gb|AGV08610.1|glutathione S-transferase [Nephotettix cincticeps]	AGV08610	9.93847e-53	65
Unitig_2385	poly(adp-ribose) glycohydrolase 1-like isoform 1	2787	gi|512899451|ref|XP_004924648.1|PREDICTED: uncharacterized protein LOC101742248 [Bombyx mori]	XP_004924648	0	60
Unitig_2388	steroid receptor rna activator 1-like	1453	gi|383864471|ref|XP_003707702.1|PREDICTED: steroid receptor RNA activator 1-like [Megachile rotundata]	XP_003707702	4.42511e-28	58
Unitig_2390	perq amino acid-rich with gyf domain-containing protein 2	1232	gi|350421664|ref|XP_003492916.1|PREDICTED: hypothetical protein LOC100745066 [Bombus impatiens]	XP_003492916	1.9515e-40	53
Unitig_2391	serine threonine-protein phosphatase 2a 56 kda regulatory subunit epsilon isoform-like isoform x1	2445	gi|512898945|ref|XP_004924522.1|PREDICTED: serine/threonine-protein phosphatase 2A 56 kDa regulatory subunit epsilon isoform-like isoform X1 [Bombyx mori] >gi|512898949|ref|XP_004924523.1| PREDICTED: serine/threonine-protein phosphatase 2A 56 kDa regulatory subunit epsilon isoform-like isoform X2 [Bombyx mori]	XP_004924522	0	96
Unitig_2392	membrane-associated progesterone receptor component 2-like	2575	gi|91081249|ref|XP_975650.1|PREDICTED: similar to AGAP000767-PA [Tribolium castaneum] >gi|270006068|gb|EFA02516.1| hypothetical protein TcasGA2_TC008221 [Tribolium castaneum]	XP_975650	6.78236e-52	72
Unitig_2393	btb poz domain-containing protein 1 isoform x1	910	gi|321458195|gb|EFX69267.1|hypothetical protein DAPPUDRAFT_228725 [Daphnia pulex]	EFX69267	2.56253e-07	48
Unitig_2394	hypothetical protein	303	gi|517815105|ref|WP_018985313.1|hypothetical protein [Methylophilus methylotrophus]	WP_018985313	0.469752	52
Unitig_2395	PREDICTED: hypothetical protein LOC100570495	1112	gi|328709485|ref|XP_003243974.1|PREDICTED: hypothetical protein LOC100570495 [Acyrthosiphon pisum]	XP_003243974	3.57097e-11	56
Unitig_2400	geranylgeranyl transferase type-1 subunit beta	2329	gi|431907966|gb|ELK11573.1|Geranylgeranyl transferase type-1 subunit beta [Pteropus alecto]	ELK11573	1.61216e-112	70
Unitig_2402	hypothetical protein TcasGA2_TC007347	2431	gi|270005301|gb|EFA01749.1|hypothetical protein TcasGA2_TC007347 [Tribolium castaneum]	EFA01749	2.08076e-58	52
Unitig_2403	hypothetical protein SINV_00186	1566	gi|322792530|gb|EFZ16481.1|hypothetical protein SINV_00186 [Solenopsis invicta]	EFZ16481	6.79289e-14	61
Unitig_2407	subfamily member 2	1333	gi|91081923|ref|XP_970724.1|PREDICTED: similar to DnaJ (Hsp40) homolog, subfamily A, member 2 [Tribolium castaneum] >gi|270007352|gb|EFA03800.1| hypothetical protein TcasGA2_TC013913 [Tribolium castaneum]	XP_970724	9.22989e-157	71
Unitig_2410	solute carrier family 23 member 2	1043	gi|170036596|ref|XP_001846149.1|solute carrier family 23 member 2 [Culex quinquefasciatus] >gi|167879303|gb|EDS42686.1| solute carrier family 23 member 2 [Culex quinquefasciatus]	XP_001846149	5.1452e-128	86
Unitig_2411	ring finger and wd repeat domain	2585	gi|242021289|ref|XP_002431077.1|RING finger and WD repeat domain protein, putative [Pediculus humanus corporis] >gi|212516326|gb|EEB18339.1| RING finger and WD repeat domain protein, putative [Pediculus humanus corporis]	XP_002431077	0	78
Unitig_2415	excitatory amino acid transporter 2-like	1559	gi|328717586|ref|XP_001945508.2|PREDICTED: excitatory amino acid transporter 2-like [Acyrthosiphon pisum]	XP_001945508	4.93278e-154	71
Unitig_2416	scavenger receptor class b member 1-like	4214	gi|193671759|ref|XP_001943117.1|PREDICTED: scavenger receptor class B member 1-like isoform 1 [Acyrthosiphon pisum] >gi|328712128|ref|XP_003244734.1| PREDICTED: scavenger receptor class B member 1-like isoform 2 [Acyrthosiphon pisum]	XP_001943117	2.04579e-49	50
Unitig_2417	low quality protein: alpha-endosulfine-like	1001	gi|383861930|ref|XP_003706437.1|PREDICTED: alpha-endosulfine-like [Megachile rotundata]	XP_003706437	6.82168e-24	72
Unitig_2420	tpa_inf: venus kinase receptor	2035	gi|322786225|gb|EFZ12829.1|hypothetical protein SINV_05121 [Solenopsis invicta]	EFZ12829	0	71
Unitig_2424	homeo domain protein	969	gi|10714|emb|CAA31546.1|homeo domain protein [Tripneustes gratilla]	CAA31546	2.0863e-16	76
Unitig_2426	reverse transcriptase	1032	gi|307181058|gb|EFN68824.1|hypothetical protein EAG_11378 [Camponotus floridanus]	EFN68824	2.30043e-19	49
Unitig_2427	GH19034	1905	gi|195036838|ref|XP_001989875.1|GH19034 [Drosophila grimshawi] >gi|193894071|gb|EDV92937.1| GH19034 [Drosophila grimshawi]	XP_001989875	3.49803e-32	46
Unitig_2428	eosinophil peroxidase-like	900	gi|432886203|ref|XP_004074852.1|PREDICTED: eosinophil peroxidase-like [Oryzias latipes]	XP_004074852	0.225657	58
Unitig_2430	sodium-coupled monocarboxylate transporter 2	1649	gi|328700747|ref|XP_001944913.2|PREDICTED: sodium-coupled monocarboxylate transporter 2-like [Acyrthosiphon pisum]	XP_001944913	0	81
Unitig_2436	zinc finger bed domain-containing protein 4	549	gi|307181054|gb|EFN68823.1|Zinc finger BED domain-containing protein 4 [Camponotus floridanus]	EFN68823	5.44622e-07	58
Unitig_2437	atp-dependent rna	6167	gi|383859492|ref|XP_003705228.1|PREDICTED: probable ATP-dependent RNA helicase spindle-E-like [Megachile rotundata]	XP_003705228	0	55
Unitig_2440	cdgsh iron-sulfur domain-containing protein mitochondrial-like	313	gi|195120980|ref|XP_002004999.1|GI20233 [Drosophila mojavensis] >gi|193910067|gb|EDW08934.1| GI20233 [Drosophila mojavensis]	XP_002004999	3.56507e-20	77
Unitig_2442	hypothetical protein TcasGA2_TC003139	2571	gi|270003856|gb|EFA00304.1|hypothetical protein TcasGA2_TC003139 [Tribolium castaneum]	EFA00304	2.6887e-43	47
Unitig_2449	broad- isoform z4	1111	gi|328705594|ref|XP_001942681.2|PREDICTED: hypothetical protein LOC100167818 [Acyrthosiphon pisum]	XP_001942681	1.0747e-22	88
Unitig_2451	neurotoxin na9 precursor	810	gi|260207913|emb|CAY61944.1|putative neurotoxin Na9 precursor [Tityus discrepans]	CAY61944	0.6838	52
Unitig_2452	protein tamozhennic	2787	gi|380020981|ref|XP_003694353.1|PREDICTED: uncharacterized protein LOC100866848 [Apis florea]	XP_003694353	7.33483e-92	50
Unitig_2455	autophagy-related protein 16-1-like	1332	gi|189242147|ref|XP_974140.2|PREDICTED: similar to G protein beta subunit, partial [Tribolium castaneum]	XP_974140	2.36721e-90	78
Unitig_2458	nucleocapsid protein	6822	gi|9635148|ref|NP_057954.1|nucleocapsid protein [Northern cereal mosaic virus] >gi|81975130|sp|Q9JGU1.1|NCAP_NCMV RecName: Full=Nucleoprotein; Short=NP; AltName: Full=Nucleocapsid protein; Short=Protein N >gi|7707668|dbj|BAA95344.1| nucleocapsid protein [Northern cereal mosaic virus]	NP_057954	3.66017e-30	44
Unitig_2460	transcription elongation factor b polypeptide 3-like isoform x1	1024	gi|432905685|ref|XP_004077466.1|PREDICTED: uncharacterized protein LOC101169481 [Oryzias latipes]	XP_004077466	0.00131074	58
Unitig_2467	phosphatidylethanolamine-binding protein	1052	gi|157133196|ref|XP_001662795.1|phosphatidylethanolamine-binding protein [Aedes aegypti] >gi|108870917|gb|EAT35142.1| AAEL012666-PA [Aedes aegypti]	XP_001662795	2.46806e-25	54
Unitig_2468	39s ribosomal protein mitochondrial-like	1566	gi|193652458|ref|XP_001949601.1|PREDICTED: 39S ribosomal protein L39, mitochondrial-like [Acyrthosiphon pisum]	XP_001949601	1.50374e-133	78
Unitig_2470	retinoid x	3033	gi|242021609|ref|XP_002431237.1|retinoid X receptor, putative [Pediculus humanus corporis] >gi|212516486|gb|EEB18499.1| retinoid X receptor, putative [Pediculus humanus corporis]	XP_002431237	0	76
Unitig_2472	reverse partial	1344	gi|288563819|gb|ADC53707.1|unknown [Blattella germanica]	ADC53707	2.87417e-10	45
Unitig_2477	upf0364 protein c6orf211 homolog	1723	gi|340709942|ref|XP_003393558.1|PREDICTED: UPF0364 protein C6orf211 homolog [Bombus terrestris]	XP_003393558	5.36556e-99	61
Unitig_2478	phd finger	2769	gi|350407207|ref|XP_003488016.1|PREDICTED: hypothetical protein LOC100744014 [Bombus impatiens]	XP_003488016	1.93605e-50	50
Unitig_2483	PREDICTED: hypothetical protein LOC100165649	2808	gi|328713374|ref|XP_001950662.2|PREDICTED: hypothetical protein LOC100165649 [Acyrthosiphon pisum]	XP_001950662	6.80404e-16	53
Unitig_2484	PREDICTED: hypothetical protein LOC100122475	6117	gi|345488337|ref|XP_001606081.2|PREDICTED: hypothetical protein LOC100122475 [Nasonia vitripennis]	XP_001606081	0	84
Unitig_2486	hypothetical protein EAG_06506	1178	gi|307187896|gb|EFN72815.1|hypothetical protein EAG_06506 [Camponotus floridanus]	EFN72815	0.335168	65
Unitig_2487	fatty-acid amide hydrolase 2-like	1911	gi|499009693|ref|XP_004536624.1|PREDICTED: fatty-acid amide hydrolase 2-like [Ceratitis capitata]	XP_004536624	1.62026e-129	65
Unitig_2488	low quality protein: liprin-alpha-1-like	3282	gi|332028436|gb|EGI68479.1|Liprin-alpha-2 [Acromyrmex echinatior]	EGI68479	0	76
Unitig_2490	ubiquitin-conjugating enzyme	1126	gi|318087206|gb|ADV40195.1|putative ubiquitin-conjugating enzyme E2-17 kDa [Latrodectus hesperus]	ADV40195	1.05039e-99	100
Unitig_2491	probable trna threonylcarbamoyladenosine biosynthesis protein osgep-like	985	gi|443694991|gb|ELT95999.1|hypothetical protein CAPTEDRAFT_174110 [Capitella teleta]	ELT95999	9.05558e-171	91
Unitig_2492	fasciclin-like protein	512	gi|108742500|gb|ABG01886.1|fasciclin-like protein [Gryllus firmus]	ABG01886	1.83453e-31	64
Unitig_2494	hypothetical protein TcasGA2_TC002007	1702	gi|270016689|gb|EFA13135.1|hypothetical protein TcasGA2_TC002007 [Tribolium castaneum]	EFA13135	0.221261	57
Unitig_2496	chromaffin granule amine	553	gi|193702187|ref|XP_001942534.1|PREDICTED: MFS-type transporter C6orf192-like [Acyrthosiphon pisum]	XP_001942534	4.37995e-48	65
Unitig_2497	retinol dehydrogenase 11-like isoform 1	1336	gi|193654837|ref|XP_001951546.1|PREDICTED: retinol dehydrogenase 11-like isoform 1 [Acyrthosiphon pisum] >gi|328702842|ref|XP_003242022.1| PREDICTED: retinol dehydrogenase 11-like isoform 2 [Acyrthosiphon pisum]	XP_001951546	1.04243e-110	72
Unitig_2498	hmg box-containing protein 1-like	2454	gi|63102018|gb|AAH95740.1|Zgc:112297 [Danio rerio]	AAH95740	5.90042e-29	46
Unitig_2499	zinc finger protein 211-like isoform 2	3064	gi|322801409|gb|EFZ22070.1|hypothetical protein SINV_03808 [Solenopsis invicta]	EFZ22070	1.63493e-43	58
Unitig_2501	disco-related	861	gi|270015097|gb|EFA11545.1|disco-related [Tribolium castaneum]	EFA11545	2.94226e-51	61
Unitig_2502	ves g 1 allergen	536	gi|499014963|ref|XP_004537913.1|PREDICTED: pancreatic triacylglycerol lipase-like [Ceratitis capitata]	XP_004537913	1.49324e-16	55
Unitig_2505	brain chitinase and chia	696	gi|241253150|ref|XP_002403819.1|chitinase, putative [Ixodes scapularis] >gi|215496564|gb|EEC06204.1| chitinase, putative [Ixodes scapularis]	XP_002403819	4.15479e-38	55
Unitig_2506	serine hydroxymethyltransferase	410	gi|290987042|ref|XP_002676232.1|hydroxymethyltransferase [Naegleria gruberi] >gi|284089833|gb|EFC43488.1| hydroxymethyltransferase [Naegleria gruberi]	XP_002676232	1.53744e-10	70
Unitig_2507	gpi-anchored wall transfer protein 1-like	423	gi|312377512|gb|EFR24325.1|hypothetical protein AND_11152 [Anopheles darlingi]	EFR24325	2.61148e-12	53
Unitig_2508	phosphatidylethanolamine-binding protein homolog -like	423	gi|389608513|dbj|BAM17866.1|phosphatidylethanolamine-binding protein [Papilio xuthus]	BAM17866	7.06203e-18	61
Unitig_2509	pre-mrna branch site p14-like	509	gi|506965690|gb|AGM32197.1|RNA binding domain containing protein [Coptotermes formosanus]	AGM32197	2.35818e-64	96
Unitig_2513	transmembrane protein 223-like isoform x1	1428	gi|499013146|ref|XP_004537464.1|PREDICTED: transmembrane protein 223-like isoform X1 [Ceratitis capitata] >gi|499013150|ref|XP_004537465.1| PREDICTED: transmembrane protein 223-like isoform X2 [Ceratitis capitata]	XP_004537464	1.15889e-49	62
Unitig_2514	loc100135188 protein	1304	gi|166157907|ref|NP_001107363.1|uncharacterized protein LOC100135188 [Xenopus (Silurana) tropicalis] >gi|163916031|gb|AAI57215.1| LOC100135188 protein [Xenopus (Silurana) tropicalis] >gi|213624369|gb|AAI71002.1| LOC100135188 protein [Xenopus (Silurana) tropicalis] >gi|213625629|gb|AAI71004.1| LOC100135188 protein [Xenopus (Silurana) tropicalis]	NP_001107363	2.09674e-60	58
Unitig_2515	peptidyl-alpha-hydroxyglycine alpha-amidating lyase 2-like	1284	gi|328704845|ref|XP_001943881.2|PREDICTED: peptidyl-alpha-hydroxyglycine alpha-amidating lyase 2-like [Acyrthosiphon pisum]	XP_001943881	1.29449e-108	67
Unitig_2516	neutral sphingomyelinase (n-smase) activation associated factor	491	gi|261335923|emb|CBH09303.1|similar to CG6734 [Heliconius melpomene]	CBH09303	9.46979e-30	63
Unitig_2518	hypothetical protein SINV_09490	261	gi|322785183|gb|EFZ11896.1|hypothetical protein SINV_09490 [Solenopsis invicta]	EFZ11896	0.0836782	58
Unitig_2521	centaurin gamma	2933	gi|242021832|ref|XP_002431347.1|Centaurin-gamma, putative [Pediculus humanus corporis] >gi|212516615|gb|EEB18609.1| Centaurin-gamma, putative [Pediculus humanus corporis]	XP_002431347	0	71
Unitig_2522	muscle m-line assembly protein unc-89	6489	gi|332020158|gb|EGI60602.1|Muscle M-line assembly protein unc-89 [Acromyrmex echinatior]	EGI60602	0	72
Unitig_2524	PREDICTED: hypothetical protein LOC100647629	3101	gi|340720038|ref|XP_003398451.1|PREDICTED: hypothetical protein LOC100647629 [Bombus terrestris]	XP_003398451	2.534e-46	61
Unitig_2528	sec14-like protein 2-like	1343	gi|156544247|ref|XP_001606855.1|PREDICTED: SEC14-like protein 3-like [Nasonia vitripennis]	XP_001606855	5.45127e-166	75
Unitig_2529	glucosamine--fructose-6-phosphate aminotransferase	834	gi|328718714|ref|XP_003246553.1|PREDICTED: glucosamine--fructose-6-phosphate aminotransferase [isomerizing] 2-like isoform 2 [Acyrthosiphon pisum]	XP_003246553	1.11364e-135	92
Unitig_2530	kinesin-like protein kif21a-like isoform 2	2658	gi|328701146|ref|XP_003241506.1|PREDICTED: kinesin-like protein KIF21A-like isoform 2 [Acyrthosiphon pisum]	XP_003241506	0	70
Unitig_2531	thioredoxin-like protein 1-like	854	gi|91085787|ref|XP_974503.1|PREDICTED: similar to thioredoxin-like protein [Tribolium castaneum] >gi|270010127|gb|EFA06575.1| hypothetical protein TcasGA2_TC009487 [Tribolium castaneum]	XP_974503	1.79625e-121	80
Unitig_2534	39s ribosomal protein mitochondrial	1174	gi|91077554|ref|XP_972108.1|PREDICTED: similar to AGAP010450-PA [Tribolium castaneum] >gi|270001586|gb|EEZ98033.1| hypothetical protein TcasGA2_TC000434 [Tribolium castaneum]	XP_972108	1.32758e-88	74
Unitig_2535	ikaros family zinc finger	321	gi|543381749|ref|XP_005534066.1|PREDICTED: uncharacterized protein LOC102100573 [Pseudopodoces humilis]	XP_005534066	8.98088e-20	55
Unitig_2536	proteasome subunit alpha type-1-like	1180	gi|66530404|ref|XP_625032.1|PREDICTED: proteasome subunit alpha type-1-like [Apis mellifera]	XP_625032	7.46576e-153	86
Unitig_2537	serine threonine-protein kinase 24-like	2141	gi|478258648|gb|ENN78698.1|hypothetical protein YQE_04870, partial [Dendroctonus ponderosae]	ENN78698	0	77
Unitig_2538	PREDICTED: hypothetical protein LOC100161816	1534	gi|328724233|ref|XP_001952568.2|PREDICTED: hypothetical protein LOC100161816 [Acyrthosiphon pisum]	XP_001952568	0	83
Unitig_2541	cg14253 cg14253-pb	1619	gi|91086063|ref|XP_973944.1|PREDICTED: similar to CG14253 CG14253-PB [Tribolium castaneum] >gi|270010206|gb|EFA06654.1| hypothetical protein TcasGA2_TC009579 [Tribolium castaneum]	XP_973944	1.27689e-12	50
Unitig_2546	glycoprotein 93 cg5520-pa	2264	gi|91089871|ref|XP_971540.1|PREDICTED: similar to Glycoprotein 93 CG5520-PA [Tribolium castaneum] >gi|270013565|gb|EFA10013.1| hypothetical protein TcasGA2_TC012185 [Tribolium castaneum]	XP_971540	0	85
Unitig_2547	heterogeneous nuclear ribonucleoprotein 27c-like isoform 1	493	gi|328724864|ref|XP_001951157.2|PREDICTED: heterogeneous nuclear ribonucleoprotein 27C-like isoform 1 [Acyrthosiphon pisum]	XP_001951157	5.2697e-08	65
Unitig_2549	tryptophan oxygenase	913	gi|307634530|gb|ADN78296.1|tryptophan oxygenase [Lygus lineolaris]	ADN78296	1.4149e-69	84
Unitig_2550	l-allo-threonine aldolase	616	gi|157111289|ref|XP_001651472.1|l-allo-threonine aldolase [Aedes aegypti] >gi|108878466|gb|EAT42691.1| AAEL005819-PA [Aedes aegypti]	XP_001651472	4.06303e-68	76
Unitig_2554	probable 4-coumarate-- ligase 3-like isoform 2	762	gi|347968425|ref|XP_003436222.1|AGAP002718-PB [Anopheles gambiae str. PEST] >gi|333468010|gb|EGK96791.1| AGAP002718-PB [Anopheles gambiae str. PEST]	XP_003436222	5.09264e-75	64
Unitig_2555	e3 ubiquitin-protein ligase huwe1	1183	gi|321475415|gb|EFX86378.1|hypothetical protein DAPPUDRAFT_313219 [Daphnia pulex]	EFX86378	5.51885e-71	55
Unitig_2557	chromatin-remodeling complex atpase chain iswi-like	1246	gi|350403453|ref|XP_003486806.1|PREDICTED: chromatin-remodeling complex ATPase chain Iswi-like [Bombus impatiens]	XP_003486806	0	90
Unitig_2558	hypothetical protein EAI_06156	452	gi|307191983|gb|EFN75373.1|hypothetical protein EAI_06156 [Harpegnathos saltator]	EFN75373	0.00214986	60
Unitig_2559	sodium-independent sulfate anion transporter	2667	gi|242005771|ref|XP_002423734.1|sulfate transporter, putative [Pediculus humanus corporis] >gi|212506936|gb|EEB10996.1| sulfate transporter, putative [Pediculus humanus corporis]	XP_002423734	0	79
Unitig_2560	pre-mrna-splicing factor atp-dependent rna helicase prp22	3557	gi|91082873|ref|XP_971279.1|PREDICTED: similar to pre-mRNA-splicing factor ATP-dependent RNA helicase prp22 [Tribolium castaneum] >gi|270007078|gb|EFA03526.1| hypothetical protein TcasGA2_TC013528 [Tribolium castaneum]	XP_971279	0	90
Unitig_2562	probable maltase l-like	465	gi|193709215|ref|XP_001943317.1|PREDICTED: probable maltase H [Acyrthosiphon pisum]	XP_001943317	1.62642e-25	64
Unitig_2563	upstream-binding protein 1-like	2214	gi|380030662|ref|XP_003698962.1|PREDICTED: upstream-binding protein 1-like [Apis florea]	XP_003698962	6.4813e-112	69
Unitig_2564	serine threonine-protein kinase pelle-like	3176	gi|328718288|ref|XP_001943030.2|PREDICTED: serine/threonine-protein kinase pelle-like [Acyrthosiphon pisum]	XP_001943030	5.72345e-152	66
Unitig_2565	maltase 2-like	1422	gi|328702366|ref|XP_001943582.2|PREDICTED: maltase 2-like [Acyrthosiphon pisum]	XP_001943582	1.22817e-135	68
Unitig_2566	integrin alpha-ps1-like isoform 2	5612	gi|328719449|ref|XP_003246766.1|PREDICTED: integrin alpha-PS1-like isoform 2 [Acyrthosiphon pisum]	XP_003246766	0	73
Unitig_2567	delta-12 fatty acid desaturase 2	1894	gi|33358364|gb|AAQ16653.1|delta-12 fatty acid desaturase 2 [Gossypium hirsutum] >gi|33358366|gb|AAQ16654.1| delta-12 fatty acid desaturase 2 [Gossypium hirsutum]	AAQ16653	4.23065e-117	81
Unitig_2569	mynd finger	1191	gi|494829673|gb|EON66261.1|hypothetical protein W97_05654 [Coniosporium apollinis CBS 100218]	EON66261	6.03437e-39	57
Unitig_2570	matrix-remodeling-associated protein 7	878	gi|524879886|ref|XP_005096613.1|PREDICTED: uncharacterized protein LOC101857325 [Aplysia californica]	XP_005096613	1.12896e-09	75
Unitig_2571	vacuolar atp synthase subunit ac39	1094	gi|401757801|gb|AFQ00928.1|V-ATPase subunit D [Locusta migratoria]	AFQ00928	0	95
Unitig_2572	atp-dependent -nad h-hydrate dehydratase	1670	gi|291415853|ref|XP_002724163.1|PREDICTED: Carbohydrate kinase domain-containing protein-like [Oryctolagus cuniculus]	XP_002724163	9.93123e-71	64
Unitig_2573	fibrillin 2	2591	gi|189234367|ref|XP_974344.2|PREDICTED: similar to fibrillin 2 [Tribolium castaneum]	XP_974344	0	70
Unitig_2574	thap domain-containing protein 1- partial	1977	gi|328726497|ref|XP_003248920.1|PREDICTED: THAP domain-containing protein 1-like, partial [Acyrthosiphon pisum]	XP_003248920	2.05721e-10	51
Unitig_2575	squalene-hopene cyclase	1381	gi|495006877|ref|WP_007732890.1|squalene--hopene cyclase [Burkholderia sp. BT03] >gi|398070947|gb|EJL62227.1| squalene-hopene cyclase [Burkholderia sp. BT03]	WP_007732890	1.73562e-146	71
Unitig_2576	protein fam173b-like	1199	gi|307181841|gb|EFN69281.1|Protein FAM173B [Camponotus floridanus]	EFN69281	1.09045e-48	73
Unitig_2577	aquaporin aqpcic-like	798	gi|383854052|ref|XP_003702536.1|PREDICTED: aquaporin AQPcic-like [Megachile rotundata]	XP_003702536	6.44339e-43	56
Unitig_2578	mitochondrial-processing peptidase subunit alpha	2025	gi|307170887|gb|EFN62998.1|Mitochondrial-processing peptidase subunit alpha [Camponotus floridanus]	EFN62998	0	84
Unitig_2579	sodium-coupled monocarboxylate transporter 1	3542	gi|91082285|ref|XP_973784.1|PREDICTED: similar to AGAP005795-PA [Tribolium castaneum]	XP_973784	0	75
Unitig_2580	atp-binding cassette sub-family b member mitochondrial-like	2555	gi|383863081|ref|XP_003707011.1|PREDICTED: ATP-binding cassette sub-family B member 7, mitochondrial-like [Megachile rotundata]	XP_003707011	0	87
Unitig_2582	mediator of rna polymerase ii transcription subunit 17	2157	gi|66507375|ref|XP_394516.2|PREDICTED: mediator of RNA polymerase II transcription subunit 17 [Apis mellifera]	XP_394516	0	86
Unitig_2583	centrosomal protein of 290 kda-like	2326	gi|328709301|ref|XP_003243925.1|PREDICTED: centrosomal protein of 290 kDa-like [Acyrthosiphon pisum]	XP_003243925	8.47042e-09	58
Unitig_2584	splicing arginine serine-rich 7	2121	gi|193704514|ref|XP_001944340.1|PREDICTED: hypothetical protein LOC100161931 [Acyrthosiphon pisum]	XP_001944340	3.11794e-146	86
Unitig_2587	ribosomal rna methyltransferase cg11447	1587	gi|307202661|gb|EFN81981.1|Putative ribosomal RNA methyltransferase CG11447 [Harpegnathos saltator]	EFN81981	4.82087e-79	73
Unitig_2588	PREDICTED: hypothetical protein LOC100169432	1865	gi|328721453|ref|XP_001943844.2|PREDICTED: hypothetical protein LOC100169432 [Acyrthosiphon pisum]	XP_001943844	1.38857e-19	56
Unitig_2592	elongation factor 1-gamma	1469	gi|147899318|ref|NP_001083003.1|uncharacterized protein LOC100037382 [Danio rerio]	NP_001083003	0	82
Unitig_2593	hemocyte aggregation inhibitor protein precursor	1894	gi|357625069|gb|EHJ75621.1|hemocyte aggregation inhibitor protein precursor [Danaus plexippus]	EHJ75621	1.33368e-36	50
Unitig_2594	hypothetical protein KGM_12953	1323	gi|357622733|gb|EHJ74144.1|hypothetical protein KGM_12953 [Danaus plexippus]	EHJ74144	1.01726e-09	48
Unitig_2595	hypothetical protein EAI_05289	275	gi|307200368|gb|EFN80614.1|hypothetical protein EAI_05289 [Harpegnathos saltator]	EFN80614	0.00399784	56
Unitig_2597	phosphoinositide 3-kinase regulatory subunit 4	6145	gi|328720786|ref|XP_001951694.2|PREDICTED: phosphoinositide 3-kinase regulatory subunit 4-like [Acyrthosiphon pisum]	XP_001951694	0	72
Unitig_2598	dnaj homolog subfamily c member 4-like	1001	gi|524896905|ref|XP_005104922.1|PREDICTED: dnaJ homolog subfamily C member 4-like [Aplysia californica]	XP_005104922	3.39019e-16	79
Unitig_2599	tight junction protein zo-2-like isoform 3	1621	gi|328697079|ref|XP_003240225.1|PREDICTED: tight junction protein ZO-2-like isoform 3 [Acyrthosiphon pisum]	XP_003240225	1.59784e-64	55
Unitig_2602	rab proteins geranylgeranyltransferase component a 1-like	1871	gi|193579932|ref|XP_001950164.1|PREDICTED: rab proteins geranylgeranyltransferase component A 1-like [Acyrthosiphon pisum]	XP_001950164	1.03683e-146	68
Unitig_2603	PREDICTED: uncharacterized protein LOC100865607	2172	gi|380012204|ref|XP_003690176.1|PREDICTED: uncharacterized protein LOC100865607 [Apis florea]	XP_003690176	9.34183e-68	55
Unitig_2604	phosphatidylethanolamine-binding protein	923	gi|499010692|ref|XP_004536865.1|PREDICTED: OV-16 antigen-like [Ceratitis capitata]	XP_004536865	3.12897e-33	60
Unitig_2605	polycomb protein	2014	gi|242013769|ref|XP_002427573.1|Polycomb protein esc, putative [Pediculus humanus corporis] >gi|212511988|gb|EEB14835.1| Polycomb protein esc, putative [Pediculus humanus corporis]	XP_002427573	0	83
Unitig_2606	proteasomal atpase-associated factor 1-like	4840	gi|241997530|ref|XP_002433414.1|WD-repeat protein, putative [Ixodes scapularis] >gi|215490837|gb|EEC00478.1| WD-repeat protein, putative [Ixodes scapularis]	XP_002433414	1.55304e-91	61
Unitig_2607	zinc finger protein 628-like isoform x1	1157	gi|528503421|ref|XP_005157958.1|PREDICTED: zinc finger protein 628-like isoform X1 [Danio rerio] >gi|528503423|ref|XP_005157959.1| PREDICTED: zinc finger protein 628-like isoform X2 [Danio rerio]	XP_005157958	5.06986e-27	48
Unitig_2608	PREDICTED: hypothetical protein LOC100168158	3114	gi|193678749|ref|XP_001944056.1|PREDICTED: hypothetical protein LOC100168158 [Acyrthosiphon pisum]	XP_001944056	3.63123e-65	56
Unitig_2609	pest proteolytic signal-containing nuclear	1154	gi|242018253|ref|XP_002429593.1|PEST proteolytic signal-containing nuclear protein, putative [Pediculus humanus corporis] >gi|212514560|gb|EEB16855.1| PEST proteolytic signal-containing nuclear protein, putative [Pediculus humanus corporis]	XP_002429593	8.49097e-12	79
Unitig_2610	pre-mrna-splicing factor cwc22 homolog	766	gi|383849238|ref|XP_003700252.1|PREDICTED: pre-mRNA-splicing factor CWC22 homolog [Megachile rotundata]	XP_003700252	9.7437e-93	81
Unitig_2611	alpha-n-acetyl glucosaminidase	675	gi|340717403|ref|XP_003397173.1|PREDICTED: alpha-N-acetylglucosaminidase-like [Bombus terrestris]	XP_003397173	1.18915e-98	76
Unitig_2612	adenylate cyclase type 8-like	2393	gi|328719723|ref|XP_001942943.2|PREDICTED: adenylate cyclase type 8-like [Acyrthosiphon pisum]	XP_001942943	0	81
Unitig_2613	lethal malignant brain tumor-like protein 3-like	3944	gi|383848671|ref|XP_003699971.1|PREDICTED: lethal(3)malignant brain tumor-like protein 3-like isoform 1 [Megachile rotundata]	XP_003699971	1.20111e-165	53
Unitig_2616	vesicular glutamate transporter 2-like	2445	gi|242024790|ref|XP_002432809.1|sialin, putative [Pediculus humanus corporis] >gi|212518318|gb|EEB20071.1| sialin, putative [Pediculus humanus corporis]	XP_002432809	2.16393e-158	69
Unitig_2617	trm5_anoga ame: full=trna (guanine -n1)-methyltransferase ame: full=m1g-methyltransferase ame: full=trna	1482	gi|158295382|ref|XP_316184.4|AGAP006124-PA [Anopheles gambiae str. PEST] >gi|363805633|sp|Q7Q5Z3.4|TRM5_ANOGA RecName: Full=tRNA (guanine(37)-N1)-methyltransferase; AltName: Full=M1G-methyltransferase; AltName: Full=tRNA [GM37] methyltransferase; AltName: Full=tRNA methyltransferase 5 homolog; Flags: Precursor >gi|157016010|gb|EAA10891.4| AGAP006124-PA [Anopheles gambiae str. PEST]	XP_316184	5.61944e-105	58
Unitig_2619	hypothetical protein	432	gi|488709990|ref|WP_002633885.1|hypothetical protein [Chondromyces apiculatus]	WP_002633885	0.00336788	50
Unitig_2620	ubiquitin carboxyl-terminal hydrolase 22	2564	gi|321477460|gb|EFX88419.1|hypothetical protein DAPPUDRAFT_305599 [Daphnia pulex]	EFX88419	0	71
Unitig_2621	e3 ubiquitin-protein ligase ubr2-like	7821	gi|345480861|ref|XP_001606200.2|PREDICTED: E3 ubiquitin-protein ligase UBR2-like [Nasonia vitripennis]	XP_001606200	0	75
Unitig_2622	transmembrane 7 superfamily member 3-like	2163	gi|321464684|gb|EFX75690.1|hypothetical protein DAPPUDRAFT_306660 [Daphnia pulex]	EFX75690	3.45814e-65	52
Unitig_2625	peptidylprolyl isomerase-like 5	1893	gi|260831148|ref|XP_002610521.1|hypothetical protein BRAFLDRAFT_260421 [Branchiostoma floridae] >gi|229295888|gb|EEN66531.1| hypothetical protein BRAFLDRAFT_260421 [Branchiostoma floridae]	XP_002610521	5.33791e-46	50
Unitig_2626	hypothetical protein BC1G_10480	2094	gi|154300209|ref|XP_001550521.1|hypothetical protein BC1G_10480 [Botryotinia fuckeliana B05.10]	XP_001550521	1.03435e-20	49
Unitig_2627	protein shuttle craft-like	3907	gi|380014466|ref|XP_003691252.1|PREDICTED: protein shuttle craft-like [Apis florea]	XP_003691252	0	61
Unitig_2628	PREDICTED: hypothetical protein LOC100572962	1544	gi|328709244|ref|XP_003243909.1|PREDICTED: hypothetical protein LOC100572962 [Acyrthosiphon pisum]	XP_003243909	3.3329e-77	70
Unitig_2629	rho guanine nucleotide exchange factor 7-like isoform 1	3476	gi|328717372|ref|XP_003246188.1|PREDICTED: rho guanine nucleotide exchange factor 7-like isoform 1 [Acyrthosiphon pisum]	XP_003246188	2.45212e-167	71
Unitig_2630	probable maltase l-like	2006	gi|347365176|gb|AEO89448.1|sucrase [Nilaparvata lugens]	AEO89448	1.55232e-165	63
Unitig_2632	dual specificity protein phosphatase 12	1467	gi|328702253|ref|XP_001945515.2|PREDICTED: dual specificity protein phosphatase 12-like [Acyrthosiphon pisum]	XP_001945515	8.34686e-138	80
Unitig_2633	heat repeat-containing protein 5b	6712	gi|307185439|gb|EFN71448.1|HEAT repeat-containing protein 5B [Camponotus floridanus]	EFN71448	0	78
Unitig_2635	wd repeat-containing protein 59 isoform 2	3675	gi|380015801|ref|XP_003691884.1|PREDICTED: WD repeat-containing protein 59 isoform 2 [Apis florea]	XP_003691884	0	68
Unitig_2636	neuropeptide y receptor type 2-like	459	gi|328720048|ref|XP_001952283.2|PREDICTED: neuropeptide Y receptor type 2-like [Acyrthosiphon pisum]	XP_001952283	9.68906e-25	64
Unitig_2637	conserved hypothetical protein	334	gi|242010948|ref|XP_002426219.1|conserved hypothetical protein [Pediculus humanus corporis] >gi|212510282|gb|EEB13481.1| conserved hypothetical protein [Pediculus humanus corporis]	XP_002426219	1.54366e-12	92
Unitig_2639	ring finger protein 17-like	6860	gi|357623766|gb|EHJ74791.1|hypothetical protein KGM_19452 [Danaus plexippus]	EHJ74791	3.17e-55	50
Unitig_2641	PREDICTED: hypothetical protein LOC100159025 isoform 1	1986	gi|328719529|ref|XP_001944495.2|PREDICTED: hypothetical protein LOC100159025 isoform 1 [Acyrthosiphon pisum] >gi|328719531|ref|XP_003246786.1| PREDICTED: hypothetical protein LOC100159025 isoform 2 [Acyrthosiphon pisum]	XP_001944495	0	64
Unitig_2642	PREDICTED: hypothetical protein LOC100680066	1019	gi|345482841|ref|XP_003424678.1|PREDICTED: hypothetical protein LOC100680066 [Nasonia vitripennis]	XP_003424678	2.32532e-08	47
Unitig_2643	motile sperm domain-containing protein 2	2157	gi|91078940|ref|XP_973987.1|PREDICTED: similar to AGAP005556-PA [Tribolium castaneum] >gi|270003691|gb|EFA00139.1| hypothetical protein TcasGA2_TC002960 [Tribolium castaneum]	XP_973987	9.60946e-120	60
Unitig_2647	af448056_2 oxidase	706	gi|477583878|gb|ENI00974.1|hypothetical protein COCC4DRAFT_65105 [Bipolaris maydis ATCC 48331]	ENI00974	1.79221e-49	55
Unitig_2649	nodal modulator 2	5074	gi|332021514|gb|EGI61879.1|Nodal modulator 2 [Acromyrmex echinatior]	EGI61879	0	56
Unitig_2651	cytochrome p450	624	gi|339896235|gb|AEK21803.1|cytochrome P450 [Bemisia tabaci]	AEK21803	6.98146e-19	72
Unitig_2652	nitrilase cyanide hydratase and apolipoprotein n-acyltransferase	762	gi|145589805|ref|YP_001156402.1|Nitrilase/cyanide hydratase and apolipoprotein N-acyltransferase [Polynucleobacter necessarius subsp. asymbioticus QLW-P1DMWA-1] >gi|500233872|ref|WP_011903461.1| Nitrilase/cyanide hydratase and apolipoprotein N-acyltransferase [Polynucleobacter necessarius] >gi|145048211|gb|ABP34838.1| Nitrilase/cyanide hydratase and apolipoprotein N-acyltransferase [Polynucleobac…	YP_001156402	0.666221	50
Unitig_2653	ov16_oncvo ame: full=ov-16 antigen flags: precursor	1398	gi|1709506|sp|P31729.2|OV16_ONCVORecName: Full=OV-16 antigen; Flags: Precursor	P31729	1.57507e-17	48
Unitig_2655	ethanolamine-phosphate phospho-lyase-like	1989	gi|524887417|ref|XP_005100294.1|PREDICTED: ethanolamine-phosphate phospho-lyase-like [Aplysia californica]	XP_005100294	2.0909e-119	60
Unitig_2656	zinc finger protein xfin-like	3671	gi|242011214|ref|XP_002426350.1|conserved hypothetical protein [Pediculus humanus corporis] >gi|212510427|gb|EEB13612.1| conserved hypothetical protein [Pediculus humanus corporis]	XP_002426350	7.65978e-174	58
Unitig_2658	n-alpha-acetyltransferase auxiliary subunit-like	3442	gi|242010855|ref|XP_002426173.1|TPR repeat-containing protein R13F6.10, putative [Pediculus humanus corporis] >gi|212510224|gb|EEB13435.1| TPR repeat-containing protein R13F6.10, putative [Pediculus humanus corporis]	XP_002426173	8.45144e-89	76
Unitig_2661	serine threonine specific	1774	gi|242015029|ref|XP_002428181.1|conserved hypothetical protein [Pediculus humanus corporis] >gi|212512724|gb|EEB15443.1| conserved hypothetical protein [Pediculus humanus corporis]	XP_002428181	2.65755e-41	71
Unitig_2662	probable atp-dependent rna helicase dhx36-like	3646	gi|110755029|ref|XP_394965.3|PREDICTED: probable ATP-dependent RNA helicase DHX36-like [Apis mellifera]	XP_394965	0	70
Unitig_2663	b-cell cll lymphoma 7 protein family member b-like	678	gi|340719049|ref|XP_003397970.1|PREDICTED: b-cell CLL/lymphoma 7 protein family member B-like [Bombus terrestris] >gi|350399008|ref|XP_003485383.1| PREDICTED: B-cell CLL/lymphoma 7 protein family member B-like [Bombus impatiens]	XP_003397970	5.16541e-62	85
Unitig_2664	d-amino acid oxidase	1596	gi|91078774|ref|XP_969105.1|PREDICTED: similar to d-amino acid oxidase [Tribolium castaneum] >gi|270004102|gb|EFA00550.1| hypothetical protein TcasGA2_TC003417 [Tribolium castaneum]	XP_969105	9.75455e-90	67
Unitig_2665	maintenance of killer 16	950	gi|345492049|ref|XP_001601235.2|PREDICTED: protein MAK16 homolog B-like [Nasonia vitripennis]	XP_001601235	4.61209e-82	89
Unitig_2666	ribosomal protein l10ae	669	gi|501290777|dbj|BAN20246.1|ribosomal protein L10Ab [Riptortus pedestris]	BAN20246	5.38148e-129	94
Unitig_2667	GF13565	1648	gi|194757181|ref|XP_001960843.1|GF13565 [Drosophila ananassae] >gi|190622141|gb|EDV37665.1| GF13565 [Drosophila ananassae]	XP_001960843	5.17584e-105	65
Unitig_2669	flap endonuclease gen-like	2899	gi|193643497|ref|XP_001947849.1|PREDICTED: flap endonuclease GEN-like [Acyrthosiphon pisum]	XP_001947849	5.64733e-115	64
Unitig_2671	pyroglutamyl-peptidase 1	3346	gi|307173128|gb|EFN64228.1|hypothetical protein EAG_15156 [Camponotus floridanus]	EFN64228	2.02574e-83	53
Unitig_2672	hypothetical protein SINV_08261	2659	gi|322793464|gb|EFZ17012.1|hypothetical protein SINV_08261 [Solenopsis invicta]	EFZ17012	0	74
Unitig_2674	rap1 gtpase-activating protein 1-like	2158	gi|328710236|ref|XP_001943000.2|PREDICTED: rap1 GTPase-activating protein 1-like [Acyrthosiphon pisum]	XP_001943000	0	79
Unitig_2675	ofd1 protein	2854	gi|328698625|ref|XP_001950723.2|PREDICTED: hypothetical protein LOC100159324 [Acyrthosiphon pisum]	XP_001950723	6.3903e-104	67
Unitig_2676	glycogen debranching enzyme-like	5176	gi|328721928|ref|XP_001949657.2|PREDICTED: glycogen debranching enzyme-like [Acyrthosiphon pisum]	XP_001949657	0	75
Unitig_2678	intron-binding protein aquarius	4249	gi|383859427|ref|XP_003705196.1|PREDICTED: intron-binding protein aquarius [Megachile rotundata]	XP_003705196	0	84
Unitig_2679	viral iap-associated	1268	gi|242004028|ref|XP_002422946.1|conserved hypothetical protein [Pediculus humanus corporis] >gi|212505850|gb|EEB10208.1| conserved hypothetical protein [Pediculus humanus corporis]	XP_002422946	3.06053e-98	84
Unitig_2680	Symplekin, putative	4871	gi|242015077|ref|XP_002428201.1|Symplekin, putative [Pediculus humanus corporis] >gi|212512753|gb|EEB15463.1| Symplekin, putative [Pediculus humanus corporis]	XP_002428201	0	73
Unitig_2681	rab gtpase-activating protein 1-like isoform 2	2406	gi|340711517|ref|XP_003394322.1|PREDICTED: rab GTPase-activating protein 1-like isoform 2 [Bombus terrestris]	XP_003394322	0	75
Unitig_2682	isoform a	1659	gi|193580228|ref|XP_001949211.1|PREDICTED: uncharacterized protein CG7816-like isoform 1 [Acyrthosiphon pisum] >gi|328699318|ref|XP_003240901.1| PREDICTED: uncharacterized protein CG7816-like isoform 2 [Acyrthosiphon pisum]	XP_001949211	9.83293e-108	73
Unitig_2684	ras-related protein rab-18-like	877	gi|332372776|gb|AEE61530.1|unknown [Dendroctonus ponderosae]	AEE61530	4.967e-78	84
Unitig_2685	glucosyl glucuronosyl transferase	687	gi|158294707|ref|XP_556403.3|AGAP005752-PA [Anopheles gambiae str. PEST] >gi|157015690|gb|EAL39907.3| AGAP005752-PA [Anopheles gambiae str. PEST]	XP_556403	4.3086e-29	50
Unitig_2686	kinesin-like protein kif3a	2537	gi|190702394|gb|ACE75286.1|kinesin-like protein KIF3A [Glyptapanteles flavicoxis]	ACE75286	0	75
Unitig_2688	calpain-1 catalytic subunit-like	3438	gi|328711398|ref|XP_001944347.2|PREDICTED: calpain-1 catalytic subunit-like [Acyrthosiphon pisum]	XP_001944347	0	81
Unitig_2689	ring finger protein 165	3129	gi|242018674|ref|XP_002429799.1|conserved hypothetical protein [Pediculus humanus corporis] >gi|212514811|gb|EEB17061.1| conserved hypothetical protein [Pediculus humanus corporis]	XP_002429799	6.35904e-45	81
Unitig_2690	tyrosine-protein kinase abl-like	3727	gi|193662043|ref|XP_001949462.1|PREDICTED: tyrosine-protein kinase Abl-like [Acyrthosiphon pisum]	XP_001949462	0	68
Unitig_2691	carboxypeptidase m-like	2272	gi|328721831|ref|XP_001942938.2|PREDICTED: carboxypeptidase M-like [Acyrthosiphon pisum]	XP_001942938	0	82
Unitig_2692	PREDICTED: clavesin-1-like	2122	gi|193690574|ref|XP_001946732.1|PREDICTED: clavesin-1-like [Acyrthosiphon pisum]	XP_001946732	3.52835e-133	80
Unitig_2693	mitochondrial ribosomal	752	gi|157120726|ref|XP_001659742.1|mitochondrial ribosomal protein, S18C, putative [Aedes aegypti] >gi|108883031|gb|EAT47256.1| AAEL001615-PA [Aedes aegypti]	XP_001659742	2.47834e-41	76
Unitig_2694	dna-directed rna polymerase i subunit rpa2-like	3895	gi|307213328|gb|EFN88780.1|DNA-directed RNA polymerase I subunit RPA2 [Harpegnathos saltator]	EFN88780	0	72
Unitig_2695	ubiquitin-conjugating enzyme e2-22 kda-like	1397	gi|240848551|ref|NP_001155723.1|ubiquitin-conjugating enzyme E2-25kD-like [Acyrthosiphon pisum] >gi|239790683|dbj|BAH71888.1| ACYPI007620 [Acyrthosiphon pisum]	NP_001155723	1.32921e-117	91
Unitig_2698	serine protease	962	gi|118793181|ref|XP_552456.2|AGAP011788-PA [Anopheles gambiae str. PEST] >gi|116117255|gb|EAL38866.2| AGAP011788-PA [Anopheles gambiae str. PEST]	XP_552456	4.01776e-29	56
Unitig_2699	low quality protein: tuberin-like	5559	gi|380029021|ref|XP_003698181.1|PREDICTED: LOW QUALITY PROTEIN: tuberin-like [Apis florea]	XP_003698181	0	66
Unitig_2700	atp-dependent dna helicase 2 subunit 1	2626	gi|405970038|gb|EKC34975.1|ATP-dependent DNA helicase 2 subunit 1 [Crassostrea gigas]	EKC34975	1.34338e-76	54
Unitig_2701	hyaluronidase hyal	1404	gi|328712188|ref|XP_001944830.2|PREDICTED: hyaluronidase-like [Acyrthosiphon pisum]	XP_001944830	2.66399e-108	70
Unitig_2702	chameau cg5229-pa	2209	gi|189241087|ref|XP_970403.2|PREDICTED: similar to chameau CG5229-PA [Tribolium castaneum]	XP_970403	0	81
Unitig_2703	sant_plaf7 ame: full=s-antigen protein flags: precursor	1133	gi|124802893|ref|XP_001347627.1|S-antigen [Plasmodium falciparum 3D7] >gi|94730422|sp|Q03400.2|SANT_PLAF7 RecName: Full=S-antigen protein; Flags: Precursor >gi|23495210|gb|AAN35540.1|AE014834_37 S-antigen [Plasmodium falciparum 3D7]	XP_001347627	2.44383e-13	42
Unitig_2704	arginine kinase	991	gi|170072026|ref|XP_001870075.1|conserved hypothetical protein [Culex quinquefasciatus] >gi|167868119|gb|EDS31502.1| conserved hypothetical protein [Culex quinquefasciatus]	XP_001870075	2.98872e-09	61
Unitig_2705	sodium-independent sulfate anion transporter-like	1758	gi|501296937|dbj|BAN21061.1|sulphate transporter [Riptortus pedestris]	BAN21061	3.09971e-138	64
Unitig_2706	unnamed protein product	3481	gi|334883352|dbj|BAK38639.1|unnamed protein product [Tribolium castaneum]	BAK38639	1.20818e-142	49
Unitig_2707	oligopeptidase a	2527	gi|193582327|ref|XP_001945759.1|PREDICTED: oligopeptidase A-like [Acyrthosiphon pisum]	XP_001945759	0	59
Unitig_2708	sugar transporter	1324	gi|193697617|ref|XP_001943575.1|PREDICTED: facilitated trehalose transporter Tret1-like [Acyrthosiphon pisum]	XP_001943575	1.05251e-75	59
Unitig_2710	low quality protein: titin-like	9825	gi|189235987|ref|XP_971849.2|PREDICTED: similar to BMKETTIN [Tribolium castaneum]	XP_971849	0	84
Unitig_2711	btb poz domain-containing protein kctd9-like	1790	gi|383856092|ref|XP_003703544.1|PREDICTED: BTB/POZ domain-containing protein KCTD9-like [Megachile rotundata]	XP_003703544	4.80329e-180	79
Unitig_2712	rna-binding protein 26-like	3178	gi|512925443|ref|XP_004930841.1|PREDICTED: RNA-binding protein 26-like [Bombyx mori]	XP_004930841	1.29652e-51	43
Unitig_2713	histone deacetylase complex subunit sap30 homolog	1288	gi|322797835|gb|EFZ19743.1|hypothetical protein SINV_05351 [Solenopsis invicta]	EFZ19743	8.82717e-83	87
Unitig_2714	atp-dependent rna helicase p62-like isoform 2	2307	gi|328697425|ref|XP_003240334.1|PREDICTED: ATP-dependent RNA helicase p62-like isoform 2 [Acyrthosiphon pisum]	XP_003240334	0	74
Unitig_2715	cyclin-related protein fam58a	1879	gi|242015794|ref|XP_002428532.1|Cyclin-K, putative [Pediculus humanus corporis] >gi|212513166|gb|EEB15794.1| Cyclin-K, putative [Pediculus humanus corporis]	XP_002428532	4.29616e-104	77
Unitig_2716	upf0551 protein c8orf38-like protein	1198	gi|345493850|ref|XP_001606516.2|PREDICTED: UPF0551 protein C8orf38 homolog, mitochondrial-like [Nasonia vitripennis]	XP_001606516	1.33966e-99	71
Unitig_2717	histone-lysine n- h3 lysine-9 specific suvh7-like	4196	gi|390331423|ref|XP_001196927.2|PREDICTED: histone-lysine N-methyltransferase, H3 lysine-9 specific SUVH7-like [Strongylocentrotus purpuratus]	XP_001196927	7.53551e-74	63
Unitig_2718	fatty acyl- reductase cg5065-like	2618	gi|512915562|ref|XP_004928419.1|PREDICTED: uncharacterized protein LOC101746992 [Bombyx mori]	XP_004928419	1.53375e-14	46
Unitig_2719	hypothetical protein TcasGA2_TC004256	3050	gi|270016832|gb|EFA13278.1|hypothetical protein TcasGA2_TC004256 [Tribolium castaneum]	EFA13278	4.78679e-05	55
Unitig_2720	sec16 homolog a	4583	gi|242012803|ref|XP_002427116.1|hypothetical protein Phum_PHUM296360 [Pediculus humanus corporis] >gi|212511387|gb|EEB14378.1| hypothetical protein Phum_PHUM296360 [Pediculus humanus corporis]	XP_002427116	4.06371e-109	62
Unitig_2721	protein tyrosine phosphatse	6524	gi|242023483|ref|XP_002432163.1|protein tyrosine phosphatse n18, putative [Pediculus humanus corporis] >gi|212517545|gb|EEB19425.1| protein tyrosine phosphatse n18, putative [Pediculus humanus corporis]	XP_002432163	0	64
Unitig_2723	PREDICTED: nibrin-like	2485	gi|345494105|ref|XP_003427220.1|PREDICTED: nibrin-like [Nasonia vitripennis]	XP_003427220	3.67733e-49	55
Unitig_2724	hypothetical protein YQE_08998, partial	5917	gi|478254131|gb|ENN74413.1|hypothetical protein YQE_08998, partial [Dendroctonus ponderosae]	ENN74413	5.04327e-117	49
Unitig_2725	family transcriptional regulator	4921	gi|407232564|gb|AFT82624.1|putative sheath protein, partial [Metopolophium dirhodum]	AFT82624	0.0428794	44
Unitig_2726	unconventional myosin 95e	3787	gi|270002310|gb|EEZ98757.1|hypothetical protein TcasGA2_TC001321 [Tribolium castaneum]	EEZ98757	0	75
Unitig_2727	nonstructural protein 1	2281	gi|241117303|ref|XP_002401871.1|conserved hypothetical protein [Ixodes scapularis] >gi|215493226|gb|EEC02867.1| conserved hypothetical protein [Ixodes scapularis]	XP_002401871	2.74214e-55	71
Unitig_2729	probable maltase l-like	799	gi|328719875|ref|XP_003246887.1|PREDICTED: probable maltase L-like [Acyrthosiphon pisum]	XP_003246887	1.61354e-50	59
Unitig_2730	conserved hypothetical protein	1613	gi|242015015|ref|XP_002428174.1|conserved hypothetical protein [Pediculus humanus corporis] >gi|212512717|gb|EEB15436.1| conserved hypothetical protein [Pediculus humanus corporis]	XP_002428174	4.59572e-71	56
Unitig_2732	piggybac transposable element-derived protein 4-like	931	gi|307211156|gb|EFN87374.1|PiggyBac transposable element-derived protein 4 [Harpegnathos saltator]	EFN87374	2.79106e-42	59
Unitig_2734	probable sodium potassium calcium exchanger cg1090-like	587	gi|357615510|gb|EHJ69697.1|putative potassium-dependent sodium-calcium exchanger [Danaus plexippus]	EHJ69697	1.32874e-83	90
Unitig_2735	exocyst complex component 8-like	2620	gi|193624908|ref|XP_001950703.1|PREDICTED: exocyst complex component 8-like [Acyrthosiphon pisum]	XP_001950703	0	70
Unitig_2736	transmembrane protein c6orf70 homolog	994	gi|196012002|ref|XP_002115864.1|hypothetical protein TRIADDRAFT_59722 [Trichoplax adhaerens] >gi|190581640|gb|EDV21716.1| hypothetical protein TRIADDRAFT_59722 [Trichoplax adhaerens]	XP_002115864	9.24641e-19	50
Unitig_2737	activin receptor type-2b-like	1948	gi|156550957|ref|XP_001603863.1|PREDICTED: activin receptor type-2B-like [Nasonia vitripennis]	XP_001603863	0	70
Unitig_2741	peroxisome biogenesis factor 10	452	gi|443724105|gb|ELU12268.1|hypothetical protein CAPTEDRAFT_174511 [Capitella teleta]	ELU12268	5.6333e-20	58
Unitig_2742	zinc finger protein 3-like	322	gi|443713156|gb|ELU06162.1|hypothetical protein CAPTEDRAFT_227534 [Capitella teleta]	ELU06162	6.13378e-05	57
Unitig_2743	chromodomain-helicase-dna-binding protein 1-like	1646	gi|501295637|dbj|BAN20905.1|chromodomain helicase DNA binding protein [Riptortus pedestris]	BAN20905	1.38973e-48	88
Unitig_2744	tripsin i-p1	1243	gi|242013745|ref|XP_002427561.1|tripsin I-P1 precursor, putative [Pediculus humanus corporis] >gi|212511976|gb|EEB14823.1| tripsin I-P1 precursor, putative [Pediculus humanus corporis]	XP_002427561	1.74064e-79	62
Unitig_2746	PREDICTED: hypothetical protein LOC100162709 isoform 1	597	gi|328716144|ref|XP_001947369.2|PREDICTED: hypothetical protein LOC100162709 isoform 1 [Acyrthosiphon pisum]	XP_001947369	3.14834e-39	75
Unitig_2747	centrosomal protein of 104 kda-like	3383	gi|350419555|ref|XP_003492224.1|PREDICTED: centrosomal protein of 104 kDa-like [Bombus impatiens]	XP_003492224	0	62
Unitig_2748	adamts-like protein 1-like isoform 2	1949	gi|189239451|ref|XP_974990.2|PREDICTED: similar to papilin [Tribolium castaneum]	XP_974990	1.06339e-168	65
Unitig_2749	cg3077 cg3077-pa	1171	gi|195161418|ref|XP_002021565.1|GL26446 [Drosophila persimilis] >gi|198472601|ref|XP_001355999.2| GA15910 [Drosophila pseudoobscura pseudoobscura] >gi|194103365|gb|EDW25408.1| GL26446 [Drosophila persimilis] >gi|198139085|gb|EAL33058.2| GA15910 [Drosophila pseudoobscura pseudoobscura]	XP_002021565	3.12905e-24	57
Unitig_2752	phospholipase a1 member a-like	375	gi|193690743|ref|XP_001946851.1|PREDICTED: phospholipase A1 member A-like [Acyrthosiphon pisum]	XP_001946851	1.27435e-24	64
Unitig_2756	GK22143	2275	gi|195436164|ref|XP_002066039.1|GK22143 [Drosophila willistoni] >gi|194162124|gb|EDW77025.1| GK22143 [Drosophila willistoni]	XP_002066039	5.88931e-74	67
Unitig_2757	intraflagellar transport protein 57 homolog	969	gi|524894075|ref|XP_005103543.1|PREDICTED: intraflagellar transport protein 57 homolog [Aplysia californica]	XP_005103543	1.18903e-64	70
Unitig_2758	dynein heavy chain	2411	gi|91087317|ref|XP_975584.1|PREDICTED: similar to dynein heavy chain [Tribolium castaneum] >gi|270010987|gb|EFA07435.1| dynein heavy chain [Tribolium castaneum]	XP_975584	0	94
Unitig_2759	protein purity of	1235	gi|242012607|ref|XP_002427021.1|protein purity of essence, putative [Pediculus humanus corporis] >gi|212511266|gb|EEB14283.1| protein purity of essence, putative [Pediculus humanus corporis]	XP_002427021	3.57882e-67	59
Unitig_2760	serine-rich adhesin for platelets-like isoform x8	1721	gi|498932943|ref|XP_004519505.1|PREDICTED: serine-rich adhesin for platelets-like isoform X8 [Ceratitis capitata]	XP_004519505	0	95
Unitig_2761	GfV-C17-ORF1	743	gi|124378220|ref|YP_001029420.1|GfV-C17-ORF1 [Glypta fumiferanae ichnovirus] >gi|124270627|dbj|BAF45556.1| GfV-C17-ORF1 [Glypta fumiferanae ichnovirus]	YP_001029420	7.18024e-25	55
Unitig_2762	low quality protein: 3-oxoacyl-	390	gi|501296785|dbj|BAN21020.1|3-oxoacyl-[acyl-carrier-protein] synthase [Riptortus pedestris]	BAN21020	6.16957e-31	70
Unitig_2766	polypeptide n-acetylgalactosaminyltransferase 3-like	1573	gi|328723398|ref|XP_001946977.2|PREDICTED: polypeptide N-acetylgalactosaminyltransferase 3-like isoform 1 [Acyrthosiphon pisum] >gi|328723400|ref|XP_003247833.1| PREDICTED: polypeptide N-acetylgalactosaminyltransferase 3-like isoform 2 [Acyrthosiphon pisum]	XP_001946977	4.49917e-161	83
Unitig_2769	protein takeout	901	gi|242022247|ref|XP_002431552.1|protein takeout precursor, putative [Pediculus humanus corporis] >gi|212516855|gb|EEB18814.1| protein takeout precursor, putative [Pediculus humanus corporis]	XP_002431552	6.65099e-26	49
Unitig_2773	probable cation-transporting atpase 13a3-like isoform 1	2222	gi|345491502|ref|XP_001600297.2|PREDICTED: probable cation-transporting ATPase 13A3-like isoform 1 [Nasonia vitripennis]	XP_001600297	1.22486e-161	63
Unitig_2774	hypothetical protein TcasGA2_TC008578	995	gi|270015351|gb|EFA11799.1|hypothetical protein TcasGA2_TC008578 [Tribolium castaneum]	EFA11799	1.04204e-34	51
Unitig_2775	vacuolar protein	772	gi|321456915|gb|EFX68012.1|hypothetical protein DAPPUDRAFT_63503 [Daphnia pulex]	EFX68012	1.09053e-64	67
Unitig_2777	h(+) cl(-) exchange transporter 7-like isoform 2	1725	gi|383865255|ref|XP_003708090.1|PREDICTED: H(+)/Cl(-) exchange transporter 7-like isoform 2 [Megachile rotundata]	XP_003708090	1.29734e-103	65
Unitig_2784	protein n-terminal asparagine amidohydrolase-like	1623	gi|242008955|ref|XP_002425259.1|protein N-terminal asparagine amidohydrolase, putative [Pediculus humanus corporis] >gi|212509015|gb|EEB12521.1| protein N-terminal asparagine amidohydrolase, putative [Pediculus humanus corporis]	XP_002425259	7.03802e-15	87
Unitig_2785	kinesin-like protein cg14535-like	1529	gi|328718015|ref|XP_001946094.2|PREDICTED: kinesin-like protein CG14535-like [Acyrthosiphon pisum]	XP_001946094	4.89399e-50	56
Unitig_2789	syntaxin-binding protein 5	881	gi|383850092|ref|XP_003700651.1|PREDICTED: syntaxin-binding protein 5 isoform 1 [Megachile rotundata]	XP_003700651	8.55198e-135	85
Unitig_2790	bromodomain containing 2	1610	gi|2780777|dbj|BAA24378.1|Ring3 [Mus musculus] >gi|2780779|dbj|BAA24379.1| Ring3 [Mus musculus]	BAA24378	1.56037e-122	63
Unitig_2791	hypothetical protein	594	gi|545396710|ref|WP_021636962.1|hypothetical protein [Clostridium sp. KLE 1755] >gi|542970034|gb|ERI68167.1| hypothetical protein HMPREF1548_04203 [Clostridium sp. KLE 1755]	WP_021636962	0.00810573	43
Unitig_2795	cg34127 cg34127-pa	917	gi|189237043|ref|XP_001810887.1|PREDICTED: similar to CG34127 CG34127-PA [Tribolium castaneum]	XP_001810887	6.19623e-138	87
Unitig_2796	e3 sumo-protein ligase 2	420	gi|322782969|gb|EFZ10687.1|hypothetical protein SINV_12257 [Solenopsis invicta]	EFZ10687	1.93677e-28	74
Unitig_2797	beta-arrestin 1	2197	gi|328781218|ref|XP_392535.3|PREDICTED: beta-arrestin-1 [Apis mellifera]	XP_392535	0	88
Unitig_2798	protein mon2 homolog	1020	gi|307199530|gb|EFN80131.1|Protein MON2-like protein [Harpegnathos saltator]	EFN80131	2.06162e-164	84
Unitig_2800	fibulin 1	2889	gi|242021917|ref|XP_002431389.1|conserved hypothetical protein [Pediculus humanus corporis] >gi|212516665|gb|EEB18651.1| conserved hypothetical protein [Pediculus humanus corporis]	XP_002431389	1.77226e-121	45
Unitig_2801	camp-dependent protein kinase catalytic	1937	gi|383847134|ref|XP_003699210.1|PREDICTED: phosphorylase b kinase gamma catalytic chain, skeletal muscle isoform-like, partial [Megachile rotundata]	XP_003699210	0	82
Unitig_2804	myosin-viia-like isoform 1	4165	gi|340714239|ref|XP_003395638.1|PREDICTED: myosin-VIIa-like [Bombus terrestris]	XP_003395638	0	96
Unitig_2805	nuclease harbi1-like	1440	gi|251823947|ref|NP_001156537.1|uncharacterized protein LOC100302406 [Acyrthosiphon pisum] >gi|239791514|dbj|BAH72212.1| hypothetical protein [Acyrthosiphon pisum]	NP_001156537	3.21153e-105	62
Unitig_2806	tetratricopeptide repeat protein 28	601	gi|270008593|gb|EFA05041.1|hypothetical protein TcasGA2_TC015132 [Tribolium castaneum]	EFA05041	1.47334e-74	80
Unitig_2807	-methenyltetrahydrofolate synthetase (5-formyltetrahydrofolate cyclo-ligase)	404	gi|270009620|gb|EFA06068.1|hypothetical protein TcasGA2_TC008903 [Tribolium castaneum]	EFA06068	6.41999e-05	62
Unitig_2808	mothers against decapentaplegic homolog 4-like	1651	gi|189233891|ref|XP_971429.2|PREDICTED: similar to Xsmad4a [Tribolium castaneum]	XP_971429	0	77
Unitig_2809	transcriptional intermediary factor 2	674	gi|242019474|ref|XP_002430186.1|conserved hypothetical protein [Pediculus humanus corporis] >gi|212515277|gb|EEB17448.1| conserved hypothetical protein [Pediculus humanus corporis]	XP_002430186	3.08902e-17	59
Unitig_2810	telo2-interacting protein 2- partial	737	gi|328698293|ref|XP_003240602.1|PREDICTED: uncharacterized protein C8orf41-like [Acyrthosiphon pisum]	XP_003240602	5.63334e-07	50
Unitig_2811	low quality protein: twitchin-like	2020	gi|328710146|ref|XP_003244179.1|PREDICTED: twitchin-like [Acyrthosiphon pisum]	XP_003244179	0	80
Unitig_2812	9-o-acetyl-n-acetylneuraminate esterase	2040	gi|270015889|gb|EFA12337.1|hypothetical protein TcasGA2_TC016022 [Tribolium castaneum]	EFA12337	3.22782e-15	39
Unitig_2814	diaphanous protein	2682	gi|242015037|ref|XP_002428185.1|diaphanous, putative [Pediculus humanus corporis] >gi|212512728|gb|EEB15447.1| diaphanous, putative [Pediculus humanus corporis]	XP_002428185	0	85
Unitig_2815	hypothetical protein	2677	gi|518061377|ref|WP_019231585.1|hypothetical protein [Rickettsiaceae bacterium Os18]	WP_019231585	2.26844e-06	46
Unitig_2816	protein kinase c iota type	581	gi|307199301|gb|EFN79954.1|Protein kinase C iota type [Harpegnathos saltator]	EFN79954	1.42888e-81	85
Unitig_2818	myosin light chain smooth muscle	2509	gi|270003693|gb|EFA00141.1|hypothetical protein TcasGA2_TC002962 [Tribolium castaneum]	EFA00141	3.20193e-142	55
Unitig_2819	pol4_drome ame: full=retrovirus-related pol polyprotein from transposon 412 includes: ame: full=protease includes: ame: full=reverse transcriptase includes: ame: full=endonuclease	718	gi|130407|sp|P10394.1|POL4_DROMERecName: Full=Retrovirus-related Pol polyprotein from transposon 412; Includes: RecName: Full=Protease; Includes: RecName: Full=Reverse transcriptase; Includes: RecName: Full=Endonuclease >gi|1335652|emb|CAA27750.1| unnamed protein product [Drosophila melanogaster]	P10394	0.0684251	50
Unitig_2820	round spermatid basic protein 1-like protein	1844	gi|383852631|ref|XP_003701830.1|PREDICTED: uncharacterized protein LOC100876390 [Megachile rotundata]	XP_003701830	0	85
Unitig_2824	protozoan cyanobacterial globin family protein	577	gi|118396621|ref|XP_001030649.1|protozoan/cyanobacterial globin family protein [Tetrahymena thermophila] >gi|89284959|gb|EAR82986.1| protozoan/cyanobacterial globin family protein [Tetrahymena thermophila SB210]	XP_001030649	0.41536	54
Unitig_2825	reverse transcriptase	1157	gi|270013850|gb|EFA10298.1|hypothetical protein TcasGA2_TC012513 [Tribolium castaneum]	EFA10298	1.86781e-55	57
Unitig_2828	vacuolar protein sorting-associated protein 18-like protein	3047	gi|332024232|gb|EGI64436.1|Vacuolar protein sorting-associated protein 18-like protein [Acromyrmex echinatior]	EGI64436	0	71
Unitig_2831	extracellular domains-containing protein cg31004-like	978	gi|449684435|ref|XP_002158176.2|PREDICTED: extracellular domains-containing protein CG31004-like [Hydra magnipapillata]	XP_002158176	8.39108e-28	51
Unitig_2832	xylosyltransferase oxt-like	4030	gi|193603480|ref|XP_001949441.1|PREDICTED: xylosyltransferase oxt-like [Acyrthosiphon pisum]	XP_001949441	0	67
Unitig_2833	sem1a_scham ame: full=semaphorin-1a ame: full=fasciclin iv ame: full=fasciclin-4 ame: full=semaphorin-i short=sema i flags: precursor	1115	gi|8134678|sp|Q26473.1|SEM1A_SCHAMRecName: Full=Semaphorin-1A; AltName: Full=Fasciclin IV; AltName: Full=Fasciclin-4; AltName: Full=Semaphorin-I; Short=Sema I; Flags: Precursor >gi|160845|gb|AAA29808.1| fasciclin IV [Schistocerca americana]	Q26473	3.63243e-36	69
Unitig_2834	death-inducer obliterator 1	979	gi|322795023|gb|EFZ17875.1|hypothetical protein SINV_15581 [Solenopsis invicta]	EFZ17875	4.48612e-60	66
Unitig_2837	achaete-scute-like protein	956	gi|478270665|gb|ENN83543.1|hypothetical protein YQE_00101, partial [Dendroctonus ponderosae]	ENN83543	9.84637e-17	60
Unitig_2841	beach protein	599	gi|328721696|ref|XP_003247377.1|PREDICTED: neurobeachin-like protein 1-like isoform 2 [Acyrthosiphon pisum]	XP_003247377	4.71362e-88	86
Unitig_2846	cg3437 cg3437-pa	1900	gi|91078024|ref|XP_970575.1|PREDICTED: similar to CG3437 CG3437-PA [Tribolium castaneum]	XP_970575	3.35298e-51	57
Unitig_2849	histone-lysine n-methyltransferase mll5	5286	gi|332029538|gb|EGI69427.1|Histone-lysine N-methyltransferase MLL5 [Acromyrmex echinatior]	EGI69427	7.80957e-86	64
Unitig_2850	hypothetical protein DAPPUDRAFT_101223	835	gi|321471633|gb|EFX82605.1|hypothetical protein DAPPUDRAFT_101223 [Daphnia pulex]	EFX82605	4.25803e-07	52
Unitig_2851	dicer 2	981	gi|406034947|emb|CCF23094.1|Dicer 2 [Blattella germanica]	CCF23094	5.78811e-75	62
Unitig_2852	PREDICTED: hypothetical protein LOC100572420	1414	gi|328704276|ref|XP_003242441.1|PREDICTED: hypothetical protein LOC100572420 [Acyrthosiphon pisum]	XP_003242441	0.000552292	54
Unitig_2856	18 wheeler	1997	gi|482875829|gb|AGK40936.1|toll-7 [Nilaparvata lugens]	AGK40936	5.34471e-168	71
Unitig_2858	glia-derived nexin-like	1288	gi|193580313|ref|XP_001944781.1|PREDICTED: glia-derived nexin-like [Acyrthosiphon pisum]	XP_001944781	8.42967e-86	59
Unitig_2859	hypothetical protein YQE_08741, partial	2234	gi|478254368|gb|ENN74620.1|hypothetical protein YQE_08741, partial [Dendroctonus ponderosae]	ENN74620	2.64807e-27	86
Unitig_2860	protein scarlet-like	1912	gi|91090372|ref|XP_968696.1|PREDICTED: similar to scarlet [Tribolium castaneum]	XP_968696	0	75
Unitig_2862	PREDICTED: uncharacterized protein LOC100878008	303	gi|383861777|ref|XP_003706361.1|PREDICTED: uncharacterized protein LOC100878008 [Megachile rotundata]	XP_003706361	8.80605e-21	89
Unitig_2863	creb-binding protein	893	gi|307172990|gb|EFN64132.1|CREB-binding protein [Camponotus floridanus]	EFN64132	4.30831e-73	62
Unitig_2864	blimp-1 cg5249-pa	935	gi|270008250|gb|EFA04698.1|Blimp-1 [Tribolium castaneum]	EFA04698	1.0369e-109	70
Unitig_2865	probable 28s ribosomal protein mitochondrial	1025	gi|307214261|gb|EFN89357.1|Probable 28S ribosomal protein S26, mitochondrial [Harpegnathos saltator]	EFN89357	6.9223e-31	64
Unitig_2866	PREDICTED: uncharacterized protein LOC100906169	778	gi|391343217|ref|XP_003745909.1|PREDICTED: uncharacterized protein LOC100906169 [Metaseiulus occidentalis]	XP_003745909	0.419292	47
Unitig_2868	phosphatidylethanolamine-binding protein	648	gi|260804905|ref|XP_002597328.1|hypothetical protein BRAFLDRAFT_66468 [Branchiostoma floridae] >gi|229282591|gb|EEN53340.1| hypothetical protein BRAFLDRAFT_66468 [Branchiostoma floridae]	XP_002597328	3.43047e-34	55
Unitig_2869	zinc finger	1509	gi|242003685|ref|XP_002422823.1|zinc finger protein, putative [Pediculus humanus corporis] >gi|212505693|gb|EEB10085.1| zinc finger protein, putative [Pediculus humanus corporis]	XP_002422823	1.54784e-54	57
Unitig_2870	zinc finger protein	376	gi|242005843|ref|XP_002423769.1|zinc finger protein c2h2, putative [Pediculus humanus corporis] >gi|212506985|gb|EEB11031.1| zinc finger protein c2h2, putative [Pediculus humanus corporis]	XP_002423769	7.18888e-42	69
Unitig_2871	protein daughterless-like isoform 3	1413	gi|328723678|ref|XP_003247915.1|PREDICTED: protein daughterless-like isoform 3 [Acyrthosiphon pisum]	XP_003247915	4.70732e-104	69
Unitig_2872	urate oxidase	1213	gi|322796032|gb|EFZ18656.1|hypothetical protein SINV_16184 [Solenopsis invicta]	EFZ18656	3.7788e-105	70
Unitig_2874	peptide transporter family 1-like	958	gi|193573527|ref|XP_001946019.1|PREDICTED: peptide transporter family 1-like [Acyrthosiphon pisum]	XP_001946019	3.11124e-31	59
Unitig_2875	ankyrin isoform x	1726	gi|442630835|ref|NP_001261537.1|ankyrin 2, isoform X [Drosophila melanogaster] >gi|440215442|gb|AGB94232.1| ankyrin 2, isoform X [Drosophila melanogaster]	NP_001261537	0	92
Unitig_2877	PREDICTED: hypothetical protein LOC100575322	807	gi|328722730|ref|XP_003247651.1|PREDICTED: hypothetical protein LOC100575322 [Acyrthosiphon pisum]	XP_003247651	2.2184e-18	47
Unitig_2879	Calpain C, putative	693	gi|242003862|ref|XP_002422889.1|Calpain C, putative [Pediculus humanus corporis] >gi|212505771|gb|EEB10151.1| Calpain C, putative [Pediculus humanus corporis]	XP_002422889	2.87528e-125	90
Unitig_2880	wd repeat-containing protein 24-like	2326	gi|383856006|ref|XP_003703501.1|PREDICTED: WD repeat-containing protein 24-like [Megachile rotundata]	XP_003703501	0	67
Unitig_2881	reversion-inducing cysteine-rich protein with kazal motifs	943	gi|157113284|ref|XP_001657759.1|serine protease inhibitor [Aedes aegypti] >gi|108877804|gb|EAT42029.1| AAEL006397-PA, partial [Aedes aegypti]	XP_001657759	1.73732e-105	67
Unitig_2882	phosphatidylinositol n-acetylglucosaminyltransferase subunit h	1022	gi|240848831|ref|NP_001155522.1|phosphatidylinositol glycan anchor biosynthesis, class H-like [Acyrthosiphon pisum] >gi|239789906|dbj|BAH71549.1| ACYPI003354 [Acyrthosiphon pisum]	NP_001155522	2.10841e-08	59
Unitig_2883	hypothetical protein Phum_PHUM319000	425	gi|242013491|ref|XP_002427438.1|hypothetical protein Phum_PHUM319000 [Pediculus humanus corporis] >gi|212511824|gb|EEB14700.1| hypothetical protein Phum_PHUM319000 [Pediculus humanus corporis]	XP_002427438	9.01774e-09	58
Unitig_2884	low quality protein: protein sickie-like	5122	gi|328700095|ref|XP_001949140.2|PREDICTED: hypothetical protein LOC100169531 isoform 1 [Acyrthosiphon pisum]	XP_001949140	0	61
Unitig_2885	ephrin-b2a-like isoform partial	2176	gi|328714773|ref|XP_001942892.2|PREDICTED: ephrin-B2-like [Acyrthosiphon pisum]	XP_001942892	1.86285e-118	71
Unitig_2886	isoform b	408	gi|383863617|ref|XP_003707276.1|PREDICTED: uncharacterized protein LOC100880620 [Megachile rotundata]	XP_003707276	8.56408e-26	61
Unitig_2888	spectrin beta chain	1976	gi|380012267|ref|XP_003690207.1|PREDICTED: LOW QUALITY PROTEIN: spectrin beta chain-like [Apis florea]	XP_003690207	0	96
Unitig_2889	nuclease harbi1-like	1465	gi|241573389|ref|XP_002403173.1|transposase, putative [Ixodes scapularis] >gi|215500182|gb|EEC09676.1| transposase, putative [Ixodes scapularis]	XP_002403173	3.88499e-46	55
Unitig_2893	atp-binding cassette sub-family a member 3	805	gi|328705811|ref|XP_001947916.2|PREDICTED: ATP-binding cassette sub-family A member 3-like [Acyrthosiphon pisum]	XP_001947916	5.4923e-05	44
Unitig_2894	transcription initiation factor tfiid subunit 3	538	gi|242016826|ref|XP_002428910.1|conserved hypothetical protein [Pediculus humanus corporis] >gi|212513701|gb|EEB16172.1| conserved hypothetical protein [Pediculus humanus corporis]	XP_002428910	4.13082e-53	72
Unitig_2895	phosphatidylinositol 3-kinase regulatory subunit alpha	1675	gi|307211844|gb|EFN87791.1|hypothetical protein EAI_12783 [Harpegnathos saltator]	EFN87791	4.60021e-07	65
Unitig_2896	hypothetical protein BRAFLDRAFT_67348	2608	gi|260841735|ref|XP_002614066.1|hypothetical protein BRAFLDRAFT_67348 [Branchiostoma floridae] >gi|229299456|gb|EEN70075.1| hypothetical protein BRAFLDRAFT_67348 [Branchiostoma floridae]	XP_002614066	4.84062e-09	82
Unitig_2898	cytochrome p450	864	gi|339896269|gb|AEK21820.1|cytochrome P450 [Bemisia tabaci]	AEK21820	3.20499e-47	75
Unitig_2899	PREDICTED: uncharacterized protein LOC100874743	1455	gi|383859122|ref|XP_003705046.1|PREDICTED: uncharacterized protein LOC100874743 [Megachile rotundata]	XP_003705046	3.80866e-64	56
Unitig_2901	isoform b	322	gi|270007090|gb|EFA03538.1|hypothetical protein TcasGA2_TC013541 [Tribolium castaneum]	EFA03538	7.65247e-31	69
Unitig_2902	conserved hypothetical protein	1763	gi|170064577|ref|XP_001867582.1|conserved hypothetical protein [Culex quinquefasciatus] >gi|167881931|gb|EDS45314.1| conserved hypothetical protein [Culex quinquefasciatus]	XP_001867582	0.186586	52
Unitig_2904	zinc finger protein 500	929	gi|395515180|ref|XP_003761784.1|PREDICTED: zinc finger protein 500 [Sarcophilus harrisii]	XP_003761784	0.00568763	49
Unitig_2908	GI17298	1134	gi|195115459|ref|XP_002002274.1|GI17298 [Drosophila mojavensis] >gi|193912849|gb|EDW11716.1| GI17298 [Drosophila mojavensis]	XP_002002274	5.57757e-158	82
Unitig_2909	hemocyte protein-glutamine gamma-glutamyltransferase-like	994	gi|91082923|ref|XP_972752.1|PREDICTED: similar to transglutaminase [Tribolium castaneum] >gi|270007058|gb|EFA03506.1| hypothetical protein TcasGA2_TC013507 [Tribolium castaneum]	XP_972752	1.07738e-106	70
Unitig_2910	pr domain containing 12	498	gi|118405052|ref|NP_001072898.1|PR domain containing 12 [Xenopus (Silurana) tropicalis] >gi|110645422|gb|AAI18859.1| PR domain containing 12 [Xenopus (Silurana) tropicalis]	NP_001072898	2.60325e-07	58
Unitig_2911	l-aspartate oxidase	541	gi|524574740|emb|CDD00325.1|l-aspartate oxidase [Prevotella sp. CAG:474]	CDD00325	0.665499	48
Unitig_2912	nose resistant to fluoxetine protein 6-like	601	gi|193713593|ref|XP_001943058.1|PREDICTED: nose resistant to fluoxetine protein 6-like [Acyrthosiphon pisum]	XP_001943058	0.0380451	40
Unitig_2913	cg13409 cg13409-pa	1751	gi|91091514|ref|XP_969527.1|PREDICTED: similar to CG13409 CG13409-PA [Tribolium castaneum] >gi|270000929|gb|EEZ97376.1| hypothetical protein TcasGA2_TC011201 [Tribolium castaneum]	XP_969527	0	78
Unitig_2918	suppressor of hairless	443	gi|478260663|gb|ENN80360.1|hypothetical protein YQE_03219, partial [Dendroctonus ponderosae]	ENN80360	1.28989e-36	74
Unitig_2920	leucomyosuppressin precursor	244	gi|46019615|emb|CAF04070.1|leucomyosuppressin precursor [Blattella germanica]	CAF04070	5.36479e-11	69
Unitig_2921	PREDICTED: hypothetical protein LOC100568833	470	gi|328711958|ref|XP_003244686.1|PREDICTED: hypothetical protein LOC100568833 [Acyrthosiphon pisum]	XP_003244686	2.47491e-23	55
Unitig_2923	serine threonine-protein kinase	418	gi|242014838|ref|XP_002428090.1|serine/threonine-protein kinase LATS1, putative [Pediculus humanus corporis] >gi|212512614|gb|EEB15352.1| serine/threonine-protein kinase LATS1, putative [Pediculus humanus corporis]	XP_002428090	4.38632e-92	95
Unitig_2924	protein still isoforms c sif type 2	510	gi|242025102|ref|XP_002432965.1|still life, sif, putative [Pediculus humanus corporis] >gi|212518474|gb|EEB20227.1| still life, sif, putative [Pediculus humanus corporis]	XP_002432965	2.18966e-71	91
Unitig_2926	PREDICTED: similar to AGAP007137-PB	2402	gi|189235614|ref|XP_969578.2|PREDICTED: similar to AGAP007137-PB [Tribolium castaneum]	XP_969578	0	74
Unitig_2928	hypothetical protein DAPPUDRAFT_252093	2867	gi|321463235|gb|EFX74252.1|hypothetical protein DAPPUDRAFT_252093 [Daphnia pulex]	EFX74252	0	70
Unitig_2929	protein pygopus	2977	gi|307187574|gb|EFN72586.1|Protein pygopus [Camponotus floridanus]	EFN72586	2.01459e-44	85
Unitig_2930	udp-glycosyltransferase ugt43b1 precursor	264	gi|195436772|ref|XP_002066329.1|GK18237 [Drosophila willistoni] >gi|194162414|gb|EDW77315.1| GK18237 [Drosophila willistoni]	XP_002066329	0.00809588	52
Unitig_2931	serine arginine repetitive matrix protein 2-like	840	gi|242017839|ref|XP_002429393.1|hypothetical protein Phum_PHUM431970 [Pediculus humanus corporis] >gi|212514312|gb|EEB16655.1| hypothetical protein Phum_PHUM431970 [Pediculus humanus corporis]	XP_002429393	1.23781e-75	78
Unitig_2932	agap005020-pa isoform 2	407	gi|156549891|ref|XP_001601701.1|PREDICTED: hypothetical protein LOC100117474 [Nasonia vitripennis]	XP_001601701	1.07778e-75	93
Unitig_2939	protein lin-9 homolog	2508	gi|383853646|ref|XP_003702333.1|PREDICTED: protein lin-9 homolog [Megachile rotundata]	XP_003702333	2.63158e-149	62
Unitig_2940	PREDICTED: hypothetical protein LOC100572004	1814	gi|328700057|ref|XP_003241137.1|PREDICTED: hypothetical protein LOC100572004 [Acyrthosiphon pisum]	XP_003241137	4.88272e-24	56
Unitig_2941	phospholipid-transporting ATPase, putative	1236	gi|242025416|ref|XP_002433120.1|phospholipid-transporting ATPase, putative [Pediculus humanus corporis] >gi|212518661|gb|EEB20382.1| phospholipid-transporting ATPase, putative [Pediculus humanus corporis]	XP_002433120	4.77818e-151	76
Unitig_2942	h 58	401	gi|325303772|tpg|DAA34394.1|TPA_inf: vacuolar protein sorting-associated protein 26 [Amblyomma variegatum]	DAA34394	2.1576e-15	89
Unitig_2947	ras gtp exchange son of	3360	gi|242014971|ref|XP_002428152.1|ras GTP exchange factor, son of sevenless, putative [Pediculus humanus corporis] >gi|212512695|gb|EEB15414.1| ras GTP exchange factor, son of sevenless, putative [Pediculus humanus corporis]	XP_002428152	0	87
Unitig_2948	hypothetical protein	421	gi|496475795|ref|WP_009184556.1|hypothetical protein [Cecembia lonarensis] >gi|405554785|gb|EKB49857.1| hypothetical protein B879_01521 [Cecembia lonarensis LW9]	WP_009184556	0.667686	58
Unitig_2950	PREDICTED: hypothetical protein LOC100123089	878	gi|345482009|ref|XP_001606694.2|PREDICTED: hypothetical protein LOC100123089 [Nasonia vitripennis]	XP_001606694	1.4941e-32	76
Unitig_2953	tango protein	800	gi|389614612|dbj|BAM20342.1|tango protein [Papilio polytes]	BAM20342	3.02251e-96	92
Unitig_2954	phosphatidylethanolamine-binding protein homolog -like isoform 1	1011	gi|391330944|ref|XP_003739911.1|PREDICTED: phosphatidylethanolamine-binding protein homolog F40A3.3-like isoform 1 [Metaseiulus occidentalis]	XP_003739911	3.07945e-35	57
Unitig_2956	cop9 signalosome complex	1029	gi|242005763|ref|XP_002423731.1|COP9 signalosome complex subunit, putative [Pediculus humanus corporis] >gi|212506922|gb|EEB10993.1| COP9 signalosome complex subunit, putative [Pediculus humanus corporis]	XP_002423731	1.69225e-139	87
Unitig_2957	dual specificity protein	2072	gi|242004811|ref|XP_002423270.1|dual specificity protein phosphatase, putative [Pediculus humanus corporis] >gi|212506272|gb|EEB10532.1| dual specificity protein phosphatase, putative [Pediculus humanus corporis]	XP_002423270	5.98721e-149	75
Unitig_2959	myc proto-oncogene	3165	gi|383853854|ref|XP_003702437.1|PREDICTED: uncharacterized protein LOC100879259 [Megachile rotundata]	XP_003702437	4.95264e-20	75
Unitig_2961	solute carrier family 35 member f5-like	1528	gi|345492685|ref|XP_001601634.2|PREDICTED: solute carrier family 35 member F5-like [Nasonia vitripennis]	XP_001601634	1.41702e-68	70
Unitig_2962	gastric triacylglycerol lipase-like	789	gi|193643690|ref|XP_001951191.1|PREDICTED: gastric triacylglycerol lipase-like [Acyrthosiphon pisum]	XP_001951191	2.92668e-48	54
Unitig_2965	nf-kappa-b inhibitor-like protein 2	1778	gi|328724798|ref|XP_001948353.2|PREDICTED: tonsoku-like protein-like [Acyrthosiphon pisum]	XP_001948353	7.85367e-56	71
Unitig_2966	atp-dependent rna	1192	gi|270006741|gb|EFA03189.1|hypothetical protein TcasGA2_TC013109 [Tribolium castaneum]	EFA03189	1.42569e-139	76
Unitig_2967	baculoviral iap repeat-containing protein 6-like	485	gi|380025712|ref|XP_003696612.1|PREDICTED: LOW QUALITY PROTEIN: baculoviral IAP repeat-containing protein 6-like [Apis florea]	XP_003696612	1.99208e-21	60
Unitig_2969	tho complex subunit 6 homolog	581	gi|345489255|ref|XP_001601192.2|PREDICTED: THO complex subunit 6-like [Nasonia vitripennis]	XP_001601192	6.65078e-42	70
Unitig_2971	thap domain-containing protein 9-like	430	gi|270016307|gb|EFA12753.1|hypothetical protein TcasGA2_TC010280 [Tribolium castaneum]	EFA12753	2.2822e-05	52
Unitig_2972	polycomb protein sfmbt-like	536	gi|91080415|ref|XP_967817.1|PREDICTED: similar to Scm-related gene containing four mbt domains CG16975-PB [Tribolium castaneum] >gi|270005578|gb|EFA02026.1| hypothetical protein TcasGA2_TC007651 [Tribolium castaneum]	XP_967817	6.9282e-78	86
Unitig_2973	multiple epidermal growth factor-like domains 8	2067	gi|501294160|dbj|BAN20697.1|conserved hypothetical protein [Riptortus pedestris]	BAN20697	0	76
Unitig_2974	piwi-like partial	674	gi|409194601|gb|AFV31611.1|piwi-like protein, partial [Gryllus bimaculatus]	AFV31611	9.11183e-73	70
Unitig_2975	transmembrane protein 16a	769	gi|332022972|gb|EGI63238.1|Anoctamin-1 [Acromyrmex echinatior]	EGI63238	0.140338	58
Unitig_2976	hypothetical protein EAG_10539	935	gi|307183074|gb|EFN70002.1|hypothetical protein EAG_10539 [Camponotus floridanus]	EFN70002	2.44168e-18	52
Unitig_2977	brain tumor protein	3158	gi|478258297|gb|ENN78421.1|hypothetical protein YQE_05112, partial [Dendroctonus ponderosae]	ENN78421	0	58
Unitig_2979	tight junction protein zo-1-like	494	gi|328793836|ref|XP_001120987.2|PREDICTED: tight junction protein ZO-1 [Apis mellifera]	XP_001120987	1.52696e-81	89
Unitig_2981	piggybac transposable element-derived protein 4-like	719	gi|391332536|ref|XP_003740690.1|PREDICTED: piggyBac transposable element-derived protein 4-like [Metaseiulus occidentalis]	XP_003740690	0.0292495	51
Unitig_2983	PREDICTED: hypothetical protein LOC100163285	895	gi|328711382|ref|XP_001942520.2|PREDICTED: hypothetical protein LOC100163285 [Acyrthosiphon pisum]	XP_001942520	3.09051e-10	48
Unitig_2985	coiled-coil domain-containing protein 47	1793	gi|242007058|ref|XP_002424359.1|coiled-coil domain-containing protein 47 precursor, putative [Pediculus humanus corporis] >gi|212507759|gb|EEB11621.1| coiled-coil domain-containing protein 47 precursor, putative [Pediculus humanus corporis]	XP_002424359	1.34498e-141	81
Unitig_2986	hypothetical protein SINV_10285	713	gi|322796011|gb|EFZ18635.1|hypothetical protein SINV_10285 [Solenopsis invicta]	EFZ18635	0.00404975	56
Unitig_2987	dyslexia-associated protein kiaa0319-like	848	gi|328704722|ref|XP_001946382.2|PREDICTED: dyslexia-associated protein KIAA0319-like protein-like [Acyrthosiphon pisum]	XP_001946382	1.33875e-58	58
Unitig_2990	heat repeat containing 6	2091	gi|91088975|ref|XP_966570.1|PREDICTED: similar to HEAT repeat containing 6 [Tribolium castaneum] >gi|270012378|gb|EFA08826.1| hypothetical protein TcasGA2_TC006523 [Tribolium castaneum]	XP_966570	5.53406e-103	54
Unitig_2991	ribosomal protein s6 kinase alpha-	3205	gi|242021181|ref|XP_002431024.1|Ribosomal protein S6 kinase alpha-5, putative [Pediculus humanus corporis] >gi|212516253|gb|EEB18286.1| Ribosomal protein S6 kinase alpha-5, putative [Pediculus humanus corporis]	XP_002431024	0	87
Unitig_2993	eukaryotic translation initiation factor 3	4394	gi|242018149|ref|XP_002429543.1|eukaryotic translation initiation factor 3 subunit, putative [Pediculus humanus corporis] >gi|212514491|gb|EEB16805.1| eukaryotic translation initiation factor 3 subunit, putative [Pediculus humanus corporis]	XP_002429543	0	88
Unitig_2994	cg18549 cg18549-pa	1266	gi|321478796|gb|EFX89753.1|hypothetical protein DAPPUDRAFT_310213 [Daphnia pulex]	EFX89753	3.82764e-48	53
Unitig_2996	pro-phenol oxidase subunit 2	2348	gi|86515394|ref|NP_001034522.1|pro-phenol oxidase subunit 2 [Tribolium castaneum] >gi|70999576|gb|AAX84205.1| pro-phenol oxidase subunit 2 [Tribolium castaneum]	NP_001034522	5.08046e-148	59
Unitig_2997	hypothetical protein EAG_05216	2122	gi|307188744|gb|EFN73372.1|hypothetical protein EAG_05216 [Camponotus floridanus]	EFN73372	1.04936e-77	54
Unitig_3000	gag-pol polyprotein precursor	782	gi|512911736|ref|XP_004927485.1|PREDICTED: uncharacterized protein LOC101740595 [Bombyx mori]	XP_004927485	4.31549e-63	62
Unitig_3002	ph-interacting protein	3588	gi|380022150|ref|XP_003694916.1|PREDICTED: PH-interacting protein-like [Apis florea]	XP_003694916	0	68
Unitig_3005	zinc finger protein 271-like	726	gi|328715375|ref|XP_003245613.1|PREDICTED: zinc finger protein 271-like [Acyrthosiphon pisum]	XP_003245613	1.29012e-05	61
Unitig_3006	PREDICTED: hypothetical protein LOC100569264	1123	gi|328699041|ref|XP_003240808.1|PREDICTED: hypothetical protein LOC100569264 [Acyrthosiphon pisum]	XP_003240808	5.80557e-47	80
Unitig_3008	uhrf1-binding protein 1-like	1391	gi|322781257|gb|EFZ10175.1|hypothetical protein SINV_15521 [Solenopsis invicta]	EFZ10175	9.06613e-98	61
Unitig_3011	leucine-rich repeat-containing protein 16a	1280	gi|307205495|gb|EFN83812.1|Leucine-rich repeat-containing protein 16A [Harpegnathos saltator]	EFN83812	0	84
Unitig_3014	map-kinase activating death domain	649	gi|270005730|gb|EFA02178.1|hypothetical protein TcasGA2_TC007834 [Tribolium castaneum]	EFA02178	7.46277e-72	72
Unitig_3015	GE24297	301	gi|195501345|ref|XP_002097758.1|GE24297 [Drosophila yakuba] >gi|194183859|gb|EDW97470.1| GE24297 [Drosophila yakuba]	XP_002097758	6.34823e-22	64
Unitig_3019	fatty acid synthase-like	1768	gi|328703183|ref|XP_001944653.2|PREDICTED: fatty acid synthase-like [Acyrthosiphon pisum]	XP_001944653	9.97102e-61	51
Unitig_3021	protein kinase c-binding protein nell1	905	gi|242025424|ref|XP_002433124.1|protein kinase C-binding protein NELL1 precursor, putative [Pediculus humanus corporis] >gi|212518665|gb|EEB20386.1| protein kinase C-binding protein NELL1 precursor, putative [Pediculus humanus corporis]	XP_002433124	1.37596e-147	82
Unitig_3022	unc-112-related isoform 1	1414	gi|380026009|ref|XP_003696754.1|PREDICTED: unc-112-related protein-like isoform 1 [Apis florea]	XP_003696754	1.6354e-144	80
Unitig_3024	diuretic hormone receptor ii	448	gi|52537980|emb|CAG25576.1|putative diuretic hormone receptor II [Nilaparvata lugens]	CAG25576	1.66805e-56	73
Unitig_3025	PREDICTED: hypothetical protein LOC100651687	697	gi|340719097|ref|XP_003397993.1|PREDICTED: hypothetical protein LOC100651687 [Bombus terrestris]	XP_003397993	5.20312e-83	90
Unitig_3026	PREDICTED: hypothetical protein LOC409016	991	gi|328781169|ref|XP_392545.3|PREDICTED: hypothetical protein LOC409016 [Apis mellifera]	XP_392545	1.82466e-42	60
Unitig_3028	low quality protein: titin-like	1170	gi|328725467|ref|XP_001944283.2|PREDICTED: titin-like [Acyrthosiphon pisum]	XP_001944283	5.13207e-162	83
Unitig_3033	dna polymerase	369	gi|345496618|ref|XP_001600116.2|PREDICTED: hypothetical protein LOC100115379 [Nasonia vitripennis]	XP_001600116	5.84617e-15	53
Unitig_3034	sparc	904	gi|56412194|gb|AAV88596.1|Sparc [Schistocerca gregaria]	AAV88596	4.32431e-109	84
Unitig_3039	low quality protein: slit-robo rho gtpase-activating protein 1-like	476	gi|380016987|ref|XP_003692448.1|PREDICTED: LOW QUALITY PROTEIN: SLIT-ROBO Rho GTPase-activating protein 1-like [Apis florea]	XP_003692448	0.000357923	77
Unitig_3040	udp-glucuronosyltransferase 1-8	1760	gi|242013333|ref|XP_002427365.1|UDP-glucuronosyltransferase 1-8 precursor, putative [Pediculus humanus corporis] >gi|212511724|gb|EEB14627.1| UDP-glucuronosyltransferase 1-8 precursor, putative [Pediculus humanus corporis]	XP_002427365	6.74975e-109	57
Unitig_3041	dorsal-ventral patterning protein sog-like	634	gi|328718002|ref|XP_001952734.2|PREDICTED: dorsal-ventral patterning protein Sog-like [Acyrthosiphon pisum]	XP_001952734	2.0288e-50	77
Unitig_3042	ov-16 antigen precursor	233	gi|239789025|dbj|BAH71162.1|ACYPI002878 [Acyrthosiphon pisum]	BAH71162	6.74012e-11	66
Unitig_3045	protein sidekick-1	903	gi|328700497|ref|XP_003241278.1|PREDICTED: hemicentin-2-like [Acyrthosiphon pisum]	XP_003241278	1.67458e-111	88
Unitig_3055	facilitated trehalose transporter tret1-like	622	gi|193697617|ref|XP_001943575.1|PREDICTED: facilitated trehalose transporter Tret1-like [Acyrthosiphon pisum]	XP_001943575	1.81053e-48	67
Unitig_3057	hypothetical protein DAPPUDRAFT_101223	471	gi|321471633|gb|EFX82605.1|hypothetical protein DAPPUDRAFT_101223 [Daphnia pulex]	EFX82605	0.241468	96
Unitig_3059	carbohydrate sulfotransferase 11-like	1491	gi|332029073|gb|EGI69087.1|Carbohydrate sulfotransferase 11 [Acromyrmex echinatior]	EGI69087	1.04541e-91	70
Unitig_3060	transmembrane protein 185b-like	2397	gi|478257426|gb|ENN77582.1|hypothetical protein YQE_05878, partial [Dendroctonus ponderosae]	ENN77582	2.49447e-175	82
Unitig_3063	inositol hexakisphosphate and diphosphoinositol-pentakisphosphate kinase	1748	gi|189239707|ref|XP_975055.2|PREDICTED: similar to conserved hypothetical protein [Tribolium castaneum]	XP_975055	0	90
Unitig_3065	rna polymerase-associated protein	3085	gi|501297724|dbj|BAN21216.1|conserved hypothetical protein [Riptortus pedestris]	BAN21216	5.31807e-113	88
Unitig_3066	heparan-alpha-glucosaminide n-acetyltransferase-like	657	gi|357615464|gb|EHJ69674.1|hypothetical protein KGM_02961 [Danaus plexippus]	EHJ69674	6.03388e-21	57
Unitig_3067	elongation of very long chain fatty acids protein 7-like	1276	gi|383849790|ref|XP_003700519.1|PREDICTED: elongation of very long chain fatty acids protein 7-like [Megachile rotundata]	XP_003700519	1.43895e-82	69
Unitig_3068	lola protein isoform q	358	gi|499006175|ref|XP_004535759.1|PREDICTED: longitudinals lacking protein, isoforms N/O/W/X/Y-like [Ceratitis capitata]	XP_004535759	6.93018e-10	54
Unitig_3069	PREDICTED: uncharacterized protein LOC100881220	526	gi|383863973|ref|XP_003707454.1|PREDICTED: uncharacterized protein LOC100881220 [Megachile rotundata]	XP_003707454	7.05518e-07	61
Unitig_3070	udp-glucose 4-epimerase	2025	gi|307197296|gb|EFN78588.1|UDP-glucose 4-epimerase [Harpegnathos saltator]	EFN78588	0	83
Unitig_3071	transcription initiation factor tfiid	974	gi|328701653|ref|XP_003241671.1|PREDICTED: transcription initiation factor TFIID subunit 1-like isoform 2 [Acyrthosiphon pisum]	XP_003241671	8.91033e-144	85
Unitig_3072	esterase 1	2138	gi|157366836|gb|ABV45409.1|COE1 [Bemisia tabaci]	ABV45409	0	99
Unitig_3073	viral a-type inclusion protein repeat protein	2299	gi|242010433|ref|XP_002425972.1|paramyosin, long form, putative [Pediculus humanus corporis] >gi|212509963|gb|EEB13234.1| paramyosin, long form, putative [Pediculus humanus corporis]	XP_002425972	1.51223e-11	60
Unitig_3075	choline o-	1627	gi|328723269|ref|XP_001946601.2|PREDICTED: choline O-acetyltransferase-like [Acyrthosiphon pisum]	XP_001946601	3.10451e-169	67
Unitig_3076	protein cbr-nca-1	694	gi|309363834|emb|CAP25977.2|Protein CBR-NCA-1 [Caenorhabditis briggsae]	CAP25977	0.516399	45
Unitig_3077	GK22291	395	gi|195424034|ref|XP_002060913.1|GK22291 [Drosophila willistoni] >gi|194156998|gb|EDW71899.1| GK22291 [Drosophila willistoni]	XP_002060913	1.02046e-15	55
Unitig_3078	poly -binding protein 3-like isoform x15	774	gi|158293685|ref|XP_557579.3|AGAP004942-PA [Anopheles gambiae str. PEST] >gi|157016566|gb|EAL40201.3| AGAP004942-PA [Anopheles gambiae str. PEST]	XP_557579	2.29225e-11	94
Unitig_3085	metal tolerance protein	2968	gi|270010873|gb|EFA07321.1|hypothetical protein TcasGA2_TC015914 [Tribolium castaneum]	EFA07321	2.04742e-68	89
Unitig_3087	mast cell carboxypeptidase a	335	gi|348581646|ref|XP_003476588.1|PREDICTED: mast cell carboxypeptidase A [Cavia porcellus]	XP_003476588	2.92692e-20	64
Unitig_3088	calponin homology domain-containing protein ddb_g0272472-like isoform x12	522	gi|390345686|ref|XP_001197761.2|PREDICTED: uncharacterized protein LOC757266 [Strongylocentrotus purpuratus]	XP_001197761	5.07838e-16	62
Unitig_3091	probable maltase h	1354	gi|193709215|ref|XP_001943317.1|PREDICTED: probable maltase H [Acyrthosiphon pisum]	XP_001943317	1.41347e-147	72
Unitig_3092	AGAP002809-PA	1675	gi|347968597|ref|XP_312104.5|AGAP002809-PA [Anopheles gambiae str. PEST] >gi|333467930|gb|EAA07755.5| AGAP002809-PA [Anopheles gambiae str. PEST]	XP_312104	3.21622e-153	82
Unitig_3094	facilitated trehalose transporter tret1-like	917	gi|328701837|ref|XP_001944504.2|PREDICTED: facilitated trehalose transporter Tret1-like [Acyrthosiphon pisum]	XP_001944504	3.5332e-47	55
Unitig_3095	longitudinals lacking isoform 5	263	gi|322801535|gb|EFZ22196.1|hypothetical protein SINV_15359 [Solenopsis invicta]	EFZ22196	8.4574e-08	52
Unitig_3100	PREDICTED: hypothetical protein LOC100577817	1133	gi|328775896|ref|XP_003249080.1|PREDICTED: hypothetical protein LOC100577817 [Apis mellifera]	XP_003249080	1.75653e-10	50
Unitig_3103	heat shock protein 70	448	gi|70610378|gb|AAZ05448.1|Hsp70, partial [Bemisia tabaci]	AAZ05448	8.59123e-73	100
Unitig_3106	linear gramicidin synthase subunit d-like	1103	gi|156349394|ref|XP_001622040.1|predicted protein [Nematostella vectensis] >gi|156208440|gb|EDO29940.1| predicted protein [Nematostella vectensis]	XP_001622040	4.49239e-127	69
Unitig_3107	tau cg31057-pa	1011	gi|189234597|ref|XP_974985.2|PREDICTED: similar to tau CG31057-PA [Tribolium castaneum]	XP_974985	6.07847e-106	77
Unitig_3108	PREDICTED: hypothetical protein LOC100166909	539	gi|328709250|ref|XP_001945416.2|PREDICTED: hypothetical protein LOC100166909 [Acyrthosiphon pisum]	XP_001945416	4.85768e-06	46
Unitig_3110	PREDICTED: similar to GA20183-PA	2596	gi|91090800|ref|XP_970544.1|PREDICTED: similar to GA20183-PA [Tribolium castaneum]	XP_970544	7.2726e-150	59
Unitig_3111	amine oxidase	1590	gi|158287397|ref|XP_309435.4|AGAP011207-PA [Anopheles gambiae str. PEST] >gi|157019631|gb|EAA05268.4| AGAP011207-PA [Anopheles gambiae str. PEST]	XP_309435	5.58416e-37	55
Unitig_3112	tel2-interacting protein 1 homolog	932	gi|91077748|ref|XP_966792.1|PREDICTED: similar to Uncharacterized protein KIAA0406 [Tribolium castaneum]	XP_966792	3.63842e-36	77
Unitig_3115	dmx-like protein 2-like isoform 3	1895	gi|322787403|gb|EFZ13491.1|hypothetical protein SINV_00907 [Solenopsis invicta]	EFZ13491	0	80
Unitig_3118	nuclease harbi1-like	1414	gi|193610737|ref|XP_001943491.1|PREDICTED: putative nuclease HARBI1-like [Acyrthosiphon pisum]	XP_001943491	1.39674e-62	58
Unitig_3120	zgc:165409 protein	348	gi|148922957|ref|NP_001092226.1|uncharacterized protein LOC797807 [Danio rerio] >gi|148744679|gb|AAI42779.1| Zgc:165409 protein [Danio rerio]	NP_001092226	2.00706e-11	64
Unitig_3122	growth hormone-inducible transmembrane protein	972	gi|321461113|gb|EFX72148.1|hypothetical protein DAPPUDRAFT_216285 [Daphnia pulex]	EFX72148	1.87004e-92	87
Unitig_3126	phosphatidylethanolamine-binding protein pebp	683	gi|281204521|gb|EFA78716.1|phosphatidylethanolamine-binding protein PEBP [Polysphondylium pallidum PN500]	EFA78716	1.90592e-11	44
Unitig_3127	comm domain-containing protein 4-like	1169	gi|193662085|ref|XP_001945275.1|PREDICTED: COMM domain-containing protein 4-like [Acyrthosiphon pisum]	XP_001945275	2.48207e-50	68
Unitig_3128	PREDICTED: hypothetical protein LOC100650803	724	gi|340712228|ref|XP_003394665.1|PREDICTED: hypothetical protein LOC100650803 [Bombus terrestris]	XP_003394665	0.154137	45
Unitig_3129	polypeptide n-acetylgalactosaminyltransferase 5-like	1201	gi|328723394|ref|XP_003247832.1|PREDICTED: polypeptide N-acetylgalactosaminyltransferase 5-like isoform 2 [Acyrthosiphon pisum]	XP_003247832	0	89
Unitig_3130	serotonin receptor	1537	gi|380012438|ref|XP_003690290.1|PREDICTED: LOW QUALITY PROTEIN: D(2) dopamine receptor A-like [Apis florea]	XP_003690290	2.21909e-140	72
Unitig_3132	replication factor c subunit 4-like	1492	gi|91081833|ref|XP_974716.1|PREDICTED: similar to replication factor C, 37-kDa subunit, putative [Tribolium castaneum] >gi|270006308|gb|EFA02756.1| hypothetical protein TcasGA2_TC008489 [Tribolium castaneum]	XP_974716	5.55641e-148	77
Unitig_3137	PREDICTED: exportin-4-like	809	gi|345496839|ref|XP_001600727.2|PREDICTED: exportin-4-like [Nasonia vitripennis]	XP_001600727	3.44233e-88	75
Unitig_3139	cytochrome b5-related-like	407	gi|501291429|dbj|BAN20361.1|conserved hypothetical protein [Riptortus pedestris]	BAN20361	1.17431e-37	71
Unitig_3141	upf0739 protein c1orf74 homolog	721	gi|213511250|ref|NP_001134629.1|UPF0739 protein C1orf74 homolog [Salmo salar] >gi|229621696|sp|B5XBP5.1|CA074_SALSA RecName: Full=UPF0739 protein C1orf74 homolog >gi|209734792|gb|ACI68265.1| C1orf74 homolog [Salmo salar]	NP_001134629	1.21664e-14	49
Unitig_3143	hypothetical protein TcasGA2_TC009138	1253	gi|270009826|gb|EFA06274.1|hypothetical protein TcasGA2_TC009138 [Tribolium castaneum]	EFA06274	2.31477e-09	63
Unitig_3147	polyprotein of retroviral	751	gi|241714665|ref|XP_002413518.1|polyprotein of retroviral origin, putative [Ixodes scapularis] >gi|215507332|gb|EEC16826.1| polyprotein of retroviral origin, putative [Ixodes scapularis]	XP_002413518	4.53479e-11	46
Unitig_3148	PREDICTED: similar to GA22134-PA	1186	gi|189238003|ref|XP_969912.2|PREDICTED: similar to GA22134-PA [Tribolium castaneum] >gi|270008050|gb|EFA04498.1| hypothetical protein TcasGA2_TC014806 [Tribolium castaneum]	XP_969912	9.54242e-35	55
Unitig_3151	pancreatic triacylglycerol lipase	665	gi|328719064|ref|XP_001948643.2|PREDICTED: pancreatic triacylglycerol lipase-like [Acyrthosiphon pisum]	XP_001948643	1.51304e-110	87
Unitig_3154	dipeptidyl peptidase 9	555	gi|328697507|ref|XP_001946860.2|PREDICTED: dipeptidyl peptidase 9-like [Acyrthosiphon pisum]	XP_001946860	1.22112e-85	82
Unitig_3155	kinesin-like protein kif13a	1257	gi|307172257|gb|EFN63762.1|Kinesin-like protein KIF13A [Camponotus floridanus]	EFN63762	0	81
Unitig_3159	cg1103 cg1103-pb	1289	gi|193587029|ref|XP_001946239.1|PREDICTED: hypothetical protein LOC100166516 [Acyrthosiphon pisum]	XP_001946239	9.34102e-63	69
Unitig_3161	replication protein	294	gi|515139945|ref|WP_016768695.1|hypothetical protein [Vibrio cyclitrophicus]	WP_016768695	0.430356	54
Unitig_3162	serine threonine-protein kinase minibrain-like	3690	gi|383853696|ref|XP_003702358.1|PREDICTED: serine/threonine-protein kinase minibrain-like [Megachile rotundata]	XP_003702358	0	77
Unitig_3163	neural stem cell-derived dendrite regulator	783	gi|328721278|ref|XP_001946021.2|PREDICTED: sn1-specific diacylglycerol lipase beta-like [Acyrthosiphon pisum]	XP_001946021	3.77534e-52	66
Unitig_3165	muscle-specific protein 300 cg33715-pd	624	gi|189240992|ref|XP_001809722.1|PREDICTED: similar to Muscle-specific protein 300 CG33715-PD [Tribolium castaneum]	XP_001809722	4.23052e-10	56
Unitig_3166	e3 ubiquitin-protein ligase topors	602	gi|307172085|gb|EFN63665.1|E3 ubiquitin-protein ligase Topors [Camponotus floridanus]	EFN63665	1.22531e-11	70
Unitig_3167	heat shock protein 70 b2	2403	gi|193587299|ref|XP_001949837.1|PREDICTED: heat shock protein 70 B2-like [Acyrthosiphon pisum]	XP_001949837	0	95
Unitig_3168	elongator complex protein 4-like	1316	gi|405952381|gb|EKC20200.1|Elongator complex protein 4 [Crassostrea gigas]	EKC20200	3.60811e-62	53
Unitig_3169	novel krab box and zinc c2h2 type domain containing protein	496	gi|260788846|ref|XP_002589460.1|hypothetical protein BRAFLDRAFT_280890 [Branchiostoma floridae] >gi|229274637|gb|EEN45471.1| hypothetical protein BRAFLDRAFT_280890 [Branchiostoma floridae]	XP_002589460	0.019942	58
Unitig_3170	neuroglian-like isoform 2	2634	gi|242019922|ref|XP_002430407.1|Neuroglian precursor, putative [Pediculus humanus corporis] >gi|212515537|gb|EEB17669.1| Neuroglian precursor, putative [Pediculus humanus corporis]	XP_002430407	0	80
Unitig_3171	apical endosomal glycoprotein	2080	gi|328696761|ref|XP_001944601.2|PREDICTED: apical endosomal glycoprotein-like [Acyrthosiphon pisum]	XP_001944601	0	91
Unitig_3175	loc513740 protein	1153	gi|242020274|ref|XP_002430580.1|Tanabin, putative [Pediculus humanus corporis] >gi|212515752|gb|EEB17842.1| Tanabin, putative [Pediculus humanus corporis]	XP_002430580	2.40867e-26	58
Unitig_3176	wd repeat-containing protein 22	2362	gi|383847829|ref|XP_003699555.1|PREDICTED: DDB1- and CUL4-associated factor 5-like [Megachile rotundata]	XP_003699555	9.60599e-154	72
Unitig_3180	hypothetical protein KGM_12953	1201	gi|357622733|gb|EHJ74144.1|hypothetical protein KGM_12953 [Danaus plexippus]	EHJ74144	3.06115e-17	62
Unitig_3182	PREDICTED: hypothetical protein LOC724997	923	gi|328784507|ref|XP_001120899.2|PREDICTED: hypothetical protein LOC724997 [Apis mellifera]	XP_001120899	5.38149e-40	63
Unitig_3184	zinc finger protein 507	1699	gi|307180411|gb|EFN68437.1|hypothetical protein EAG_10410 [Camponotus floridanus]	EFN68437	0.00043907	62
Unitig_3185	protein lap4-like isoform 3	670	gi|307180798|gb|EFN68662.1|Protein lap4 [Camponotus floridanus]	EFN68662	1.06401e-34	68
Unitig_3187	dynein heavy chain	876	gi|270014861|gb|EFA11309.1|hypothetical protein TcasGA2_TC010846 [Tribolium castaneum]	EFA11309	6.66547e-176	94
Unitig_3188	conserved hypothetical protein	600	gi|170061127|ref|XP_001866102.1|conserved hypothetical protein [Culex quinquefasciatus] >gi|167879353|gb|EDS42736.1| conserved hypothetical protein [Culex quinquefasciatus]	XP_001866102	2.80096e-12	44
Unitig_3189	leucine-rich repeat-containing protein 7-like	3101	gi|328715133|ref|XP_001943098.2|PREDICTED: leucine-rich repeat-containing protein 7-like [Acyrthosiphon pisum]	XP_001943098	9.66366e-122	63
Unitig_3192	juvenile hormone esterase-like protein est1	610	gi|254029366|gb|ACT53736.1|juvenile hormone esterase-like protein Est1 [Reticulitermes flavipes]	ACT53736	9.99654e-27	53
Unitig_3194	wash complex subunit strumpellin isoform x1	3242	gi|291231333|ref|XP_002735620.1|PREDICTED: hypothetical protein [Saccoglossus kowalevskii]	XP_002735620	0	74
Unitig_3195	zinc finger protein 235-like	1049	gi|242017781|ref|XP_002429365.1|conserved hypothetical protein [Pediculus humanus corporis] >gi|212514274|gb|EEB16627.1| conserved hypothetical protein [Pediculus humanus corporis]	XP_002429365	3.73557e-31	49
Unitig_3196	ets dna-binding protein pokkuri-like	3651	gi|340727207|ref|XP_003401940.1|PREDICTED: ets DNA-binding protein pokkuri-like [Bombus terrestris]	XP_003401940	5.25847e-111	65
Unitig_3198	unnamed protein product	1362	gi|334883365|dbj|BAK38647.1|unnamed protein product [Tribolium castaneum]	BAK38647	1.70011e-19	53
Unitig_3199	udp-glucuronosyltransferase 2c1-like	879	gi|193659615|ref|XP_001952770.1|PREDICTED: 2-hydroxyacylsphingosine 1-beta-galactosyltransferase-like [Acyrthosiphon pisum]	XP_001952770	5.54362e-42	54
Unitig_3200	mannosyl-oligosaccharide alpha- -	2235	gi|270011779|gb|EFA08227.1|hypothetical protein TcasGA2_TC005854 [Tribolium castaneum]	EFA08227	0	81
Unitig_3201	uncharacterized protein LOC100162146	840	gi|326319960|ref|NP_001191851.1|uncharacterized protein LOC100162146 [Acyrthosiphon pisum]	NP_001191851	1.39515e-43	60
Unitig_3202	hypothetical protein	330	gi|68066151|ref|XP_675059.1|hypothetical protein [Plasmodium berghei strain ANKA] >gi|56494021|emb|CAH96841.1| hypothetical protein PB001069.01.0 [Plasmodium berghei]	XP_675059	0.0382181	54
Unitig_3205	protein timeless homolog	1770	gi|189234501|ref|XP_971199.2|PREDICTED: similar to TIMELESS protein [Tribolium castaneum]	XP_971199	0	73
Unitig_3206	guanylate cyclase 32e-like	3301	gi|328703416|ref|XP_001948487.2|PREDICTED: guanylate cyclase 32E-like [Acyrthosiphon pisum]	XP_001948487	4.6967e-178	71
Unitig_3208	PREDICTED: hypothetical protein LOC100571647	942	gi|328711860|ref|XP_003244662.1|PREDICTED: hypothetical protein LOC100571647 [Acyrthosiphon pisum]	XP_003244662	4.38662e-47	53
Unitig_3209	hypothetical protein Phum_PHUM159350	855	gi|242008196|ref|XP_002424897.1|hypothetical protein Phum_PHUM159350 [Pediculus humanus corporis] >gi|212508470|gb|EEB12159.1| hypothetical protein Phum_PHUM159350 [Pediculus humanus corporis]	XP_002424897	1.23448e-43	57
Unitig_3210	pre-mrna cleavage complex 2 protein pcf11	2485	gi|383853622|ref|XP_003702321.1|PREDICTED: uncharacterized protein LOC100875741 [Megachile rotundata]	XP_003702321	4.07237e-62	69
Unitig_3217	peroxidase-like isoform 1	2357	gi|328707938|ref|XP_001949485.2|PREDICTED: peroxidase-like [Acyrthosiphon pisum]	XP_001949485	0	81
Unitig_3218	methyltransferase nsun6-like	1771	gi|193582508|ref|XP_001950228.1|PREDICTED: putative methyltransferase NSUN6-like [Acyrthosiphon pisum]	XP_001950228	9.96917e-116	63
Unitig_3219	abnormal long morphology	1927	gi|189235955|ref|XP_001809336.1|PREDICTED: similar to Ank2 CG34416-PI [Tribolium castaneum]	XP_001809336	1.6015e-120	63
Unitig_3220	lysosomal acid phosphatase	1425	gi|242020246|ref|XP_002430566.1|Lysosomal acid phosphatase precursor, putative [Pediculus humanus corporis] >gi|212515738|gb|EEB17828.1| Lysosomal acid phosphatase precursor, putative [Pediculus humanus corporis]	XP_002430566	6.65316e-70	57
Unitig_3221	zgc:162972 protein	2221	gi|126631923|gb|AAI34176.1|Zgc:162972 protein [Danio rerio]	AAI34176	5.7922e-42	53
Unitig_3222	60s acidic ribosomal protein p1	374	gi|396461879|ref|XP_003835551.1|similar to 60S acidic ribosomal protein P1 [Leptosphaeria maculans JN3] >gi|312212102|emb|CBX92186.1| similar to 60S acidic ribosomal protein P1 [Leptosphaeria maculans JN3]	XP_003835551	3.34139e-30	96
Unitig_3223	hypothetical protein DAPPUDRAFT_259342	320	gi|321457850|gb|EFX68928.1|hypothetical protein DAPPUDRAFT_259342 [Daphnia pulex]	EFX68928	2.79708e-12	72
Unitig_3224	serine hydrolase-like	247	gi|383855390|ref|XP_003703196.1|PREDICTED: serine hydrolase-like protein-like [Megachile rotundata]	XP_003703196	7.71906e-25	69
Unitig_3225	calcium-activated potassium channel slowpoke-like isoform 1	560	gi|328714213|ref|XP_001947365.2|PREDICTED: calcium-activated potassium channel slowpoke-like isoform 1 [Acyrthosiphon pisum]	XP_001947365	9.00074e-69	75
Unitig_3226	PREDICTED: uncharacterized protein LOC101241630	557	gi|449686379|ref|XP_004211156.1|PREDICTED: uncharacterized protein LOC101241630 [Hydra magnipapillata]	XP_004211156	0.000236701	58
Unitig_3230	reticuline oxidase-like	219	gi|356528090|ref|XP_003532638.1|PREDICTED: reticuline oxidase-like protein-like [Glycine max]	XP_003532638	3.47803e-19	70
Unitig_3232	aael014563- partial	566	gi|312378175|gb|EFR24818.1|hypothetical protein AND_10348 [Anopheles darlingi]	EFR24818	6.89113e-07	62
Unitig_3234	esterase fe4-like	444	gi|157366840|gb|ABV45411.1|COE2, partial [Bemisia tabaci]	ABV45411	1.04945e-18	62
Unitig_3235	myosin-xv isoform 2	1047	gi|328712705|ref|XP_003244885.1|PREDICTED: myosin-XV isoform 2 [Acyrthosiphon pisum]	XP_003244885	1.33171e-89	64
Unitig_3239	pancreatic lipase-related protein 1	283	gi|195380457|ref|XP_002048987.1|GJ21013 [Drosophila virilis] >gi|194143784|gb|EDW60180.1| GJ21013 [Drosophila virilis]	XP_002048987	0.00169782	73
Unitig_3241	PREDICTED: meckelin-like	467	gi|328722068|ref|XP_001942698.2|PREDICTED: meckelin-like [Acyrthosiphon pisum]	XP_001942698	1.48126e-12	48
Unitig_3245	achain solution structure of the dna-binding domain from the dead ringer protein	383	gi|253722763|pdb|1C20|AChain A, Solution Structure Of The Dna-Binding Domain From The Dead Ringer Protein	1C20_A	4.98811e-69	98
Unitig_3247	PREDICTED: hypothetical protein LOC100167403, partial	2401	gi|193709043|ref|XP_001944831.1|PREDICTED: hypothetical protein LOC100167403, partial [Acyrthosiphon pisum]	XP_001944831	0	62
Unitig_3248	exocyst complex component 1	835	gi|91077500|ref|XP_969314.1|PREDICTED: similar to exocyst complex component sec3 [Tribolium castaneum] >gi|270002145|gb|EEZ98592.1| hypothetical protein TcasGA2_TC001107 [Tribolium castaneum]	XP_969314	2.50645e-71	67
Unitig_3249	krab-a domain-containing protein 2-like	491	gi|328707006|ref|XP_003243265.1|PREDICTED: hypothetical protein LOC100571199 [Acyrthosiphon pisum]	XP_003243265	1.77045e-16	78
Unitig_3255	PREDICTED: similar to AGAP006453-PA	1710	gi|189235419|ref|XP_001812397.1|PREDICTED: similar to AGAP006453-PA [Tribolium castaneum] >gi|270004288|gb|EFA00736.1| hypothetical protein TcasGA2_TC003617 [Tribolium castaneum]	XP_001812397	5.10015e-42	55
Unitig_3258	hypothetical protein Phum_PHUM046570	669	gi|242004801|ref|XP_002423265.1|hypothetical protein Phum_PHUM046570 [Pediculus humanus corporis] >gi|212506267|gb|EEB10527.1| hypothetical protein Phum_PHUM046570 [Pediculus humanus corporis]	XP_002423265	1.36386e-117	88
Unitig_3262	protein phosphatase-7	2547	gi|157135675|ref|XP_001663541.1|protein phosphatase-7 [Aedes aegypti] >gi|108881203|gb|EAT45428.1| AAEL003322-PA [Aedes aegypti]	XP_001663541	0	74
Unitig_3263	zinc finger cchc domain-containing protein 4-like	405	gi|501299072|dbj|BAN21448.1|conserved hypothetical protein [Riptortus pedestris]	BAN21448	9.15201e-27	60
Unitig_3264	lola protein isoform f	411	gi|499006191|ref|XP_004535763.1|PREDICTED: uncharacterized protein LOC101462419 [Ceratitis capitata]	XP_004535763	1.9725e-09	62
Unitig_3268	hypothetical protein	1474	gi|256077547|ref|XP_002575064.1|hypothetical protein [Schistosoma mansoni]	XP_002575064	0.0936631	68
Unitig_3269	spermatogenesis-associated protein 25	1077	gi|472371623|ref|XP_004405309.1|PREDICTED: spermatogenesis-associated protein 25 [Odobenus rosmarus divergens]	XP_004405309	0.0267542	53
Unitig_3270	mitochondrial fission process protein 1-like	2294	gi|340710600|ref|XP_003393875.1|PREDICTED: mitochondrial fission process protein 1-like [Bombus terrestris]	XP_003393875	7.95692e-37	66
Unitig_3272	low quality protein: titin-like	1038	gi|189235987|ref|XP_971849.2|PREDICTED: similar to BMKETTIN [Tribolium castaneum]	XP_971849	1.52374e-34	74
Unitig_3273	thioredoxin domain-containing protein 11	3437	gi|332023111|gb|EGI63372.1|Thioredoxin domain-containing protein 11 [Acromyrmex echinatior]	EGI63372	3.88419e-99	50
Unitig_3274	glycerol-3-phosphate acyltransferase mitochondrial-like	1976	gi|91090029|ref|XP_967684.1|PREDICTED: similar to glycerol-3-phosphate acyltransferase [Tribolium castaneum] >gi|270013527|gb|EFA09975.1| hypothetical protein TcasGA2_TC012134 [Tribolium castaneum]	XP_967684	1.28612e-169	64
Unitig_3276	hypothetical protein DAPPUDRAFT_316387	459	gi|321471632|gb|EFX82604.1|hypothetical protein DAPPUDRAFT_316387 [Daphnia pulex]	EFX82604	0.00505039	77
Unitig_3280	cytochrome p450	576	gi|339896283|gb|AEK21827.1|cytochrome P450 [Bemisia tabaci]	AEK21827	3.92089e-99	89
Unitig_3283	hypothetical protein YQE_00408, partial	571	gi|478268676|gb|ENN83233.1|hypothetical protein YQE_00408, partial [Dendroctonus ponderosae]	ENN83233	2.7031e-19	50
Unitig_3284	signal peptide protein	447	gi|524911970|ref|XP_005110841.1|PREDICTED: mediator of DNA damage checkpoint protein 1-like [Aplysia californica]	XP_005110841	4.57229e-08	56
Unitig_3286	zinc finger mym-type protein 1	465	gi|528515089|ref|XP_005161614.1|PREDICTED: uncharacterized protein LOC101883134 [Danio rerio]	XP_005161614	3.31931e-29	62
Unitig_3289	PREDICTED: hypothetical protein LOC100164985	1164	gi|193631831|ref|XP_001952103.1|PREDICTED: hypothetical protein LOC100164985 [Acyrthosiphon pisum]	XP_001952103	0.00112737	56
Unitig_3290	helicase sen1-like	723	gi|350407478|ref|XP_003488098.1|PREDICTED: helicase sen1-like [Bombus impatiens]	XP_003488098	0.000145065	47
Unitig_3291	ras-related protein rab-40c-like isoform 2	1239	gi|383848097|ref|XP_003699688.1|PREDICTED: ras-related protein Rab-40C-like isoform 2 [Megachile rotundata]	XP_003699688	5.33039e-44	74
Unitig_3292	f-box lrr-repeat protein 2-like	2132	gi|380029798|ref|XP_003698552.1|PREDICTED: uncharacterized protein LOC100865166 [Apis florea]	XP_003698552	4.44502e-124	62
Unitig_3293	PREDICTED: hypothetical protein LOC100575056	819	gi|328711643|ref|XP_003244597.1|PREDICTED: hypothetical protein LOC100575056 [Acyrthosiphon pisum]	XP_003244597	4.52511e-45	56
Unitig_3299	histone deacetylase 3-like	1681	gi|242011686|ref|XP_002426578.1|histone deacetylase, putative [Pediculus humanus corporis] >gi|212510718|gb|EEB13840.1| histone deacetylase, putative [Pediculus humanus corporis]	XP_002426578	0	91
Unitig_3301	dnaj homolog subfamily c member 16-like	479	gi|340722024|ref|XP_003399412.1|PREDICTED: dnaJ homolog subfamily C member 16-like [Bombus terrestris]	XP_003399412	4.6148e-58	75
Unitig_3304	homeodomain transcription factor-like	1554	gi|328707563|ref|XP_003243431.1|PREDICTED: putative homeodomain transcription factor-like isoform 1 [Acyrthosiphon pisum] >gi|328707565|ref|XP_003243432.1| PREDICTED: putative homeodomain transcription factor-like isoform 2 [Acyrthosiphon pisum]	XP_003243431	1.24894e-44	59
Unitig_3305	zinc finger protein 76	3904	gi|507924406|ref|XP_004673470.1|PREDICTED: zinc finger protein 76 [Condylura cristata]	XP_004673470	1.90709e-97	58
Unitig_3309	condensin complex subunit 1	4323	gi|260841461|ref|XP_002613934.1|hypothetical protein BRAFLDRAFT_283981 [Branchiostoma floridae] >gi|229299324|gb|EEN69943.1| hypothetical protein BRAFLDRAFT_283981 [Branchiostoma floridae]	XP_002613934	0	58
Unitig_3311	GG16136	1332	gi|194875127|ref|XP_001973534.1|GG16136 [Drosophila erecta] >gi|190655317|gb|EDV52560.1| GG16136 [Drosophila erecta]	XP_001973534	1.14693e-30	57
Unitig_3316	hypothetical protein EAI_00175	912	gi|307206779|gb|EFN84695.1|hypothetical protein EAI_00175 [Harpegnathos saltator]	EFN84695	5.07717e-19	51
Unitig_3317	conserved hypothetical protein	574	gi|242017386|ref|XP_002429170.1|conserved hypothetical protein [Pediculus humanus corporis] >gi|212514048|gb|EEB16432.1| conserved hypothetical protein [Pediculus humanus corporis]	XP_002429170	4.12939e-54	71
Unitig_3320	thyroid adenoma-associated protein homolog	3709	gi|499008690|ref|XP_004536382.1|PREDICTED: thyroid adenoma-associated protein homolog [Ceratitis capitata]	XP_004536382	9.54529e-116	57
Unitig_3324	low quality protein: glutamate	740	gi|340711805|ref|XP_003394459.1|PREDICTED: glutamate [NMDA] receptor subunit 1-like [Bombus terrestris]	XP_003394459	2.1571e-10	61
Unitig_3327	reverse ribonuclease integrase	444	gi|189242355|ref|XP_001810254.1|PREDICTED: similar to protease, reverse transcriptase, ribonuclease H, integrase [Tribolium castaneum]	XP_001810254	9.14219e-28	67
Unitig_3329	ring canal kelch homolog	2671	gi|270011882|gb|EFA08330.1|hypothetical protein TcasGA2_TC005972 [Tribolium castaneum]	EFA08330	0	85
Unitig_3332	low quality protein: e3 ubiquitin-protein ligase listerin-like	446	gi|242019989|ref|XP_002430440.1|conserved hypothetical protein [Pediculus humanus corporis] >gi|212515578|gb|EEB17702.1| conserved hypothetical protein [Pediculus humanus corporis]	XP_002430440	5.45809e-42	72
Unitig_3337	hypothetical protein EAG_13820	597	gi|307183890|gb|EFN70499.1|hypothetical protein EAG_13820 [Camponotus floridanus]	EFN70499	0.478049	53
Unitig_3338	dorsal-ventral patterning protein sog-like	617	gi|328718002|ref|XP_001952734.2|PREDICTED: dorsal-ventral patterning protein Sog-like [Acyrthosiphon pisum]	XP_001952734	7.01259e-47	61
Unitig_3340	cue domain-containing protein 2	1007	gi|242017442|ref|XP_002429197.1|conserved hypothetical protein [Pediculus humanus corporis] >gi|212514086|gb|EEB16459.1| conserved hypothetical protein [Pediculus humanus corporis]	XP_002429197	4.84961e-67	64
Unitig_3341	PREDICTED: hypothetical protein LOC100162709 isoform 2	6194	gi|328716146|ref|XP_003245847.1|PREDICTED: hypothetical protein LOC100162709 isoform 2 [Acyrthosiphon pisum]	XP_003245847	1.45559e-152	69
Unitig_3342	regulator of g-protein signaling 12-like	1389	gi|242018560|ref|XP_002429742.1|conserved hypothetical protein [Pediculus humanus corporis] >gi|212514754|gb|EEB17004.1| conserved hypothetical protein [Pediculus humanus corporis]	XP_002429742	1.00472e-56	54
Unitig_3345	beta-n-acetylglucosaminidase nag2 precursor	747	gi|270014932|gb|EFA11380.1|hypothetical protein TcasGA2_TC011540 [Tribolium castaneum]	EFA11380	1.57205e-100	76
Unitig_3347	sodium-dependent multivitamin transporter-like isoform 1	2455	gi|193690733|ref|XP_001949204.1|PREDICTED: putative sodium-dependent multivitamin transporter-like isoform 1 [Acyrthosiphon pisum] >gi|328711137|ref|XP_003244455.1| PREDICTED: putative sodium-dependent multivitamin transporter-like isoform 2 [Acyrthosiphon pisum]	XP_001949204	0	73
Unitig_3348	hypothetical protein	1062	gi|488168878|ref|WP_002240086.1|hypothetical protein [Neisseria meningitidis] >gi|402334303|gb|EJU69594.1| hypothetical protein NMEN92045_1966 [Neisseria meningitidis 92045] >gi|432225964|gb|ELK81699.1| hypothetical protein NMNM586_1969 [Neisseria meningitidis NM586] >gi|432227852|gb|ELK83557.1| hypothetical protein NMNM762_1895 [Neisseria meningitidis NM762] >gi|432232147|gb|ELK87801.1| hypothet…	WP_002240086	0.373516	71
Unitig_3351	tripartite motif-containing	1662	gi|242014358|ref|XP_002427858.1|tripartite motif-containing protein, putative [Pediculus humanus corporis] >gi|212512327|gb|EEB15120.1| tripartite motif-containing protein, putative [Pediculus humanus corporis]	XP_002427858	0	87
Unitig_3355	PREDICTED: hypothetical protein LOC409016	628	gi|328781169|ref|XP_392545.3|PREDICTED: hypothetical protein LOC409016 [Apis mellifera]	XP_392545	2.01398e-11	44
Unitig_3357	AAEL017532-PA	867	gi|403183317|gb|EJY58006.1|AAEL017532-PA [Aedes aegypti]	EJY58006	1.35077e-93	65
Unitig_3358	eukaryotic peptide chain release factor subunit	920	gi|501293575|dbj|BAN20622.1|eukaryotic peptide chain release factor subunit 1 [Riptortus pedestris]	BAN20622	0	98
Unitig_3359	sodium-driven chloride bicarbonate	3280	gi|307213445|gb|EFN88867.1|Sodium-driven chloride bicarbonate exchanger [Harpegnathos saltator]	EFN88867	0	76
Unitig_3360	PREDICTED: copia protein-like	613	gi|328701857|ref|XP_003241734.1|PREDICTED: copia protein-like [Acyrthosiphon pisum]	XP_003241734	5.40054e-40	75
Unitig_3362	serologically defined colon cancer antigen 8-like protein	3689	gi|478260110|gb|ENN79895.1|hypothetical protein YQE_03714, partial [Dendroctonus ponderosae]	ENN79895	3.72657e-92	54
Unitig_3363	-dimethylarginine dimethylaminohydrolase 1	1140	gi|516499250|ref|WP_017887693.1|hypothetical protein [Curtobacterium flaccumfaciens]	WP_017887693	4.19806e-76	81
Unitig_3365	protein unc-13-like protein b	784	gi|270015466|gb|EFA11914.1|hypothetical protein TcasGA2_TC004071 [Tribolium castaneum]	EFA11914	6.8217e-114	87
Unitig_3367	disconnected protein	439	gi|189234085|ref|XP_971658.2|PREDICTED: similar to disconnected protein [Tribolium castaneum]	XP_971658	1.49499e-07	73
Unitig_3370	mau2 chromatid cohesion factor homolog	2012	gi|242015832|ref|XP_002428551.1|conserved hypothetical protein [Pediculus humanus corporis] >gi|212513185|gb|EEB15813.1| conserved hypothetical protein [Pediculus humanus corporis]	XP_002428551	0	82
Unitig_3371	chymotrypsin-like proteinase 6c precursor	379	gi|262316917|emb|CBC01169.1|chymotrypsin-like proteinase 6C precursor [Tribolium castaneum]	CBC01169	1.39529e-09	46
Unitig_3372	ankyrin repeat and btb poz domain-containing protein btbd11-like	1905	gi|321471001|gb|EFX81975.1|hypothetical protein DAPPUDRAFT_302879 [Daphnia pulex]	EFX81975	0	83
Unitig_3374	cmp-sialic acid transporter	2697	gi|170028385|ref|XP_001842076.1|CMP-sialic acid transporter [Culex quinquefasciatus] >gi|167874231|gb|EDS37614.1| CMP-sialic acid transporter [Culex quinquefasciatus]	XP_001842076	2.44784e-107	70
Unitig_3375	sphingosine-1-phosphate phosphatase, putative	578	gi|242013613|ref|XP_002427497.1|sphingosine-1-phosphate phosphatase, putative [Pediculus humanus corporis] >gi|212511892|gb|EEB14759.1| sphingosine-1-phosphate phosphatase, putative [Pediculus humanus corporis]	XP_002427497	0.887573	69
Unitig_3376	conserved hypothetical protein	407	gi|242011439|ref|XP_002426457.1|conserved hypothetical protein [Pediculus humanus corporis] >gi|212510569|gb|EEB13719.1| conserved hypothetical protein [Pediculus humanus corporis]	XP_002426457	1.89465e-31	75
Unitig_3379	histone deacetylase 4-like	1000	gi|242012669|ref|XP_002427051.1|histone deacetylase 7A, putative [Pediculus humanus corporis] >gi|212511301|gb|EEB14313.1| histone deacetylase 7A, putative [Pediculus humanus corporis]	XP_002427051	1.81219e-14	62
Unitig_3382	tbc1 domain family member 14 isoform x2	1023	gi|242020612|ref|XP_002430746.1|conserved hypothetical protein [Pediculus humanus corporis] >gi|212515943|gb|EEB18008.1| conserved hypothetical protein [Pediculus humanus corporis]	XP_002430746	2.43314e-133	75
Unitig_3383	carboxypeptidase n subunit 2-like	363	gi|328720058|ref|XP_001944593.2|PREDICTED: slit homolog 3 protein-like [Acyrthosiphon pisum]	XP_001944593	8.71091e-26	70
Unitig_3384	mynd finger family protein	348	gi|517315388|emb|CCT67342.1|uncharacterized protein FFUJ_13549 [Fusarium fujikuroi IMI 58289]	CCT67342	1.87003e-07	52
Unitig_3385	sh3 domain-binding protein 5 homolog	459	gi|193718385|ref|XP_001952650.1|PREDICTED: SH3 domain-binding protein 5 homolog [Acyrthosiphon pisum]	XP_001952650	2.94533e-49	81
Unitig_3386	meiosis-specific nuclear structural protein 1	1143	gi|270015902|gb|EFA12350.1|hypothetical protein TcasGA2_TC002055 [Tribolium castaneum]	EFA12350	1.85308e-25	65
Unitig_3387	sortilin-related receptor	1350	gi|332019959|gb|EGI60419.1|Sortilin-related receptor [Acromyrmex echinatior]	EGI60419	1.05619e-85	65
Unitig_3388	lag1 longevity assurance homolog 6-like	1079	gi|340720429|ref|XP_003398641.1|PREDICTED: LAG1 longevity assurance homolog 6-like [Bombus terrestris]	XP_003398641	1.27335e-46	53
Unitig_3390	rna polymerase ii	431	gi|290983563|ref|XP_002674498.1|RNA polymerase II [Naegleria gruberi] >gi|284088088|gb|EFC41754.1| RNA polymerase II [Naegleria gruberi]	XP_002674498	0.220692	46
Unitig_3391	trna (cytosine -c )-methyltransferase-like	1208	gi|498935471|ref|XP_004520147.1|PREDICTED: tRNA (cytosine(38)-C(5))-methyltransferase-like [Ceratitis capitata]	XP_004520147	4.55339e-90	66
Unitig_3392	ccr4-not transcription complex subunit 2	1181	gi|322779437|gb|EFZ09629.1|hypothetical protein SINV_00535 [Solenopsis invicta]	EFZ09629	2.43499e-156	83
Unitig_3394	hepatitis b virus x associated	997	gi|242011986|ref|XP_002426724.1|hepatitis B virus X associated protein, hbxa, putative [Pediculus humanus corporis] >gi|212510895|gb|EEB13986.1| hepatitis B virus X associated protein, hbxa, putative [Pediculus humanus corporis]	XP_002426724	1.98927e-55	65
Unitig_3395	pyrazinamidase nicotinamidase	1142	gi|242014075|ref|XP_002427723.1|Nicotinamidase, putative [Pediculus humanus corporis] >gi|212512164|gb|EEB14985.1| Nicotinamidase, putative [Pediculus humanus corporis]	XP_002427723	7.10492e-179	85
Unitig_3396	sugar transporter	663	gi|347965559|ref|XP_321919.5|AGAP001236-PA [Anopheles gambiae str. PEST] >gi|333470456|gb|EAA01784.5| AGAP001236-PA [Anopheles gambiae str. PEST]	XP_321919	1.50697e-36	53
Unitig_3399	cgmp-dependent protein	755	gi|478263481|gb|ENN81836.1|hypothetical protein YQE_01775, partial [Dendroctonus ponderosae]	ENN81836	6.74122e-116	80
Unitig_3402	docking protein 1-like	779	gi|328710345|ref|XP_003244233.1|PREDICTED: docking protein 1-like [Acyrthosiphon pisum]	XP_003244233	2.25352e-109	81
Unitig_3403	neutral and basic amino acid transport protein rbat-like	2513	gi|380020154|ref|XP_003693960.1|PREDICTED: neutral and basic amino acid transport protein rBAT-like [Apis florea]	XP_003693960	8.311e-116	52
Unitig_3404	la-related protein 4-like	3905	gi|350401767|ref|XP_003486255.1|PREDICTED: hypothetical protein LOC100743128 [Bombus impatiens]	XP_003486255	1.80522e-130	55
Unitig_3406	amidase	1478	gi|501294118|dbj|BAN20692.1|amidase [Riptortus pedestris]	BAN20692	4.16885e-131	64
Unitig_3407	huntingtin-associated protein-interacting	1917	gi|270003787|gb|EFA00235.1|hypothetical protein TcasGA2_TC003063 [Tribolium castaneum]	EFA00235	0	84
Unitig_3410	udp-glucuronosyltransferase 1-7c-like	288	gi|328698876|ref|XP_003240755.1|PREDICTED: UDP-glucuronosyltransferase 1-7C-like [Acyrthosiphon pisum]	XP_003240755	6.55031e-20	67
Unitig_3413	leucine-rich repeat serine threonine-protein kinase 1-like	3567	gi|270002127|gb|EEZ98574.1|hypothetical protein TcasGA2_TC001087 [Tribolium castaneum]	EEZ98574	0	76
Unitig_3417	protein iq-domain 14-like	574	gi|195128383|ref|XP_002008643.1|GI11699 [Drosophila mojavensis] >gi|193920252|gb|EDW19119.1| GI11699 [Drosophila mojavensis]	XP_002008643	4.08042e-06	41
Unitig_3419	ankyrin repeat domain protein	1262	gi|225630439|ref|YP_002727230.1|ankyrin repeat domain protein [Wolbachia sp. wRi] >gi|494813695|ref|WP_007549103.1| ankyrin [Wolbachia] >gi|58534690|gb|EAL58809.1| ankyrin 3 [Wolbachia endosymbiont of Drosophila ananassae] >gi|225592420|gb|ACN95439.1| ankyrin repeat domain protein [Wolbachia sp. wRi]	YP_002727230	1.54642e-27	61
Unitig_3420	abhydrolase domain-containing protein 13-like	1334	gi|340715692|ref|XP_003396343.1|PREDICTED: abhydrolase domain-containing protein 13-like [Bombus terrestris]	XP_003396343	2.80813e-132	75
Unitig_3422	protein beta	683	gi|328714968|ref|XP_001947442.2|PREDICTED: longitudinals lacking protein, isoforms A/B/D/L-like [Acyrthosiphon pisum]	XP_001947442	1.86569e-56	70
Unitig_3425	ran-binding protein	3312	gi|240991855|ref|XP_002404439.1|ran-binding protein (RanBP), putative [Ixodes scapularis] >gi|215491566|gb|EEC01207.1| ran-binding protein (RanBP), putative [Ixodes scapularis]	XP_002404439	5.28702e-97	48
Unitig_3426	linear gramicidin synthase subunit d-like	375	gi|405967002|gb|EKC32217.1|Linear gramicidin synthetase subunit D [Crassostrea gigas]	EKC32217	2.28769e-17	59
Unitig_3428	udp-glucuronosyltransferase 2b7	988	gi|189236608|ref|XP_001816444.1|PREDICTED: similar to CG30438 CG30438-PB [Tribolium castaneum]	XP_001816444	2.48016e-125	73
Unitig_3429	PREDICTED: hypothetical protein LOC100119111	1116	gi|156545156|ref|XP_001602949.1|PREDICTED: hypothetical protein LOC100119111 [Nasonia vitripennis]	XP_001602949	1.2752e-66	57
Unitig_3430	dpr6 cg14162-pa	860	gi|91076100|ref|XP_968498.1|PREDICTED: similar to dpr6 CG14162-PA [Tribolium castaneum]	XP_968498	3.68336e-58	74
Unitig_3431	protein takeout	296	gi|193673918|ref|XP_001949424.1|PREDICTED: hypothetical protein LOC100165870 [Acyrthosiphon pisum]	XP_001949424	1.60913e-23	70
Unitig_3433	bcl-6 corepressor	3499	gi|270000788|gb|EEZ97235.1|hypothetical protein TcasGA2_TC011033 [Tribolium castaneum]	EEZ97235	3.87391e-82	65
Unitig_3434	atpase inhibitor mai- mitochondrial-like	249	gi|350405481|ref|XP_003487447.1|PREDICTED: ATPase inhibitor mai-2, mitochondrial-like [Bombus impatiens]	XP_003487447	3.01624e-05	88
Unitig_3435	protein split ends	594	gi|380014229|ref|XP_003691142.1|PREDICTED: uncharacterized protein LOC100863602, partial [Apis florea]	XP_003691142	1.8545e-53	90
Unitig_3436	guanine nucleotide-binding protein subunit	1925	gi|91087273|ref|XP_975542.1|PREDICTED: similar to guanine nucleotide-binding protein beta 5 (g protein beta5) [Tribolium castaneum] >gi|270009547|gb|EFA05995.1| hypothetical protein TcasGA2_TC008821 [Tribolium castaneum]	XP_975542	1.23365e-142	95
Unitig_3439	isoform b	1075	gi|91094433|ref|XP_969675.1|PREDICTED: similar to Mgat2 CG7921-PB [Tribolium castaneum]	XP_969675	4.85526e-105	81
Unitig_3441	phosphatidylethanolamine-binding -like isoform 1	1617	gi|291234246|ref|XP_002737059.1|PREDICTED: phosphatidylethanolamine-binding protein, putative-like isoform 1 [Saccoglossus kowalevskii] >gi|291234248|ref|XP_002737060.1| PREDICTED: phosphatidylethanolamine-binding protein, putative-like isoform 2 [Saccoglossus kowalevskii]	XP_002737059	1.13196e-19	46
Unitig_3446	hypothetical protein KGM_12953	437	gi|357622733|gb|EHJ74144.1|hypothetical protein KGM_12953 [Danaus plexippus]	EHJ74144	3.98403e-06	53
Unitig_3447	regulatory-associated protein of	904	gi|242018333|ref|XP_002429632.1|Regulatory-associated protein of mTOR, putative [Pediculus humanus corporis] >gi|212514611|gb|EEB16894.1| Regulatory-associated protein of mTOR, putative [Pediculus humanus corporis]	XP_002429632	0	91
Unitig_3449	protein tyrosine kinase	683	gi|193704721|ref|XP_001943253.1|PREDICTED: hypothetical protein LOC100160011 [Acyrthosiphon pisum]	XP_001943253	7.56425e-17	50
Unitig_3450	zinc finger protein plag1-like	1510	gi|328698461|ref|XP_001946346.2|PREDICTED: zinc finger protein PLAG1-like [Acyrthosiphon pisum]	XP_001946346	3.39356e-109	75
Unitig_3452	centrosomal protein of 120 kda	1182	gi|322796938|gb|EFZ19290.1|hypothetical protein SINV_13092 [Solenopsis invicta]	EFZ19290	3.09651e-10	46
Unitig_3453	cre-ztf-23 protein	478	gi|443731227|gb|ELU16449.1|hypothetical protein CAPTEDRAFT_190437 [Capitella teleta]	ELU16449	0.000756777	51
Unitig_3454	type ii inositol- -bisphosphate 4-phosphatase	3400	gi|307202617|gb|EFN81939.1|Type II inositol-3,4-bisphosphate 4-phosphatase [Harpegnathos saltator]	EFN81939	0	67
Unitig_3455	dna-directed rna polymerase subunit beta	661	gi|402575066|ref|YP_006607958.1|DNA-directed RNA polymerase subunit beta [Candidatus Portiera aleyrodidarum BT-B-HRs] >gi|407681698|ref|YP_006796873.1| DNA-directed RNA polymerase beta subunit [Candidatus Portiera aleyrodidarum BT-B-HRs] >gi|504707881|ref|WP_014894983.1| DNA-directed RNA polymerase subunit beta [Candidatus Portiera aleyrodidarum] >gi|401871870|gb|AFQ24038.1| DNA-directed RNA poly…	YP_006607958	1.92101e-146	99
Unitig_3456	GK21669	424	gi|195454902|ref|XP_002074459.1|GK21669 [Drosophila willistoni] >gi|194170544|gb|EDW85445.1| GK21669 [Drosophila willistoni]	XP_002074459	2.35329e-12	67
Unitig_3457	hypothetical protein FPSE_01181	1881	gi|408399594|gb|EKJ78693.1|hypothetical protein FPSE_01181 [Fusarium pseudograminearum CS3096]	EKJ78693	8.90704e-46	44
Unitig_3458	glycosyl transferase family 35	1521	gi|496538025|ref|WP_009244293.1|glycosyl transferase family 35 [Lachnospiraceae bacterium 2_1_58FAA] >gi|336019853|gb|EGN49575.1| hypothetical protein HMPREF0991_00795 [Lachnospiraceae bacterium 2_1_58FAA]	WP_009244293	0.224498	40
Unitig_3459	family transcriptional regulator	535	gi|311107891|ref|YP_003980744.1|LysR family transcriptional regulator [Achromobacter xylosoxidans A8] >gi|503160674|ref|WP_013395335.1| LysR family transcriptional regulator [Achromobacter xylosoxidans] >gi|310762580|gb|ADP18029.1| bacterial regulatory helix-turn-helix protein, LysR family protein 154 [Achromobacter xylosoxidans A8]	YP_003980744	0.0387665	49
Unitig_3461	hypothetical protein TcasGA2_TC002172	1366	gi|270011248|gb|EFA07696.1|hypothetical protein TcasGA2_TC002172 [Tribolium castaneum]	EFA07696	0.000832472	50
Unitig_3462	zinc finger mym-type protein 1-like	506	gi|328696603|ref|XP_003240077.1|PREDICTED: hypothetical protein LOC100569927 [Acyrthosiphon pisum]	XP_003240077	1.26235e-11	63
Unitig_3464	hypothetical protein EAG_14074	2799	gi|307189926|gb|EFN74162.1|hypothetical protein EAG_14074 [Camponotus floridanus]	EFN74162	9.30618e-118	54
Unitig_3465	PREDICTED: melanotransferrin-like	1045	gi|350414165|ref|XP_003490226.1|PREDICTED: melanotransferrin-like [Bombus impatiens]	XP_003490226	3.89279e-129	67
Unitig_3468	ubiquitin-like protein 3-like	915	gi|91080961|ref|XP_974748.1|PREDICTED: similar to UBL3 CG9038-PA [Tribolium castaneum]	XP_974748	1.05651e-55	92
Unitig_3469	protein bicaudal d-like	687	gi|242015103|ref|XP_002428213.1|conserved hypothetical protein [Pediculus humanus corporis] >gi|212512774|gb|EEB15475.1| conserved hypothetical protein [Pediculus humanus corporis]	XP_002428213	1.32105e-38	85
Unitig_3470	coiled-coil domain-containing protein 103-like	540	gi|524898893|ref|XP_005105890.1|PREDICTED: coiled-coil domain-containing protein 103-like [Aplysia californica]	XP_005105890	2.42167e-18	70
Unitig_3471	zinc finger protein 628- partial	800	gi|478253205|gb|ENN73576.1|hypothetical protein YQE_09824, partial [Dendroctonus ponderosae]	ENN73576	1.31249e-67	91
Unitig_3472	venus kinase receptor	2194	gi|194173373|gb|ACF34409.1|venus kinase receptor [Apis mellifera]	ACF34409	0	64
Unitig_3473	pol-like protein	721	gi|125901787|gb|ABN58714.1|pol-like protein [Biomphalaria glabrata]	ABN58714	1.71868e-09	45
Unitig_3475	hepatitis b virus x associated	422	gi|242011986|ref|XP_002426724.1|hepatitis B virus X associated protein, hbxa, putative [Pediculus humanus corporis] >gi|212510895|gb|EEB13986.1| hepatitis B virus X associated protein, hbxa, putative [Pediculus humanus corporis]	XP_002426724	8.80715e-47	79
Unitig_3479	f-box lrr-repeat protein 4-like	2264	gi|242011529|ref|XP_002426501.1|fbxl4, putative [Pediculus humanus corporis] >gi|212510627|gb|EEB13763.1| fbxl4, putative [Pediculus humanus corporis]	XP_002426501	0	66
Unitig_3480	mitogen-activated protein kinase erk-	2259	gi|91079300|ref|XP_966885.1|PREDICTED: similar to serine/threonine-protein kinase, putative [Tribolium castaneum] >gi|270004320|gb|EFA00768.1| hypothetical protein TcasGA2_TC003654 [Tribolium castaneum]	XP_966885	0	85
Unitig_3481	glutamate ionotropic kainate 3 ( glur7)	2023	gi|157129703|ref|XP_001655464.1|glutamate receptor, ionotropic kainate 1, 2, 3 (glur5, glur6, glur7) [Aedes aegypti] >gi|108882065|gb|EAT46290.1| AAEL002506-PA [Aedes aegypti]	XP_001655464	1.86613e-172	78
Unitig_3482	protein split ends	3647	gi|242007042|ref|XP_002424351.1|protein gar2, putative [Pediculus humanus corporis] >gi|212507751|gb|EEB11613.1| protein gar2, putative [Pediculus humanus corporis]	XP_002424351	1.53335e-38	57
Unitig_3484	nadph:adrenodoxin mitochondrial-like	1680	gi|383860656|ref|XP_003705805.1|PREDICTED: NADPH:adrenodoxin oxidoreductase, mitochondrial-like [Megachile rotundata]	XP_003705805	9.90059e-170	72
Unitig_3485	pitslre serine threonine-protein kinase cdc2l1	3958	gi|350406578|ref|XP_003487816.1|PREDICTED: hypothetical protein LOC100740133 [Bombus impatiens]	XP_003487816	0	83
Unitig_3486	heparan sulfate 2-o-sulfotransferase pipe-like	529	gi|350421797|ref|XP_003492960.1|PREDICTED: heparan sulfate 2-O-sulfotransferase pipe-like [Bombus impatiens]	XP_003492960	7.63814e-32	68
Unitig_3488	u6 snrna-associated sm-like protein lsm7-like	621	gi|91089491|ref|XP_969723.1|PREDICTED: similar to U6 snRNA-associated Sm-like protein [Tribolium castaneum]	XP_969723	1.5224e-54	94
Unitig_3489	tgf-beta-inducible nuclear	560	gi|9438133|gb|AAF87579.1|AF275672_1unknown [Ochlerotatus triseriatus]	AAF87579	1.51909e-114	95
Unitig_3491	aspartate 1-decarboxylase	1883	gi|193596571|ref|XP_001950847.1|PREDICTED: glutamate decarboxylase-like protein 1-like [Acyrthosiphon pisum]	XP_001950847	0	80
Unitig_3493	cyclic nucleotide-gated cation channel	3262	gi|328715146|ref|XP_001949293.2|PREDICTED: cyclic nucleotide-gated cation channel beta-1-like [Acyrthosiphon pisum]	XP_001949293	0	84
Unitig_3497	mfs transporter	313	gi|489850117|ref|WP_003753798.1|hypothetical protein [Listeria seeligeri] >gi|313636272|gb|EFS02084.1| hypothetical protein NT04LS_2931 [Listeria seeligeri FSL S4-171]	WP_003753798	0.373171	50
Unitig_3499	hypothetical protein YQE_01887, partial	930	gi|478263347|gb|ENN81725.1|hypothetical protein YQE_01887, partial [Dendroctonus ponderosae]	ENN81725	6.58486e-06	76
Unitig_3500	sem1a_scham ame: full=semaphorin-1a ame: full=fasciclin iv ame: full=fasciclin-4 ame: full=semaphorin-i short=sema i flags: precursor	2216	gi|242005253|ref|XP_002423485.1|Semaphorin-1A precursor, putative [Pediculus humanus corporis] >gi|212506580|gb|EEB10747.1| Semaphorin-1A precursor, putative [Pediculus humanus corporis]	XP_002423485	1.15455e-170	70
Unitig_3501	loc100124845 protein	497	gi|242008629|ref|XP_002425105.1|Copine-8, putative [Pediculus humanus corporis] >gi|212508770|gb|EEB12367.1| Copine-8, putative [Pediculus humanus corporis]	XP_002425105	3.71678e-58	74
Unitig_3502	-mediated genome instability protein 1	2515	gi|328698830|ref|XP_001946686.2|PREDICTED: hypothetical protein LOC100159136 [Acyrthosiphon pisum]	XP_001946686	1.04542e-45	64
Unitig_3506	magnesium-dependent phosphatase	395	gi|255563310|ref|XP_002522658.1|Magnesium-dependent phosphatase, putative [Ricinus communis] >gi|223538134|gb|EEF39745.1| Magnesium-dependent phosphatase, putative [Ricinus communis]	XP_002522658	1.89425e-08	73
Unitig_3508	plexus cg4444-pa	2847	gi|383861442|ref|XP_003706195.1|PREDICTED: uncharacterized protein LOC100876997 [Megachile rotundata]	XP_003706195	0	58
Unitig_3513	krab-a domain-containing protein 2-like	662	gi|328705469|ref|XP_003242818.1|PREDICTED: KRAB-A domain-containing protein 2-like [Acyrthosiphon pisum]	XP_003242818	3.60754e-15	62
Unitig_3516	protein takeout	1013	gi|328712434|ref|XP_001944955.2|PREDICTED: hypothetical protein LOC100161450 [Acyrthosiphon pisum]	XP_001944955	1.07517e-113	83
Unitig_3518	galactosylgalactosylxylosylprotein 3-beta-glucuronosyltransferase i-like	350	gi|242015907|ref|XP_002428584.1|glucuronyltransferase-S, putative [Pediculus humanus corporis] >gi|212513228|gb|EEB15846.1| glucuronyltransferase-S, putative [Pediculus humanus corporis]	XP_002428584	1.8595e-34	76
Unitig_3519	myb protein	407	gi|156399676|ref|XP_001638627.1|predicted protein [Nematostella vectensis] >gi|156225749|gb|EDO46564.1| predicted protein [Nematostella vectensis]	XP_001638627	2.31018e-11	62
Unitig_3522	PREDICTED: hypothetical protein LOC100160726	1637	gi|193603472|ref|XP_001949289.1|PREDICTED: hypothetical protein LOC100160726 [Acyrthosiphon pisum]	XP_001949289	3.62016e-59	53
Unitig_3523	cg10889 cg10889-pa	479	gi|312385929|gb|EFR30317.1|hypothetical protein AND_00179 [Anopheles darlingi]	EFR30317	6.22922e-13	86
Unitig_3525	alkaline phosphatase	1926	gi|195376165|ref|XP_002046867.1|GJ13123 [Drosophila virilis] >gi|194154025|gb|EDW69209.1| GJ13123 [Drosophila virilis]	XP_002046867	1.34588e-159	66
Unitig_3527	ap2-associated protein kinase 1	2033	gi|242024449|ref|XP_002432640.1|Actin-regulating kinase, putative [Pediculus humanus corporis] >gi|212518110|gb|EEB19902.1| Actin-regulating kinase, putative [Pediculus humanus corporis]	XP_002432640	1.35134e-180	81
Unitig_3531	ero1l cg1333-pb	253	gi|91076076|ref|XP_967561.1|PREDICTED: similar to Ero1L CG1333-PB [Tribolium castaneum] >gi|270014587|gb|EFA11035.1| hypothetical protein TcasGA2_TC004626 [Tribolium castaneum]	XP_967561	2.60525e-18	67
Unitig_3536	regucalcin-like isoform 1	745	gi|156542532|ref|XP_001599934.1|PREDICTED: regucalcin-like isoform 1 [Nasonia vitripennis] >gi|345478834|ref|XP_003423819.1| PREDICTED: regucalcin-like isoform 2 [Nasonia vitripennis]	XP_001599934	3.70758e-27	50
Unitig_3539	beta- -glucan recognition protein 2	1286	gi|391226605|gb|AFM38191.1|beta-1,3-glucan recognition protein 4a [Anasa tristis]	AFM38191	2.12039e-98	55
Unitig_3541	PREDICTED: hypothetical protein LOC100161712, partial	1374	gi|328718645|ref|XP_001946829.2|PREDICTED: hypothetical protein LOC100161712, partial [Acyrthosiphon pisum]	XP_001946829	1.18985e-148	85
Unitig_3542	adp-ribosylation factor-like protein 2-binding	491	gi|524888979|ref|XP_005101053.1|PREDICTED: ADP-ribosylation factor-like protein 2-binding protein-like [Aplysia californica]	XP_005101053	5.91685e-37	80
Unitig_3543	gamma-tubulin complex component 6-like	3418	gi|383848378|ref|XP_003699828.1|PREDICTED: LOW QUALITY PROTEIN: gamma-tubulin complex component 6-like [Megachile rotundata]	XP_003699828	1.41411e-26	49
Unitig_3544	regulator of g-protein signaling 7-like	505	gi|91075938|ref|XP_967637.1|PREDICTED: similar to regulator of g protein signaling [Tribolium castaneum] >gi|270014646|gb|EFA11094.1| hypothetical protein TcasGA2_TC004691 [Tribolium castaneum]	XP_967637	5.14304e-77	88
Unitig_3545	dihydropyridine-sensitive l-type calcium channel	3414	gi|170038754|ref|XP_001847213.1|dihydropyridine-sensitive l-type calcium channel [Culex quinquefasciatus] >gi|167882459|gb|EDS45842.1| dihydropyridine-sensitive l-type calcium channel [Culex quinquefasciatus]	XP_001847213	0	67
Unitig_3547	ste20-like kinase	507	gi|189234753|ref|XP_974490.2|PREDICTED: similar to STE20-like kinase (yeast) [Tribolium castaneum]	XP_974490	2.99603e-21	92
Unitig_3548	g2 m phase-specific e3 ubiquitin-protein ligase-like	783	gi|317418872|emb|CBN80910.1|G2/M phase-specific E3 ubiquitin-protein ligase [Dicentrarchus labrax]	CBN80910	0.000364426	48
Unitig_3550	g2 m phase-specific e3 ubiquitin-protein ligase	528	gi|317418872|emb|CBN80910.1|G2/M phase-specific E3 ubiquitin-protein ligase [Dicentrarchus labrax]	CBN80910	0.000210716	47
Unitig_3552	bel12_ag transposon polyprotein	251	gi|383847773|ref|XP_003699527.1|PREDICTED: uncharacterized protein LOC100876895 [Megachile rotundata]	XP_003699527	3.72518e-27	79
Unitig_3554	serine threonine-protein kinase smg1-like	1125	gi|512897689|ref|XP_004924214.1|PREDICTED: serine/threonine-protein kinase SMG1-like [Bombyx mori]	XP_004924214	1.29949e-108	70
Unitig_3556	dedicator of cytokinesis protein 2	5259	gi|270007379|gb|EFA03827.1|hypothetical protein TcasGA2_TC013942 [Tribolium castaneum]	EFA03827	0	72
Unitig_3560	ubiquitin carboxyl-terminal hydrolase 7-like	1040	gi|357620987|gb|EHJ72979.1|putative ubiquitin specific protease 7 [Danaus plexippus]	EHJ72979	6.82869e-24	59
Unitig_3564	peroxisome biogenesis factor 10-like	624	gi|524883731|ref|XP_005098492.1|PREDICTED: peroxisome biogenesis factor 10-like [Aplysia californica]	XP_005098492	9.16249e-13	58
Unitig_3566	phosphatidylethanolamine-binding protein homolog -like	376	gi|115916208|ref|XP_784799.2|PREDICTED: phosphatidylethanolamine-binding protein homolog F40A3.3-like [Strongylocentrotus purpuratus]	XP_784799	1.01247e-13	55
Unitig_3568	kinesin-like protein kif15	1044	gi|145528069|ref|XP_001449834.1|hypothetical protein [Paramecium tetraurelia strain d4-2] >gi|124417423|emb|CAK82437.1| unnamed protein product [Paramecium tetraurelia]	XP_001449834	0.00158304	56
Unitig_3572	PREDICTED: uncharacterized protein LOC101239307	1119	gi|449687758|ref|XP_004211536.1|PREDICTED: uncharacterized protein LOC101239307 [Hydra magnipapillata]	XP_004211536	3.67789e-31	47
Unitig_3573	er degradation-enhancing alpha-mannosidase-like protein 1-like	1725	gi|242001042|ref|XP_002435164.1|alpha-mannosidase, putative [Ixodes scapularis] >gi|215498494|gb|EEC07988.1| alpha-mannosidase, putative [Ixodes scapularis]	XP_002435164	0	79
Unitig_3577	zinc finger protein 782-like isoform x1	598	gi|542256244|ref|XP_005463685.1|PREDICTED: zinc finger protein 782-like isoform X1 [Oreochromis niloticus]	XP_005463685	0.0468615	84
Unitig_3578	protein phosphatase-5	1503	gi|501294801|dbj|BAN20786.1|protein phosphatase-5 [Riptortus pedestris]	BAN20786	0	85
Unitig_3579	phospholipid scramblase 1-like isoform x2	1640	gi|478254063|gb|ENN74355.1|hypothetical protein YQE_09325, partial [Dendroctonus ponderosae]	ENN74355	2.08245e-130	89
Unitig_3580	peptide chain release factor 1- mitochondrial	726	gi|345305431|ref|XP_001510216.2|PREDICTED: peptide chain release factor 1-like, mitochondrial-like [Ornithorhynchus anatinus]	XP_001510216	1.58736e-49	77
Unitig_3583	rad50-interacting protein 1	4011	gi|307184439|gb|EFN70848.1|RAD50-interacting protein 1 [Camponotus floridanus]	EFN70848	2.20507e-164	60
Unitig_3585	sugar transporter 1	1266	gi|251736857|gb|ACT10281.1|sugar transporter 1 [Sitobion avenae]	ACT10281	5.39269e-119	69
Unitig_3587	PREDICTED: hypothetical protein LOC100169177 isoform 2	2523	gi|328711579|ref|XP_003244580.1|PREDICTED: hypothetical protein LOC100169177 isoform 2 [Acyrthosiphon pisum]	XP_003244580	1.48766e-29	51
Unitig_3588	PREDICTED: uncharacterized protein LOC101746451	568	gi|512933256|ref|XP_004932746.1|PREDICTED: uncharacterized protein LOC101746451 [Bombyx mori]	XP_004932746	5.01215e-17	57
Unitig_3590	low quality protein: rotatin-like	534	gi|383852240|ref|XP_003701636.1|PREDICTED: rotatin-like [Megachile rotundata]	XP_003701636	1.29266e-23	58
Unitig_3593	endoplasmic reticulum metallopeptidase 1-like	707	gi|328717671|ref|XP_001947171.2|PREDICTED: endoplasmic reticulum metallopeptidase 1-like [Acyrthosiphon pisum]	XP_001947171	1.68702e-85	74
Unitig_3597	lethal isoform a	1086	gi|24586060|ref|NP_652026.2|lethal (2) 01289, isoform A [Drosophila melanogaster] >gi|23240200|gb|AAM70821.2| lethal (2) 01289, isoform A [Drosophila melanogaster]	NP_652026	7.39326e-41	80
Unitig_3598	sugar transporter	1002	gi|157138629|ref|XP_001664287.1|sugar transporter [Aedes aegypti] >gi|108880575|gb|EAT44800.1| AAEL003899-PA [Aedes aegypti]	XP_001664287	2.41147e-29	50
Unitig_3599	hypothetical protein YQE_01432, partial	394	gi|478264259|gb|ENN82192.1|hypothetical protein YQE_01432, partial [Dendroctonus ponderosae]	ENN82192	2.87527e-37	69
Unitig_3600	PREDICTED: hypothetical protein LOC100123970	1579	gi|156549178|ref|XP_001607763.1|PREDICTED: hypothetical protein LOC100123970 [Nasonia vitripennis]	XP_001607763	2.00319e-53	64
Unitig_3602	zinc finger protein 642-like isoform 2	2393	gi|328784908|ref|XP_003250519.1|PREDICTED: zinc finger protein 642-like isoform 2 [Apis mellifera]	XP_003250519	1.41908e-36	45
Unitig_3603	PREDICTED: hypothetical protein LOC100679970	712	gi|345488009|ref|XP_003425812.1|PREDICTED: hypothetical protein LOC100679970 [Nasonia vitripennis]	XP_003425812	7.42813e-16	47
Unitig_3604	phd finger domain	2297	gi|383851119|ref|XP_003701087.1|PREDICTED: uncharacterized protein LOC100875782 [Megachile rotundata]	XP_003701087	9.23393e-27	49
Unitig_3605	PREDICTED: hypothetical protein LOC100569215	1270	gi|328698318|ref|XP_003240612.1|PREDICTED: hypothetical protein LOC100569215 [Acyrthosiphon pisum]	XP_003240612	9.83669e-20	48
Unitig_3608	transmembrane protein 68-like	1493	gi|328792903|ref|XP_003251799.1|PREDICTED: transmembrane protein 68-like [Apis mellifera]	XP_003251799	2.07482e-135	83
Unitig_3609	ribosomal rna methyltransferase 1	833	gi|511005044|gb|EPB86397.1|ribosomal RNA methyltransferase 1 [Mucor circinelloides f. circinelloides 1006PhL]	EPB86397	1.6531e-85	70
Unitig_3611	nadh-ubiquinone oxidoreductase subunit	411	gi|501297906|dbj|BAN21247.1|NADH ubiquinone oxidoreductase B14.5B [Riptortus pedestris]	BAN21247	2.26393e-06	55
Unitig_3613	catalase homolog a	437	gi|460417233|emb|CCQ42779.1|catalase homolog A [Sycon ciliatum]	CCQ42779	1.17872e-42	72
Unitig_3614	ceramide glucosyltransferase-like	491	gi|307201588|gb|EFN81347.1|Ceramide glucosyltransferase [Harpegnathos saltator]	EFN81347	1.45157e-43	83
Unitig_3615	histone-lysine n-methyltransferase setmar	659	gi|512899350|ref|XP_004924622.1|PREDICTED: histone-lysine N-methyltransferase SETMAR-like [Bombyx mori]	XP_004924622	5.45474e-39	59
Unitig_3616	tigger transposable element derived 6-like protein	935	gi|350537531|ref|NP_001233106.1|uncharacterized protein LOC100568560 [Acyrthosiphon pisum] >gi|239790534|dbj|BAH71822.1| ACYPI37262 [Acyrthosiphon pisum]	NP_001233106	1.10106e-13	68
Unitig_3620	centrosomal protein of 78 kda isoform x2	1147	gi|545486487|ref|XP_005615884.1|PREDICTED: centrosomal protein of 78 kDa isoform X2 [Canis lupus familiaris]	XP_005615884	4.67448e-21	55
Unitig_3621	synaptic vesicle membrane protein vat-1 homolog	1558	gi|328696533|ref|XP_003240055.1|PREDICTED: synaptic vesicle membrane protein VAT-1 homolog isoform 1 [Acyrthosiphon pisum]	XP_003240055	1.27859e-83	62
Unitig_3624	e3 ubiquitin-protein ligase rnf14-like	2992	gi|345488182|ref|XP_001602028.2|PREDICTED: E3 ubiquitin-protein ligase RNF14-like [Nasonia vitripennis]	XP_001602028	3.3248e-102	55
Unitig_3627	membrane metallo-endopeptidase-like 1-like	3353	gi|350418449|ref|XP_003491860.1|PREDICTED: membrane metallo-endopeptidase-like 1-like [Bombus impatiens]	XP_003491860	0	86
Unitig_3630	beta-hexosaminidase b	423	gi|170063331|ref|XP_001867057.1|beta-hexosaminidase b [Culex quinquefasciatus] >gi|167881001|gb|EDS44384.1| beta-hexosaminidase b [Culex quinquefasciatus]	XP_001867057	2.94295e-45	74
Unitig_3635	partitioning defective 3	3022	gi|328719476|ref|XP_003246775.1|PREDICTED: partitioning defective 3 homolog isoform 2 [Acyrthosiphon pisum]	XP_003246775	1.00851e-111	69
Unitig_3636	phosphatidylethanolamine-binding protein	441	gi|391338921|ref|XP_003743803.1|PREDICTED: OV-16 antigen-like [Metaseiulus occidentalis]	XP_003743803	1.19112e-17	56
Unitig_3638	uncharacterized mfs-type transporter c19orf28-like	1888	gi|328708772|ref|XP_003243797.1|PREDICTED: uncharacterized MFS-type transporter C19orf28-like [Acyrthosiphon pisum]	XP_003243797	5.2496e-120	64
Unitig_3639	rtbs_drome ame: full=probable rna-directed dna polymerase from transposon bs ame: full=reverse transcriptase	2684	gi|8823|emb|CAA35587.1|unnamed protein product [Drosophila melanogaster]	CAA35587	1.93445e-134	53
Unitig_3640	low quality protein: intraflagellar transport protein 122 partial	1979	gi|242020786|ref|XP_002430832.1|conserved hypothetical protein [Pediculus humanus corporis] >gi|212516035|gb|EEB18094.1| conserved hypothetical protein [Pediculus humanus corporis]	XP_002430832	0	73
Unitig_3643	hypothetical protein AND_10254	543	gi|312378251|gb|EFR24881.1|hypothetical protein AND_10254 [Anopheles darlingi]	EFR24881	2.3584e-44	89
Unitig_3644	uncharacterized protein LOC565661	671	gi|153791436|ref|NP_001093488.1|uncharacterized protein LOC565661 [Danio rerio]	NP_001093488	0.0194792	56
Unitig_3647	e3 ubiquitin-protein ligase hyd-like	339	gi|242013030|ref|XP_002427224.1|ubiquitin-protein ligase EDD1, putative [Pediculus humanus corporis] >gi|212511528|gb|EEB14486.1| ubiquitin-protein ligase EDD1, putative [Pediculus humanus corporis]	XP_002427224	2.90952e-34	83
Unitig_3649	upf0636 protein c4orf41 homolog	1265	gi|242009860|ref|XP_002425700.1|conserved hypothetical protein [Pediculus humanus corporis] >gi|212509601|gb|EEB12962.1| conserved hypothetical protein [Pediculus humanus corporis]	XP_002425700	1.21414e-79	58
Unitig_3653	bromodomain adjacent to zinc finger domain protein 1a	1561	gi|383863769|ref|XP_003707352.1|PREDICTED: bromodomain adjacent to zinc finger domain protein 1A-like [Megachile rotundata]	XP_003707352	1.05822e-103	64
Unitig_3655	cathepsin b-n	499	gi|204022104|dbj|BAG71149.1|cathepsin B-N [Astegopteryx styracophila]	BAG71149	1.69438e-30	60
Unitig_3656	maguk p55 subfamily member 7	1012	gi|242023194|ref|XP_002432021.1|conserved hypothetical protein [Pediculus humanus corporis] >gi|212517372|gb|EEB19283.1| conserved hypothetical protein [Pediculus humanus corporis]	XP_002432021	1.2453e-135	86
Unitig_3657	wu:fi25h02 partial	1746	gi|242009661|ref|XP_002425601.1|Bromodomain-containing protein, putative [Pediculus humanus corporis] >gi|212509494|gb|EEB12863.1| Bromodomain-containing protein, putative [Pediculus humanus corporis]	XP_002425601	6.18291e-103	59
Unitig_3659	rab3 gtpase-activating protein catalytic subunit	339	gi|270007053|gb|EFA03501.1|hypothetical protein TcasGA2_TC013502 [Tribolium castaneum]	EFA03501	4.34435e-28	63
Unitig_3660	low quality protein: nesprin-1 isoform 2	453	gi|507706852|ref|XP_004646052.1|PREDICTED: nesprin-1-like [Octodon degus]	XP_004646052	0.260355	52
Unitig_3665	hypothetical protein YQE_06278, partial	981	gi|478257291|gb|ENN77454.1|hypothetical protein YQE_06278, partial [Dendroctonus ponderosae]	ENN77454	1.63546e-27	60
Unitig_3666	transmembrane protein 131-like	579	gi|345491958|ref|XP_001602004.2|PREDICTED: transmembrane protein 131-like [Nasonia vitripennis]	XP_001602004	3.514e-19	52
Unitig_3667	protein tssc1-like	3347	gi|328698362|ref|XP_001950920.2|PREDICTED: protein TSSC1-like [Acyrthosiphon pisum]	XP_001950920	4.1672e-123	67
Unitig_3669	PREDICTED: hypothetical protein LOC100568979	920	gi|328702924|ref|XP_003242043.1|PREDICTED: hypothetical protein LOC100568979 [Acyrthosiphon pisum]	XP_003242043	2.49157e-10	60
Unitig_3672	endoribonuclease dcr-1	594	gi|240247227|emb|CAX68236.1|dicer-1 [Blattella germanica]	CAX68236	1.28022e-17	66
Unitig_3673	PREDICTED: hypothetical protein LOC100161830	2180	gi|193629735|ref|XP_001950070.1|PREDICTED: hypothetical protein LOC100161830 [Acyrthosiphon pisum]	XP_001950070	2.26947e-45	47
Unitig_3675	pyruvate dehydrogenase	453	gi|307202544|gb|EFN81891.1|[Pyruvate dehydrogenase [acetyl-transferring]]-phosphatase 1, mitochondrial [Harpegnathos saltator]	EFN81891	3.25608e-11	62
Unitig_3676	PREDICTED: hypothetical protein LOC100168613	743	gi|193690794|ref|XP_001952300.1|PREDICTED: hypothetical protein LOC100168613 [Acyrthosiphon pisum]	XP_001952300	3.3488e-22	67
Unitig_3677	kismet cg3696-pa	743	gi|350424228|ref|XP_003493728.1|PREDICTED: hypothetical protein LOC100744744 [Bombus impatiens]	XP_003493728	4.88182e-15	62
Unitig_3678	cleavage and polyadenylation specificity factor subunit 1-like	5490	gi|110750698|ref|XP_624382.2|PREDICTED: cleavage and polyadenylation specificity factor subunit 1 [Apis mellifera]	XP_624382	0	77
Unitig_3679	PREDICTED: uncharacterized protein C9E9.15-like	539	gi|340722564|ref|XP_003399674.1|PREDICTED: uncharacterized protein C9E9.15-like [Bombus terrestris]	XP_003399674	8.74364e-65	72
Unitig_3680	gastrula zinc finger protein	1170	gi|350408672|ref|XP_003488477.1|PREDICTED: hypothetical protein LOC100747763 [Bombus impatiens]	XP_003488477	8.53258e-83	76
Unitig_3683	solute carrier organic anion transporter family member 5a1	2385	gi|345494110|ref|XP_001605896.2|PREDICTED: solute carrier organic anion transporter family member 5A1-like isoform 1 [Nasonia vitripennis] >gi|345494112|ref|XP_003427221.1| PREDICTED: solute carrier organic anion transporter family member 5A1-like isoform 2 [Nasonia vitripennis]	XP_001605896	0	87
Unitig_3687	gametocyte-specific factor 1-like	1247	gi|383847338|ref|XP_003699311.1|PREDICTED: protein D7-like [Megachile rotundata]	XP_003699311	1.94049e-11	56
Unitig_3688	chaperone protein	1032	gi|490536812|ref|WP_004401969.1|chaperone protein HscA [Vibrio nigripulchritudo] >gi|342825337|gb|EGU59836.1| chaperone protein HscA [Vibrio nigripulchritudo ATCC 27043]	WP_004401969	0.485865	43
Unitig_3690	proton-coupled amino acid transporter 4-like	819	gi|350537367|ref|NP_001233210.1|uncharacterized protein LOC100159152 [Acyrthosiphon pisum] >gi|334884064|gb|AEH21125.1| amino acid transporter [Acyrthosiphon pisum]	NP_001233210	8.4154e-37	68
Unitig_3691	zinc finger protein xfin-like	3316	gi|328697201|ref|XP_001946001.2|PREDICTED: zinc finger protein Xfin-like [Acyrthosiphon pisum]	XP_001946001	0	56
Unitig_3692	transmembrane protein 50a	1146	gi|242247631|ref|NP_001156062.1|transmembrane protein 50A-like [Acyrthosiphon pisum] >gi|239788545|dbj|BAH70947.1| ACYPI000792 [Acyrthosiphon pisum]	NP_001156062	2.91846e-55	72
Unitig_3693	probable rho gtpase-activating protein cg5521-like isoform 1	3103	gi|307205678|gb|EFN83940.1|GTPase-activating Rap/Ran-GAP domain-like 1 [Harpegnathos saltator]	EFN83940	0	62
Unitig_3694	zinc finger protein 800-like	1264	gi|340727479|ref|XP_003402071.1|PREDICTED: zinc finger protein 800-like [Bombus terrestris]	XP_003402071	1.2826e-38	53
Unitig_3696	zinc finger	612	gi|242023080|ref|XP_002431964.1|zinc finger protein, putative [Pediculus humanus corporis] >gi|212517315|gb|EEB19226.1| zinc finger protein, putative [Pediculus humanus corporis]	XP_002431964	2.35472e-10	55
Unitig_3697	myosin-i heavy chain	1080	gi|328697745|ref|XP_003240425.1|PREDICTED: myosin-VIIa-like [Acyrthosiphon pisum]	XP_003240425	4.28052e-113	71
Unitig_3700	peroxisomal acyl-coenzyme a oxidase 3-like isoform 2	3574	gi|345479731|ref|XP_003424017.1|PREDICTED: peroxisomal acyl-coenzyme A oxidase 3-like isoform 2 [Nasonia vitripennis] >gi|345479733|ref|XP_003424018.1| PREDICTED: peroxisomal acyl-coenzyme A oxidase 3-like isoform 3 [Nasonia vitripennis] >gi|345479735|ref|XP_001603089.2| PREDICTED: peroxisomal acyl-coenzyme A oxidase 3-like isoform 1 [Nasonia vitripennis]	XP_003424017	0	68
Unitig_3701	serine protease -like	280	gi|340715980|ref|XP_003396483.1|PREDICTED: putative serine protease K12H4.7-like [Bombus terrestris]	XP_003396483	1.55242e-13	60
Unitig_3702	rho gtpase-activating protein 12-like	1565	gi|326534202|dbj|BAJ89451.1|predicted protein [Hordeum vulgare subsp. vulgare]	BAJ89451	6.29849e-18	44
Unitig_3704	membrane-bound transcription factor site 1 protease	3133	gi|242015544|ref|XP_002428413.1|membrane-bound transcription factor site 1 protease precursor, putative [Pediculus humanus corporis] >gi|212513025|gb|EEB15675.1| membrane-bound transcription factor site 1 protease precursor, putative [Pediculus humanus corporis]	XP_002428413	0	86
Unitig_3705	PREDICTED: uncharacterized protein LOC100888373	820	gi|390332071|ref|XP_003723412.1|PREDICTED: uncharacterized protein LOC100888373 [Strongylocentrotus purpuratus]	XP_003723412	1.91279e-11	49
Unitig_3706	52 kda repressor of the inhibitor of the protein kinase-like	282	gi|410926131|ref|XP_003976532.1|PREDICTED: 52 kDa repressor of the inhibitor of the protein kinase-like [Takifugu rubripes]	XP_003976532	0.257856	50
Unitig_3709	cytochrome p450	1541	gi|339896239|gb|AEK21805.1|cytochrome P450 [Bemisia tabaci]	AEK21805	1.11124e-146	99
Unitig_3710	mitogen-activated protein kinase 14b-like isoform 1	443	gi|327533494|gb|AEA92685.1|p38 mitogen activated protein kinase [Bemisia tabaci]	AEA92685	1.00477e-104	100
Unitig_3713	hypothetical protein PHYSODRAFT_520653	615	gi|348671322|gb|EGZ11143.1|hypothetical protein PHYSODRAFT_520653 [Phytophthora sojae]	EGZ11143	3.36064e-24	51
Unitig_3714	ATP7A, partial	426	gi|347453644|gb|AEO95420.1|ATP7A, partial [Cratogeomys castanops]	AEO95420	0.983253	48
Unitig_3715	hypothetical protein SINV_00785	1134	gi|322778995|gb|EFZ09399.1|hypothetical protein SINV_00785 [Solenopsis invicta]	EFZ09399	6.52765e-59	69
Unitig_3719	hypothetical protein AND_12705	577	gi|312376454|gb|EFR23533.1|hypothetical protein AND_12705 [Anopheles darlingi]	EFR23533	0.0038514	45
Unitig_3720	calcium-independent protein kinase c-like	1855	gi|383859869|ref|XP_003705414.1|PREDICTED: calcium-independent protein kinase C-like [Megachile rotundata]	XP_003705414	0	66
Unitig_3722	zinc finger protein and btb domain-containing	1037	gi|242011589|ref|XP_002426531.1|zinc finger protein and BTB domain-containing protein, putative [Pediculus humanus corporis] >gi|212510657|gb|EEB13793.1| zinc finger protein and BTB domain-containing protein, putative [Pediculus humanus corporis]	XP_002426531	9.12923e-71	94
Unitig_3723	phosphatidylinositol-4-phosphate 3-kinase c2 domain-containing subunit beta-like	621	gi|328785567|ref|XP_396869.4|PREDICTED: phosphatidylinositol-4-phosphate 3-kinase C2 domain-containing subunit beta-like [Apis mellifera]	XP_396869	2.93965e-68	79
Unitig_3724	cathepsin l-like proteinase	1401	gi|45822209|emb|CAE47501.1|cathepsin L-like proteinase [Diabrotica virgifera virgifera]	CAE47501	4.18981e-28	53
Unitig_3726	PREDICTED: hypothetical protein LOC100168613	323	gi|193690794|ref|XP_001952300.1|PREDICTED: hypothetical protein LOC100168613 [Acyrthosiphon pisum]	XP_001952300	2.92599e-10	70
Unitig_3731	adenylosuccinate lyase-like	686	gi|322784015|gb|EFZ11155.1|hypothetical protein SINV_03874 [Solenopsis invicta]	EFZ11155	8.37209e-119	85
Unitig_3739	cystatin	252	gi|190702170|gb|ACE75068.1|cystatin [Glyptapanteles flavicoxis] >gi|190702179|gb|ACE75077.1| cystatin [Glyptapanteles flavicoxis]	ACE75068	3.72459e-07	64
Unitig_3741	hypothetical protein CARUB_v10011356mg	418	gi|482573230|gb|EOA37417.1|hypothetical protein CARUB_v10011356mg [Capsella rubella]	EOA37417	0.036682	51
Unitig_3742	low quality protein: centrosome-associated zinc finger protein cp190-like	685	gi|512921056|ref|XP_004929788.1|PREDICTED: LOW QUALITY PROTEIN: centrosome-associated zinc finger protein CP190-like [Bombyx mori]	XP_004929788	1.93415e-19	65
Unitig_3744	unnamed protein product	651	gi|334883367|dbj|BAK38648.1|unnamed protein product [Tribolium castaneum]	BAK38648	7.33913e-27	52
Unitig_3749	beta-ketoacyl synthase	626	gi|328703972|ref|XP_001942950.2|PREDICTED: fatty acid synthase-like [Acyrthosiphon pisum]	XP_001942950	3.397e-12	48
Unitig_3751	probable exonuclease mut-7 homolog	578	gi|270003369|gb|EEZ99816.1|hypothetical protein TcasGA2_TC002596 [Tribolium castaneum]	EEZ99816	3.51654e-35	56
Unitig_3753	plasma membrane calcium isoform k	972	gi|328724397|ref|XP_003248135.1|PREDICTED: plasma membrane calcium-transporting ATPase 3-like isoform 3 [Acyrthosiphon pisum]	XP_003248135	1.64267e-16	51
Unitig_3755	glutaminase kidney mitochondrial-like	688	gi|332016590|gb|EGI57471.1|Glutaminase kidney isoform, mitochondrial [Acromyrmex echinatior]	EGI57471	8.36063e-41	77
Unitig_3756	creb atf bzip transcription factor isoform 1	783	gi|488585722|ref|XP_004478211.1|PREDICTED: CREB/ATF bZIP transcription factor isoform 5 [Dasypus novemcinctus] >gi|488585724|ref|XP_004478212.1| PREDICTED: CREB/ATF bZIP transcription factor isoform 6 [Dasypus novemcinctus] >gi|488585726|ref|XP_004478213.1| PREDICTED: CREB/ATF bZIP transcription factor isoform 7 [Dasypus novemcinctus]	XP_004478211	1.36458e-06	44
Unitig_3758	PREDICTED: hypothetical protein LOC100569497	1759	gi|328698773|ref|XP_003240730.1|PREDICTED: hypothetical protein LOC100569497 [Acyrthosiphon pisum]	XP_003240730	0.000183967	53
Unitig_3759	set domain	1189	gi|91090902|ref|XP_973711.1|PREDICTED: similar to NSD1 [Tribolium castaneum]	XP_973711	9.79876e-103	66
Unitig_3760	PREDICTED: hypothetical protein LOC100163939	1528	gi|193674159|ref|XP_001950556.1|PREDICTED: hypothetical protein LOC100163939 [Acyrthosiphon pisum]	XP_001950556	5.49875e-121	81
Unitig_3761	serine threonine-protein kinase mph1-like	2357	gi|328708853|ref|XP_001943135.2|PREDICTED: serine/threonine-protein kinase mph1-like [Acyrthosiphon pisum]	XP_001943135	2.1608e-92	71
Unitig_3762	synaptojanin-1, putative	2030	gi|242018917|ref|XP_002429915.1|synaptojanin-1, putative [Pediculus humanus corporis] >gi|212514961|gb|EEB17177.1| synaptojanin-1, putative [Pediculus humanus corporis]	XP_002429915	0	72
Unitig_3767	isoform a	1063	gi|242017482|ref|XP_002429217.1|myotrophin, putative [Pediculus humanus corporis] >gi|212514106|gb|EEB16479.1| myotrophin, putative [Pediculus humanus corporis]	XP_002429217	4.46314e-31	62
Unitig_3768	PREDICTED: hypothetical protein LOC100642293	379	gi|340722271|ref|XP_003399531.1|PREDICTED: hypothetical protein LOC100642293 [Bombus terrestris]	XP_003399531	3.34454e-50	83
Unitig_3770	reverse transcriptase	1116	gi|270016690|gb|EFA13136.1|hypothetical protein TcasGA2_TC002008 [Tribolium castaneum]	EFA13136	1.70794e-49	57
Unitig_3775	zinc finger protein xfin-like	2157	gi|260795637|ref|XP_002592811.1|hypothetical protein BRAFLDRAFT_275668 [Branchiostoma floridae] >gi|229278035|gb|EEN48822.1| hypothetical protein BRAFLDRAFT_275668 [Branchiostoma floridae]	XP_002592811	9.648e-144	53
Unitig_3776	blastoderm-specific gene 25d cg14025-pc	493	gi|328702847|ref|XP_001947047.2|PREDICTED: hypothetical protein LOC100163604 isoform 1 [Acyrthosiphon pisum] >gi|328702849|ref|XP_003242024.1| PREDICTED: hypothetical protein LOC100163604 isoform 2 [Acyrthosiphon pisum]	XP_001947047	1.74859e-13	66
Unitig_3784	atp-dependent helicase brm-like	486	gi|328709714|ref|XP_001947872.2|PREDICTED: ATP-dependent helicase brm-like [Acyrthosiphon pisum]	XP_001947872	4.85276e-11	94
Unitig_3785	rna-binding protein 16	1883	gi|91094229|ref|XP_967119.1|PREDICTED: similar to conserved hypothetical protein [Tribolium castaneum] >gi|270016224|gb|EFA12670.1| hypothetical protein TcasGA2_TC010693 [Tribolium castaneum]	XP_967119	6.95009e-83	69
Unitig_3787	achain crystal structure of a designed selected ankyrin repeat protein in complex with the maltose binding protein	492	gi|49259167|pdb|1SVX|AChain A, Crystal Structure Of A Designed Selected Ankyrin Repeat Protein In Complex With The Maltose Binding Protein >gi|37576201|gb|AAQ93810.1| ankyrin repeat protein off7 [synthetic construct]	1SVX_A	3.37612e-23	67
Unitig_3789	enhancer of split mgamma	679	gi|242015334|ref|XP_002428314.1|Enhancer of split mgamma protein, putative [Pediculus humanus corporis] >gi|212512910|gb|EEB15576.1| Enhancer of split mgamma protein, putative [Pediculus humanus corporis]	XP_002428314	1.4678e-27	86
Unitig_3790	serine threonine-protein kinase ulk2-like	2655	gi|383857154|ref|XP_003704070.1|PREDICTED: serine/threonine-protein kinase ULK2-like [Megachile rotundata]	XP_003704070	0	68
Unitig_3793	cytochrome oxidase subunit partial	227	gi|377656752|gb|AFB73930.1|cytochrome oxidase subunit I, partial [Bemisia tabaci]	AFB73930	1.49614e-05	76
Unitig_3798	inactive ubiquitin carboxyl-terminal hydrolase 54	334	gi|328720253|ref|XP_001944033.2|PREDICTED: hypothetical protein LOC100161660 [Acyrthosiphon pisum]	XP_001944033	2.54283e-25	81
Unitig_3801	dna polymerase epsilon catalytic subunit a-like isoform 1	7336	gi|328722324|ref|XP_001945457.2|PREDICTED: DNA polymerase epsilon catalytic subunit A-like isoform 1 [Acyrthosiphon pisum]	XP_001945457	0	71
Unitig_3803	protein smaug homolog 2-like	823	gi|242024984|ref|XP_002432906.1|conserved hypothetical protein [Pediculus humanus corporis] >gi|212518415|gb|EEB20168.1| conserved hypothetical protein [Pediculus humanus corporis]	XP_002432906	7.91772e-21	49
Unitig_3804	phage integrase domain partial	406	gi|510833153|ref|WP_016205066.1|phage integrase domain protein, partial [Bacillus nealsonii] >gi|507128943|gb|EOR21520.1| phage integrase domain protein, partial [Bacillus nealsonii AAU1]	WP_016205066	0.321279	62
Unitig_3806	hypothetical protein DAPPUDRAFT_335424	626	gi|321451968|gb|EFX63466.1|hypothetical protein DAPPUDRAFT_335424 [Daphnia pulex]	EFX63466	1.19932e-28	59
Unitig_3808	protein phosphatase ptc7 homolog	1415	gi|66514502|ref|XP_624085.1|PREDICTED: protein phosphatase PTC7 homolog [Apis mellifera] >gi|380020391|ref|XP_003694070.1| PREDICTED: protein phosphatase PTC7 homolog [Apis florea]	XP_624085	2.87654e-154	85
Unitig_3820	solute carrier family member 2	1255	gi|242020167|ref|XP_002430527.1|conserved hypothetical protein [Pediculus humanus corporis] >gi|212515691|gb|EEB17789.1| conserved hypothetical protein [Pediculus humanus corporis]	XP_002430527	2.0597e-73	86
Unitig_3822	major royal jelly-related protein	729	gi|398398089|ref|XP_003852502.1|hypothetical protein MYCGRDRAFT_93433 [Zymoseptoria tritici IPO323] >gi|339472383|gb|EGP87478.1| hypothetical protein MYCGRDRAFT_93433 [Zymoseptoria tritici IPO323]	XP_003852502	3.96618e-30	54
Unitig_3823	ankyrin repeat domain protein	929	gi|498091351|ref|WP_010405507.1|ankyrin repeat domain protein [Wolbachia endosymbiont of Nasonia vitripennis] >gi|321272303|gb|ADW80188.1| ankyrin repeat protein [Wolbachia endosymbiont wVitA of Nasonia vitripennis phage WOVitA1] >gi|321272355|gb|ADW80236.1| ankyrin repeat protein [Wolbachia endosymbiont wVitB of Nasonia vitripennis phage WOVitB]	WP_010405507	1.34471e-13	56
Unitig_3826	eukaryotic translation initiation factor 2d-like	2095	gi|270015596|gb|EFA12044.1|hypothetical protein TcasGA2_TC001461 [Tribolium castaneum]	EFA12044	4.93715e-102	55
Unitig_3827	saccharopine dehydrogenase domain-containing protein	1609	gi|157132590|ref|XP_001656085.1|hypothetical protein AaeL_AAEL002861 [Aedes aegypti] >gi|157132592|ref|XP_001656086.1| hypothetical protein AaeL_AAEL002861 [Aedes aegypti] >gi|108881659|gb|EAT45884.1| AAEL002861-PB [Aedes aegypti] >gi|108881660|gb|EAT45885.1| AAEL002861-PA [Aedes aegypti]	XP_001656085	3.15425e-141	69
Unitig_3836	myelin gene regulatory factor-like	4831	gi|328785444|ref|XP_393650.4|PREDICTED: myelin gene regulatory factor-like [Apis mellifera]	XP_393650	1.44314e-60	47
Unitig_3838	clathrin interactor 1	2867	gi|328709949|ref|XP_001947938.2|PREDICTED: telomere length regulation protein TEL2 homolog [Acyrthosiphon pisum]	XP_001947938	3.39551e-125	55
Unitig_3843	bruchpilot cg34146-pb	860	gi|328719508|ref|XP_003246781.1|PREDICTED: hypothetical protein LOC100162634 isoform 3 [Acyrthosiphon pisum]	XP_003246781	2.95165e-35	69
Unitig_3844	PREDICTED: similar to calbindin-32	1081	gi|91087437|ref|XP_975683.1|PREDICTED: similar to calbindin-32 [Tribolium castaneum] >gi|270009492|gb|EFA05940.1| hypothetical protein TcasGA2_TC008758 [Tribolium castaneum]	XP_975683	2.58079e-42	93
Unitig_3845	maltase b1	1258	gi|195350919|ref|XP_002041985.1|GM26624 [Drosophila sechellia] >gi|194123809|gb|EDW45852.1| GM26624 [Drosophila sechellia]	XP_002041985	3.06649e-16	59
Unitig_3846	oocyte zinc finger protein 6-like	1369	gi|528477303|ref|XP_005159263.1|PREDICTED: oocyte zinc finger protein XlCOF6-like [Danio rerio]	XP_005159263	0.000514498	52
Unitig_3847	atpase aaa	1411	gi|494119695|ref|WP_007059474.1|ATPase AAA [Clostridium carboxidivorans] >gi|255512677|gb|EET88950.1| protein of unknown function DUF1703 [Clostridium carboxidivorans P7]	WP_007059474	2.26017e-63	56
Unitig_3851	yeats domain-containing protein 2	2359	gi|189241544|ref|XP_970708.2|PREDICTED: similar to YEATS domain-containing protein 2 [Tribolium castaneum] >gi|270001024|gb|EEZ97471.1| hypothetical protein TcasGA2_TC011302 [Tribolium castaneum]	XP_970708	4.0729e-26	48
Unitig_3854	tetracycline resistance	1816	gi|242014698|ref|XP_002428022.1|tetracycline-efflux transporter, putative [Pediculus humanus corporis] >gi|212512541|gb|EEB15284.1| tetracycline-efflux transporter, putative [Pediculus humanus corporis]	XP_002428022	1.11354e-180	78
Unitig_3856	hypothetical protein YQE_00362, partial	341	gi|478269062|gb|ENN83279.1|hypothetical protein YQE_00362, partial [Dendroctonus ponderosae]	ENN83279	2.85885e-12	58
Unitig_3857	hypothetical protein TcasGA2_TC004170	720	gi|270016198|gb|EFA12644.1|hypothetical protein TcasGA2_TC004170 [Tribolium castaneum]	EFA12644	0.000289194	57
Unitig_3861	sulfhydryl oxidase 1-like	1436	gi|380016514|ref|XP_003692227.1|PREDICTED: sulfhydryl oxidase 1-like [Apis florea]	XP_003692227	5.63754e-42	47
Unitig_3864	chitin deacetylase-like partial	1857	gi|328705806|ref|XP_003242912.1|PREDICTED: hypothetical protein LOC100166314 isoform 2 [Acyrthosiphon pisum]	XP_003242912	0	94
Unitig_3866	sonic hedgehog	579	gi|242003707|ref|XP_002422829.1|hypothetical protein, conserved [Pediculus humanus corporis] >gi|212505699|gb|EEB10091.1| hypothetical protein, conserved [Pediculus humanus corporis]	XP_002422829	9.40003e-48	70
Unitig_3867	plexin-b-like isoform 2	203	gi|328723225|ref|XP_003247797.1|PREDICTED: plexin-B-like isoform 2 [Acyrthosiphon pisum] >gi|328723229|ref|XP_003247798.1| PREDICTED: plexin-B-like isoform 3 [Acyrthosiphon pisum]	XP_003247797	6.64037e-31	92
Unitig_3869	facilitated trehalose transporter tret1-like	438	gi|193664559|ref|XP_001946897.1|PREDICTED: facilitated trehalose transporter Tret1-like [Acyrthosiphon pisum]	XP_001946897	9.25457e-08	61
Unitig_3870	PREDICTED: perforin-1	246	gi|395501082|ref|XP_003754927.1|PREDICTED: perforin-1 [Sarcophilus harrisii]	XP_003754927	0.142638	56
Unitig_3871	heat shock 70 kda protein 14-b-like	407	gi|449684920|ref|XP_004210754.1|PREDICTED: heat shock 70 kDa protein 14-B-like [Hydra magnipapillata]	XP_004210754	7.08556e-13	75
Unitig_3874	nucleosome-remodeling factor subunit nurf301-like isoform 1	5769	gi|340712315|ref|XP_003394707.1|PREDICTED: nucleosome-remodeling factor subunit NURF301-like isoform 1 [Bombus terrestris]	XP_003394707	4.74946e-142	63
Unitig_3876	f-actin-capping protein subunit alpha-like	1441	gi|307213776|gb|EFN89112.1|F-actin-capping protein subunit alpha [Harpegnathos saltator]	EFN89112	2.40298e-154	86
Unitig_3878	low quality protein: ring finger and spry domain-containing protein 1-like	781	gi|345484408|ref|XP_001603935.2|PREDICTED: RING finger and SPRY domain-containing protein 1-like isoform 1 [Nasonia vitripennis] >gi|345484410|ref|XP_003425027.1| PREDICTED: RING finger and SPRY domain-containing protein 1-like isoform 2 [Nasonia vitripennis] >gi|345484412|ref|XP_003425028.1| PREDICTED: RING finger and SPRY domain-containing protein 1-like isoform 3 [Nasonia vitripennis] >gi|3454…	XP_001603935	4.93516e-63	75
Unitig_3881	connector enhancer of kinase suppressor of ras 3	736	gi|345488618|ref|XP_001602905.2|PREDICTED: hypothetical protein LOC100119058 [Nasonia vitripennis]	XP_001602905	8.05071e-85	84
Unitig_3883	PREDICTED: similar to conserved hypothetical protein	684	gi|189233955|ref|XP_967484.2|PREDICTED: similar to conserved hypothetical protein [Tribolium castaneum]	XP_967484	0.000168467	46
Unitig_3884	low quality protein: transcription initiation factor tfiid subunit 1	1284	gi|328789024|ref|XP_395639.4|PREDICTED: LOW QUALITY PROTEIN: transcription initiation factor TFIID subunit 1 [Apis mellifera]	XP_395639	0	92
Unitig_3886	putative uncharacterized protein	300	gi|524357587|emb|CDB09920.1|putative uncharacterized protein [Bacteroides sp. CAG:633]	CDB09920	0.359799	53
Unitig_3888	cysteine proteinase	244	gi|501299623|dbj|BAN21511.1|cathepsin B, partial [Riptortus pedestris]	BAN21511	5.87259e-22	72
Unitig_3889	serine partial	352	gi|389612194|dbj|BAM19612.1|serine protease, partial [Papilio xuthus]	BAM19612	0.00332656	84
Unitig_3890	disheveled associated activator of morphogenesis	1088	gi|270005074|gb|EFA01522.1|hypothetical protein TcasGA2_TC007082 [Tribolium castaneum]	EFA01522	1.93053e-168	86
Unitig_3894	zinc finger ran-binding domain-containing protein 2	999	gi|307180400|gb|EFN68426.1|Zinc finger Ran-binding domain-containing protein 2 [Camponotus floridanus]	EFN68426	2.92252e-64	90
Unitig_3895	protein szt2-like	369	gi|242022633|ref|XP_002431744.1|conserved hypothetical protein [Pediculus humanus corporis] >gi|212517059|gb|EEB19006.1| conserved hypothetical protein [Pediculus humanus corporis]	XP_002431744	2.24457e-42	80
Unitig_3897	proclotting enzyme-like isoform 1	353	gi|193575579|ref|XP_001951870.1|PREDICTED: proclotting enzyme-like isoform 1 [Acyrthosiphon pisum] >gi|328709820|ref|XP_003244077.1| PREDICTED: proclotting enzyme-like isoform 2 [Acyrthosiphon pisum] >gi|328709822|ref|XP_003244078.1| PREDICTED: proclotting enzyme-like isoform 3 [Acyrthosiphon pisum]	XP_001951870	0.00157415	64
Unitig_3899	GF16395	942	gi|194745336|ref|XP_001955144.1|GF16395 [Drosophila ananassae] >gi|190628181|gb|EDV43705.1| GF16395 [Drosophila ananassae]	XP_001955144	2.40349e-28	55
Unitig_3904	anterior fat body protein	630	gi|383851289|ref|XP_003701166.1|PREDICTED: regucalcin-like [Megachile rotundata]	XP_003701166	6.29281e-43	64
Unitig_3908	amino acid transporter	215	gi|357619852|gb|EHJ72266.1|amino acid transporter [Danaus plexippus]	EHJ72266	1.66649e-16	66
Unitig_3910	PREDICTED: uncharacterized protein LOC100862976	975	gi|380015139|ref|XP_003691567.1|PREDICTED: uncharacterized protein LOC100862976 [Apis florea]	XP_003691567	1.2551e-22	69
Unitig_3911	histone h4	300	gi|50058194|dbj|BAD27407.1|histone H4 [Lactuca sativa]	BAD27407	1.8386e-13	84
Unitig_3913	peroxisomal membrane protein	1153	gi|350404499|ref|XP_003487122.1|PREDICTED: peroxisomal membrane protein PMP34-like isoform 1 [Bombus impatiens] >gi|350404502|ref|XP_003487123.1| PREDICTED: peroxisomal membrane protein PMP34-like isoform 2 [Bombus impatiens]	XP_003487122	3.5138e-90	73
Unitig_3915	PREDICTED: hypothetical protein LOC100159731	1128	gi|193598937|ref|XP_001944727.1|PREDICTED: hypothetical protein LOC100159731 [Acyrthosiphon pisum]	XP_001944727	2.01353e-150	77
Unitig_3916	low quality protein: plexin-b-like	717	gi|340717579|ref|XP_003397258.1|PREDICTED: LOW QUALITY PROTEIN: plexin-B-like [Bombus terrestris]	XP_003397258	2.96133e-46	83
Unitig_3920	PREDICTED: contactin-like	4502	gi|383850888|ref|XP_003701006.1|PREDICTED: contactin-like [Megachile rotundata]	XP_003701006	0	81
Unitig_3921	mitochondrial ribosomal protein isoform a	551	gi|195439942|ref|XP_002067818.1|GK12514 [Drosophila willistoni] >gi|194163903|gb|EDW78804.1| GK12514 [Drosophila willistoni]	XP_002067818	1.13066e-40	77
Unitig_3922	hypothetical protein OXYTRI_22530	553	gi|403360982|gb|EJY80187.1|hypothetical protein OXYTRI_22530 [Oxytricha trifallax]	EJY80187	0.777731	55
Unitig_3924	guanine nucleotide-binding protein g subunit alpha-like isoform 2	598	gi|380023924|ref|XP_003695759.1|PREDICTED: guanine nucleotide-binding protein G(o) subunit alpha-like [Apis florea]	XP_003695759	3.1289e-52	100
Unitig_3925	insulin-like growth factor 2 mrna-binding protein 1	1003	gi|478257024|gb|ENN77188.1|hypothetical protein YQE_06326, partial [Dendroctonus ponderosae]	ENN77188	1.20787e-144	87
Unitig_3931	down syndrome cell adhesion molecule-like protein cg42256-like	1589	gi|345490445|ref|XP_001602265.2|PREDICTED: Down syndrome cell adhesion molecule-like protein CG42256-like [Nasonia vitripennis]	XP_001602265	2.71682e-79	54
Unitig_3932	hypothetical protein GLOTRDRAFT_137594	428	gi|521727046|gb|EPQ57208.1|hypothetical protein GLOTRDRAFT_137594 [Gloeophyllum trabeum ATCC 11539]	EPQ57208	0.017158	54
Unitig_3940	PREDICTED: hypothetical protein LOC100163076	352	gi|193580049|ref|XP_001951592.1|PREDICTED: hypothetical protein LOC100163076 [Acyrthosiphon pisum]	XP_001951592	3.50852e-27	71
Unitig_3941	AGAP012403-PA	1865	gi|158300154|ref|XP_320152.4|AGAP012403-PA [Anopheles gambiae str. PEST] >gi|157013021|gb|EAA00809.5| AGAP012403-PA [Anopheles gambiae str. PEST]	XP_320152	0.125971	80
Unitig_3942	cg4287 cg4287-pa	1826	gi|512886294|ref|XP_004921734.1|PREDICTED: uncharacterized protein LOC101737667 [Bombyx mori]	XP_004921734	3.01493e-18	46
Unitig_3943	mrna export factor-like	1509	gi|345488560|ref|XP_001601846.2|PREDICTED: mRNA export factor-like [Nasonia vitripennis]	XP_001601846	0	92
Unitig_3944	transglycosylase slt domain-containing protein	314	gi|442321549|ref|YP_007361570.1|transglycosylase SLT domain-containing protein [Myxococcus stipitatus DSM 14675] >gi|505163044|ref|WP_015350146.1| transglycosylase SLT domain-containing protein [Myxococcus stipitatus] >gi|441489191|gb|AGC45886.1| transglycosylase SLT domain-containing protein [Myxococcus stipitatus DSM 14675]	YP_007361570	0.208041	63
Unitig_3945	hypothetical protein SINV_05299	591	gi|322787708|gb|EFZ13714.1|hypothetical protein SINV_05299 [Solenopsis invicta]	EFZ13714	8.92162e-15	48
Unitig_3947	zinc finger	529	gi|242021012|ref|XP_002430941.1|zinc finger protein, putative [Pediculus humanus corporis] >gi|212516159|gb|EEB18203.1| zinc finger protein, putative [Pediculus humanus corporis]	XP_002430941	3.31043e-42	71
Unitig_3948	PREDICTED: hypothetical protein LOC100568905	1398	gi|328723746|ref|XP_003247930.1|PREDICTED: hypothetical protein LOC100568905 [Acyrthosiphon pisum]	XP_003247930	7.16116e-05	53
Unitig_3951	GJ12954	1416	gi|195375564|ref|XP_002046570.1|GJ12954 [Drosophila virilis] >gi|194153728|gb|EDW68912.1| GJ12954 [Drosophila virilis]	XP_002046570	1.26522e-44	79
Unitig_3953	ankyrin repeat domain protein	487	gi|225630439|ref|YP_002727230.1|ankyrin repeat domain protein [Wolbachia sp. wRi] >gi|494813695|ref|WP_007549103.1| ankyrin [Wolbachia] >gi|58534690|gb|EAL58809.1| ankyrin 3 [Wolbachia endosymbiont of Drosophila ananassae] >gi|225592420|gb|ACN95439.1| ankyrin repeat domain protein [Wolbachia sp. wRi]	YP_002727230	5.45506e-16	58
Unitig_3956	uracil phosphoribosyltransferase	1755	gi|158286260|ref|XP_308648.3|AGAP007111-PA [Anopheles gambiae str. PEST] >gi|157020383|gb|EAA04066.3| AGAP007111-PA [Anopheles gambiae str. PEST]	XP_308648	2.1978e-116	87
Unitig_3959	sugar transporter	711	gi|242017426|ref|XP_002429189.1|conserved hypothetical protein [Pediculus humanus corporis] >gi|212514078|gb|EEB16451.1| conserved hypothetical protein [Pediculus humanus corporis]	XP_002429189	6.02107e-29	58
Unitig_3961	unnamed protein product	610	gi|334883365|dbj|BAK38647.1|unnamed protein product [Tribolium castaneum]	BAK38647	1.17635e-16	52
Unitig_3962	#NAME?	925	gi|328696993|ref|XP_003240198.1|PREDICTED: hypothetical protein LOC100569135 [Acyrthosiphon pisum]	XP_003240198	0.151935	50
Unitig_3963	serine threonine-protein kinase tbk1	447	gi|357605009|gb|EHJ64423.1|putative serine/threonine-protein kinase TBK1 [Danaus plexippus]	EHJ64423	7.33058e-88	95
Unitig_3964	nicotinic acetylcholine receptor subunit alpha4 variant	1020	gi|148337548|gb|ABQ58863.1|B-type nicotinic acetylcholine receptor alpha subunit [Bemisia tabaci]	ABQ58863	1.90603e-77	100
Unitig_3967	nhr domain-containing protein kiaa1787-like protein	278	gi|307195422|gb|EFN77308.1|NHR domain-containing protein KIAA1787-like protein [Harpegnathos saltator]	EFN77308	6.85784e-31	77
Unitig_3970	pigment dispersing factor	351	gi|46090753|dbj|BAD13514.1|pigment dispersing factor [Meimuna opalifera]	BAD13514	0.201921	53
Unitig_3973	basic helix-loop-helix zip transcription factor	2200	gi|501297620|dbj|BAN21193.1|basic helix-loop-helix zip transcription factor [Riptortus pedestris]	BAN21193	5.03517e-95	76
Unitig_3974	cell division protein kinase 9	474	gi|307176251|gb|EFN65882.1|Cell division protein kinase 9 [Camponotus floridanus]	EFN65882	5.24635e-24	82
Unitig_3975	protein-methionine sulfoxide oxidase mical-like	1044	gi|307167276|gb|EFN60949.1|Uncharacterized protein KIAA0819 [Camponotus floridanus]	EFN60949	5.47409e-77	65
Unitig_3982	e3 sumo-protein ligase 2	1448	gi|242019950|ref|XP_002430421.1|ran-binding protein, putative [Pediculus humanus corporis] >gi|212515551|gb|EEB17683.1| ran-binding protein, putative [Pediculus humanus corporis]	XP_002430421	5.31472e-40	63
Unitig_3984	acid sphingomyelinase-like phosphodiesterase 3a-like	694	gi|242022267|ref|XP_002431562.1|conserved hypothetical protein [Pediculus humanus corporis] >gi|212516865|gb|EEB18824.1| conserved hypothetical protein [Pediculus humanus corporis]	XP_002431562	4.96366e-67	68
Unitig_3986	heparin sulfate o-sulfotransferase-like	1241	gi|512918582|ref|XP_004929169.1|PREDICTED: heparin sulfate O-sulfotransferase-like [Bombyx mori]	XP_004929169	2.84979e-140	75
Unitig_3987	protein disulfide-isomerase	376	gi|307178602|gb|EFN67268.1|Putative protein disulfide-isomerase C1F5.02 [Camponotus floridanus]	EFN67268	2.47008e-56	91
Unitig_3992	nuclease harbi1-like	1163	gi|193610737|ref|XP_001943491.1|PREDICTED: putative nuclease HARBI1-like [Acyrthosiphon pisum]	XP_001943491	1.042e-48	55
Unitig_3996	cd109 antigen	2119	gi|340722713|ref|XP_003399747.1|PREDICTED: CD109 antigen [Bombus terrestris]	XP_003399747	0	86
Unitig_3998	secreted cathepsin f	1254	gi|74273320|gb|ABA01328.1|secreted cathepsin F [Teladorsagia circumcincta]	ABA01328	2.45182e-47	52
Unitig_3999	ral gtpase-activating protein subunit beta-like isoform x1	529	gi|498996315|ref|XP_004533329.1|PREDICTED: ral GTPase-activating protein subunit beta-like isoform X1 [Ceratitis capitata]	XP_004533329	1.34703e-41	68
Unitig_4002	PREDICTED: hypothetical protein LOC100117507	880	gi|156547063|ref|XP_001601727.1|PREDICTED: hypothetical protein LOC100117507 [Nasonia vitripennis]	XP_001601727	3.60303e-27	50
Unitig_4006	retrovirus-related pol polyprotein from transposon tnt 1-94	402	gi|195433631|ref|XP_002064813.1|GK15001 [Drosophila willistoni] >gi|194160898|gb|EDW75799.1| GK15001 [Drosophila willistoni]	XP_002064813	6.76269e-44	74
Unitig_4007	caspase nc	1600	gi|321460218|gb|EFX71263.1|hypothetical protein DAPPUDRAFT_216854 [Daphnia pulex]	EFX71263	2.55094e-34	48
Unitig_4010	nuclease harbi1-like	542	gi|328699306|ref|XP_003240898.1|PREDICTED: putative nuclease HARBI1-like [Acyrthosiphon pisum]	XP_003240898	2.55562e-11	57
Unitig_4013	atpase aaa	394	gi|494119695|ref|WP_007059474.1|ATPase AAA [Clostridium carboxidivorans] >gi|255512677|gb|EET88950.1| protein of unknown function DUF1703 [Clostridium carboxidivorans P7]	WP_007059474	2.40222e-16	64
Unitig_4015	protein lap4	1798	gi|307204168|gb|EFN83009.1|Protein lap4 [Harpegnathos saltator]	EFN83009	0	80
Unitig_4016	tryptophan synthase alpha chain	714	gi|332799568|ref|YP_004461067.1|tryptophan synthase subunit alpha [Tepidanaerobacter acetatoxydans Re1] >gi|438002767|ref|YP_007272510.1| Tryptophan synthase alpha chain [Tepidanaerobacter acetatoxydans Re1] >gi|503544607|ref|WP_013778683.1| tryptophan synthase subunit alpha [Tepidanaerobacter acetatoxydans] >gi|332697303|gb|AEE91760.1| Tryptophan synthase alpha chain [Tepidanaerobacter acetatoxy…	YP_004461067	0.0126791	43
Unitig_4017	death-inducer obliterator 1	771	gi|345487112|ref|XP_003425624.1|PREDICTED: hypothetical protein LOC100679883 isoform 1 [Nasonia vitripennis]	XP_003425624	8.09186e-05	62
Unitig_4020	hypothetical protein DAPPUDRAFT_117229	1131	gi|321454321|gb|EFX65496.1|hypothetical protein DAPPUDRAFT_117229 [Daphnia pulex]	EFX65496	2.1513e-42	63
Unitig_4021	mitochondrial ribosome recycling factor	1268	gi|157121137|ref|XP_001659843.1|mitochondrial ribosome recycling factor [Aedes aegypti] >gi|108874707|gb|EAT38932.1| AAEL009225-PA [Aedes aegypti]	XP_001659843	3.17699e-66	76
Unitig_4024	af183923_1sulphonylurea receptor 2b	427	gi|187692591|gb|ACD13867.1|SUR2A [Sus scrofa]	ACD13867	1.50341e-42	74
Unitig_4028	Ribokinase	336	gi|307177258|gb|EFN66436.1|Ribokinase [Camponotus floridanus]	EFN66436	2.47444e-25	71
Unitig_4029	short-chain dehydrogenase reductase sdr	640	gi|328707668|ref|XP_001952321.2|PREDICTED: estradiol 17-beta-dehydrogenase 11-like [Acyrthosiphon pisum]	XP_001952321	1.46129e-62	74
Unitig_4030	cell division cycle and apoptosis regulator protein 1	1061	gi|332024767|gb|EGI64956.1|Cell division cycle and apoptosis regulator protein 1 [Acromyrmex echinatior]	EGI64956	4.13079e-119	72
Unitig_4032	partitioning defective 3 homolog isoform 2	296	gi|321474767|gb|EFX85731.1|hypothetical protein DAPPUDRAFT_34788 [Daphnia pulex]	EFX85731	4.54085e-05	95
Unitig_4034	sugar transporter	712	gi|478257786|gb|ENN77929.1|hypothetical protein YQE_05606, partial [Dendroctonus ponderosae]	ENN77929	0.000663828	53
Unitig_4035	endonuclease-reverse transcriptase	1715	gi|298715287|emb|CBJ27936.1|Chromodomain-helicase-DNA-binding protein 8 [Ectocarpus siliculosus]	CBJ27936	1.81395e-49	51
Unitig_4036	conserved hypothetical protein	4779	gi|242004702|ref|XP_002423218.1|conserved hypothetical protein [Pediculus humanus corporis] >gi|212506189|gb|EEB10480.1| conserved hypothetical protein [Pediculus humanus corporis]	XP_002423218	1.78707e-70	63
Unitig_4037	krab-a domain-containing protein 2	345	gi|328726351|ref|XP_003248860.1|PREDICTED: hypothetical protein LOC100571282 [Acyrthosiphon pisum]	XP_003248860	6.36449e-14	73
Unitig_4039	guanylate cyclase	1575	gi|170042933|ref|XP_001849162.1|guanylate cyclase [Culex quinquefasciatus] >gi|167866336|gb|EDS29719.1| guanylate cyclase [Culex quinquefasciatus]	XP_001849162	2.22247e-40	46
Unitig_4045	rab3 gtpase-activating protein catalytic subunit	1880	gi|380016928|ref|XP_003692419.1|PREDICTED: rab3 GTPase-activating protein catalytic subunit-like [Apis florea]	XP_003692419	1.04233e-100	63
Unitig_4046	gpi ethanolamine phosphate transferase 1	721	gi|126321168|ref|XP_001375783.1|PREDICTED: GPI ethanolamine phosphate transferase 1 [Monodelphis domestica]	XP_001375783	3.95043e-37	57
Unitig_4048	hypothetical protein EAG_05635	888	gi|307184497|gb|EFN70886.1|hypothetical protein EAG_05635 [Camponotus floridanus]	EFN70886	1.80947e-20	54
Unitig_4053	hypothetical protein G5I_11431	917	gi|332019788|gb|EGI60249.1|hypothetical protein G5I_11431 [Acromyrmex echinatior]	EGI60249	9.2126e-79	68
Unitig_4059	PREDICTED: macoilin-like	2390	gi|328790566|ref|XP_395855.4|PREDICTED: macoilin-like [Apis mellifera]	XP_395855	0	67
Unitig_4060	glucose dehydrogenase	763	gi|328705618|ref|XP_003242859.1|PREDICTED: glucose dehydrogenase [acceptor]-like [Acyrthosiphon pisum]	XP_003242859	6.0381e-66	80
Unitig_4061	PREDICTED: afadin-like	1045	gi|328715607|ref|XP_001944877.2|PREDICTED: afadin-like [Acyrthosiphon pisum]	XP_001944877	4.01836e-116	89
Unitig_4064	denn domain-containing protein 1a-like isoform 2	2561	gi|193671709|ref|XP_001947953.1|PREDICTED: DENN domain-containing protein 1A-like [Acyrthosiphon pisum]	XP_001947953	0	71
Unitig_4068	mucosa-associated lymphoid tissue lymphoma translocation protein 1	989	gi|307214040|gb|EFN89243.1|Mucosa-associated lymphoid tissue lymphoma translocation protein 1 [Harpegnathos saltator]	EFN89243	1.47143e-59	56
Unitig_4069	atpase aaa	665	gi|524810651|emb|CDF04956.1|putative uncharacterized protein [Megasphaera elsdenii CAG:570]	CDF04956	5.63675e-07	43
Unitig_4070	PREDICTED: exostosin-3-like	689	gi|380010984|ref|XP_003689595.1|PREDICTED: exostosin-3-like [Apis florea]	XP_003689595	7.24409e-31	72
Unitig_4073	dedicator of cytokinesis protein 7-like	1180	gi|449671427|ref|XP_002156891.2|PREDICTED: dedicator of cytokinesis protein 7-like [Hydra magnipapillata]	XP_002156891	2.72799e-07	53
Unitig_4076	coiled-coil domain-containing protein 113	929	gi|512900827|ref|XP_004924986.1|PREDICTED: coiled-coil domain-containing protein 113-like [Bombyx mori]	XP_004924986	4.19882e-05	49
Unitig_4077	slit homolog 3	2201	gi|512921357|ref|XP_004929857.1|PREDICTED: slit homolog 3 protein-like [Bombyx mori]	XP_004929857	3.89696e-143	69
Unitig_4088	PREDICTED: uncharacterized protein LOC100872251	1851	gi|380020117|ref|XP_003693942.1|PREDICTED: uncharacterized protein LOC100872251 [Apis florea]	XP_003693942	2.54387e-56	54
Unitig_4089	naked cuticle cg11614-pa	1172	gi|91094315|ref|XP_972359.1|PREDICTED: similar to naked cuticle CG11614-PA [Tribolium castaneum] >gi|270014412|gb|EFA10860.1| hypothetical protein TcasGA2_TC001637 [Tribolium castaneum]	XP_972359	5.68926e-08	85
Unitig_4091	coiled-coil domain-containing protein 22- partial	723	gi|348544297|ref|XP_003459618.1|PREDICTED: coiled-coil domain-containing protein 22-like, partial [Oreochromis niloticus]	XP_003459618	8.53295e-46	67
Unitig_4094	atp binding	1358	gi|255552796|ref|XP_002517441.1|ATP binding protein, putative [Ricinus communis] >gi|223543452|gb|EEF44983.1| ATP binding protein, putative [Ricinus communis]	XP_002517441	0	80
Unitig_4099	potassium voltage-gated channel protein shab-like	898	gi|158295006|ref|XP_315954.4|AGAP005924-PA [Anopheles gambiae str. PEST] >gi|157015830|gb|EAA11029.4| AGAP005924-PA [Anopheles gambiae str. PEST]	XP_315954	7.35397e-17	56
Unitig_4100	serine threonine-protein kinase lmtk1	3017	gi|242005799|ref|XP_002423748.1|hypothetical protein Phum_PHUM083230 [Pediculus humanus corporis] >gi|212506950|gb|EEB11010.1| hypothetical protein Phum_PHUM083230 [Pediculus humanus corporis]	XP_002423748	2.29971e-142	56
Unitig_4101	prolyl 4-hydroxylase subunit alpha-3	549	gi|194765144|ref|XP_001964687.1|GF22917 [Drosophila ananassae] >gi|190614959|gb|EDV30483.1| GF22917 [Drosophila ananassae]	XP_001964687	0.0136627	50
Unitig_4102	6-phosphogluconolactonase	567	gi|507064219|ref|WP_016135029.1|6-phosphogluconolactonase [Bacillus cereus] >gi|500565294|gb|EOQ29091.1| 6-phosphogluconolactonase [Bacillus cereus BAG3O-1]	WP_016135029	0.00141314	44
Unitig_4105	hypothetical protein KGM_19660	1413	gi|357630016|gb|EHJ78431.1|hypothetical protein KGM_19660 [Danaus plexippus]	EHJ78431	7.02991e-35	58
Unitig_4108	phenolic glucoside malonyltransferase 2-like	1752	gi|470136912|ref|XP_004304225.1|PREDICTED: phenolic glucoside malonyltransferase 2-like [Fragaria vesca subsp. vesca]	XP_004304225	2.29438e-102	59
Unitig_4109	CG18278	360	gi|24653364|ref|NP_725289.1|CG18278 [Drosophila melanogaster] >gi|21627222|gb|AAG22274.2| CG18278 [Drosophila melanogaster] >gi|60677693|gb|AAX33353.1| SD21168p [Drosophila melanogaster] >gi|220952048|gb|ACL88567.1| CG18278-PA [synthetic construct]	NP_725289	5.21858e-13	63
Unitig_4110	hypothetical protein SDRG_08133	738	gi|530736120|gb|EQC34362.1|hypothetical protein SDRG_08133 [Saprolegnia diclina VS20]	EQC34362	5.06424e-79	63
Unitig_4111	hypothetical protein TcasGA2_TC014256	1147	gi|270007579|gb|EFA04027.1|hypothetical protein TcasGA2_TC014256 [Tribolium castaneum]	EFA04027	2.45854e-11	62
Unitig_4116	dclre1b protein	1116	gi|410899533|ref|XP_003963251.1|PREDICTED: 5' exonuclease Apollo-like [Takifugu rubripes]	XP_003963251	4.6267e-19	47
Unitig_4117	PREDICTED: hypothetical protein LOC408275	434	gi|328789857|ref|XP_391828.4|PREDICTED: hypothetical protein LOC408275 [Apis mellifera]	XP_391828	1.24837e-25	77
Unitig_4127	cg9967 cg9967-pa	552	gi|91094895|ref|XP_973250.1|PREDICTED: similar to CG9967 CG9967-PA [Tribolium castaneum]	XP_973250	9.8429e-56	78
Unitig_4130	rapsynoid, putative	1001	gi|242011457|ref|XP_002426466.1|rapsynoid, putative [Pediculus humanus corporis] >gi|212510578|gb|EEB13728.1| rapsynoid, putative [Pediculus humanus corporis]	XP_002426466	1.35644e-46	72
Unitig_4131	tgf-beta receptor type-1	959	gi|307170918|gb|EFN63021.1|TGF-beta receptor type-1 [Camponotus floridanus]	EFN63021	1.21473e-108	94
Unitig_4135	low quality protein: serine threonine-protein phosphatase 4 catalytic subunit-like	2781	gi|332373656|gb|AEE61969.1|unknown [Dendroctonus ponderosae]	AEE61969	0	95
Unitig_4137	bel12_ag transposon polyprotein	983	gi|478260172|gb|ENN79946.1|hypothetical protein YQE_03618, partial [Dendroctonus ponderosae]	ENN79946	1.83562e-16	57
Unitig_4141	sodium potassium calcium exchanger 4-like	2088	gi|242016139|ref|XP_002428693.1|sodium/potassium/calcium exchanger 3 precursor, putative [Pediculus humanus corporis] >gi|212513364|gb|EEB15955.1| sodium/potassium/calcium exchanger 3 precursor, putative [Pediculus humanus corporis]	XP_002428693	0	75
Unitig_4143	alpha-( )-fucosyltransferase	983	gi|328709459|ref|XP_001947095.2|PREDICTED: alpha-(1,6)-fucosyltransferase-like [Acyrthosiphon pisum] >gi|328709468|ref|XP_001951687.2| PREDICTED: alpha-(1,6)-fucosyltransferase-like isoform 1 [Acyrthosiphon pisum] >gi|328709470|ref|XP_003243969.1| PREDICTED: alpha-(1,6)-fucosyltransferase-like isoform 2 [Acyrthosiphon pisum]	XP_001947095	4.51356e-65	64
Unitig_4145	PREDICTED: uncharacterized protein LOC101766508	306	gi|514770830|ref|XP_004967097.1|PREDICTED: uncharacterized protein LOC101766508 [Setaria italica]	XP_004967097	0.335433	48
Unitig_4147	serine threonine-protein phosphatase 4 regulatory subunit 2-like	3065	gi|189236774|ref|XP_001807993.1|PREDICTED: similar to AGAP002501-PA [Tribolium castaneum] >gi|270006213|gb|EFA02661.1| hypothetical protein TcasGA2_TC008382 [Tribolium castaneum]	XP_001807993	7.63692e-55	74
Unitig_4148	beta- -glucan recognition protein 4a	899	gi|391226605|gb|AFM38191.1|beta-1,3-glucan recognition protein 4a [Anasa tristis]	AFM38191	4.51416e-78	64
Unitig_4149	glucosyl glucuronosyl transferases	1091	gi|443419062|gb|AGC84403.1|glucosyl glucuronosyl transferases [Locusta migratoria]	AGC84403	1.66686e-25	52
Unitig_4151	wd repeat protein 19	1884	gi|91080719|ref|XP_975372.1|PREDICTED: similar to WD repeat domain 19 [Tribolium castaneum] >gi|270005465|gb|EFA01913.1| hypothetical protein TcasGA2_TC007523 [Tribolium castaneum]	XP_975372	1.70661e-163	63
Unitig_4154	pyridoxine pyridoxamine 5 -phosphate oxidase-like	654	gi|345498102|ref|XP_003428149.1|PREDICTED: pyridoxine/pyridoxamine 5'-phosphate oxidase-like [Nasonia vitripennis]	XP_003428149	6.28737e-66	65
Unitig_4156	polycomb protein scm	1206	gi|332030460|gb|EGI70148.1|Polycomb protein Scm [Acromyrmex echinatior]	EGI70148	4.51895e-25	58
Unitig_4159	udp-glucuronosyltransferase 1-6 isoform 2	270	gi|62702285|gb|AAF03522.2|AC006985_1unknown [Homo sapiens]	AAF03522	6.74073e-16	64
Unitig_4160	pr domain zinc finger protein 16-like	628	gi|524910133|ref|XP_005109949.1|PREDICTED: PR domain zinc finger protein 16-like [Aplysia californica]	XP_005109949	1.15256e-06	45
Unitig_4165	receptor expression enhancing protein isoform 2	754	gi|189239379|ref|XP_971918.2|PREDICTED: similar to receptor expression enhancing protein [Tribolium castaneum] >gi|270009667|gb|EFA06115.1| hypothetical protein TcasGA2_TC008958 [Tribolium castaneum]	XP_971918	8.33854e-67	77
Unitig_4167	x-linked retinitis pigmentosa gtpase regulator	1369	gi|380012154|ref|XP_003690152.1|PREDICTED: X-linked retinitis pigmentosa GTPase regulator-like, partial [Apis florea]	XP_003690152	4.05817e-05	67
Unitig_4169	transmembrane protein 16h	589	gi|307196905|gb|EFN78309.1|Transmembrane protein 16H [Harpegnathos saltator]	EFN78309	9.47176e-87	82
Unitig_4170	tpa_inf: hdc03386	298	gi|41616026|tpg|DAA03771.1|TPA_inf: HDC03386 [Drosophila melanogaster]	DAA03771	1.17516e-06	66
Unitig_4173	clone 403-like	393	gi|350418628|ref|XP_003491919.1|PREDICTED: actin, clone 403-like [Bombus impatiens]	XP_003491919	1.74633e-80	100
Unitig_4175	PREDICTED: hypothetical protein LOC100163761 isoform 1	319	gi|328698777|ref|XP_001948173.2|PREDICTED: hypothetical protein LOC100163761 isoform 1 [Acyrthosiphon pisum]	XP_001948173	0.000234739	64
Unitig_4177	zinc finger protein 62 homolog	414	gi|531034107|emb|CCQ71357.1|hypothetical protein CcPL6.029 [Cotesia congregata bracovirus]	CCQ71357	1.58491e-07	58
Unitig_4179	polyprotein	352	gi|429862772|gb|ELA37395.1|polyprotein [Colletotrichum gloeosporioides Nara gc5]	ELA37395	0.131204	50
Unitig_4183	hypothetical protein TcasGA2_TC011272	2143	gi|270000994|gb|EEZ97441.1|hypothetical protein TcasGA2_TC011272 [Tribolium castaneum]	EEZ97441	8.5582e-27	50
Unitig_4184	hypothetical protein	249	gi|544767133|ref|WP_021192464.1|hypothetical protein [Sphingobacterium sp. IITKGP-BTPF85] >gi|530678203|gb|EQB79241.1| hypothetical protein L950_13270 [Sphingobacterium sp. IITKGP-BTPF85]	WP_021192464	0.0213317	62
Unitig_4189	monoacylglycerol lipase abhd12-like isoform 2	1619	gi|345484909|ref|XP_001604091.2|PREDICTED: monoacylglycerol lipase ABHD12-like isoform 1 [Nasonia vitripennis]	XP_001604091	5.67983e-79	63
[truncated: 19,134 more rows]
