# Supplementary material for: Whitefly Genome Expression Reveals Host-Symbiont Interaction in Amino Acid Biosynthesis
Source: PLoS One. 2015 May 22;10(5):e0126751. doi: 10.1371/journal.pone.0126751 (PMC4441466; doi:10.1371/journal.pone.0126751)
Supplement: S4 Table — Top hits bacterial species in NCBI nr protein database. (XLSX) [file pone.0126751.s006.xlsx]

## Sheet: Sheet1
S4 Table . Top blast hit bacterial species. Top hits bacterial species in NCBI nr protein database.
Bacteria	BLAST Top-Hits
Candidatus	313
Wolbachia	78
Clostridium	72
Bacillus	39
Pseudomonas	31
Bacteroides	27
Rickettsia	27
Streptomyces	23
Burkholderia	21
Fusobacterium	20
Streptococcus	20
Eubacterium	18
Vibrio	18
Acinetobacter	17
Lachnospiraceae	16
Paenibacillus	16
