# Supplementary material for: Whitefly Genome Expression Reveals Host-Symbiont Interaction in Amino Acid Biosynthesis
Source: PLoS One. 2015 May 22;10(5):e0126751. doi: 10.1371/journal.pone.0126751 (PMC4441466; doi:10.1371/journal.pone.0126751)
Supplement: S5 Table — GO functional annotation details of B. tabaci unitigs. (XLSX) [file pone.0126751.s007.xlsx]

## Sheet: Sheet1
	S5 Table . GO analysis. GO functional annotation details of B. tabaci unitigs.
GO Cellular Component		GO Biological Process		GO Molecular Function
Functional Category	Number of Unitigs	Functional Category	Number of Unitigs	Functional Category	Number of Unitigs
extracellular matrix	75	single-organism process	2266	receptor activity	366
cell	6084	response to stimulus	1492	molecular transducer activity	121
membrane	374	metabolic process	7963	nucleic acid binding transcription factor activity	350
membrane-enclosed lumen	269	cellular process	5781	structural molecule activity	393
extracellular region	349	developmental process	491	electron carrier activity	74
macromolecular complex	1353	cellular component organization or biogenesis	806	antioxidant activity	89
organelle	2899	biological regulation	2027	enzyme regulator activity	389
		reproduction	150	binding	9429
		growth	60	protein tag	1
		multi-organism process	44	translation regulator activity	1
		localization	1670	nutrient reservoir activity	7
		multicellular organismal process	442	catalytic activity	7556
		signaling	1045	transporter activity	1114
