# Supplementary material for: Whitefly Genome Expression Reveals Host-Symbiont Interaction in Amino Acid Biosynthesis
Source: PLoS One. 2015 May 22;10(5):e0126751. doi: 10.1371/journal.pone.0126751 (PMC4441466; doi:10.1371/journal.pone.0126751)
Supplement: S6 Table — Details of KEGG pathways identified. (XLSX) [file pone.0126751.s008.xlsx]

## Sheet: Sheet1
		S6 Table. KEGG analysis. Details of KEGG pathways identified.
	Serial Number	Pathway	Contigs in Pathway	Pathway ID
	1	Purine metabolism	427	map00230
	2	Pyrimidine metabolism	149	map00240
	3	Oxidative phosphorylation	114	map00190
	4	Aminoacyl-tRNA biosynthesis	111	map00970
	5	Glycolysis / Gluconeogenesis	110	map00010
	6	Glycine, serine and threonine metabolism	105	map00260
	7	Starch and sucrose metabolism	91	map00500
	8	Thiamine metabolism	84	map00730
	9	Aminobenzoate degradation	82	map00627
	10	Phosphatidylinositol signaling system	78	map04070
	11	Phenylalanine metabolism	78	map00360
	12	Glutathione metabolism	75	map00480
	13	Glycerophospholipid metabolism	74	map00564
	14	Pyruvate metabolism	72	map00620
	15	Drug metabolism - cytochrome P450	70	map00982
	16	Arachidonic acid metabolism	69	map00590
	17	Metabolism of xenobiotics by cytochrome P450	69	map00980
	18	Amino sugar and nucleotide sugar metabolism	67	map00520
	19	Citrate cycle (TCA cycle)	67	map00020
	20	Tryptophan metabolism	65	map00380
	21	Glycerolipid metabolism	65	map00561
	22	Arginine and proline metabolism	63	map00330
	23	Lysine degradation	61	map00310
	24	Alanine, aspartate and glutamate metabolism	59	map00250
	25	Methane metabolism	59	map00680
	26	Carbon fixation in photosynthetic organisms	59	map00710
	27	Carbon fixation pathways in prokaryotes	58	map00720
	28	T cell receptor signaling pathway	58	map04660
	29	Fatty acid degradation	58	map00071
	30	Phenylpropanoid biosynthesis	58	map00940
	31	Retinol metabolism	58	map00830
	32	Cysteine and methionine metabolism	56	map00270
	33	Glyoxylate and dicarboxylate metabolism	54	map00630
	34	Pentose phosphate pathway	52	map00030
	35	Inositol phosphate metabolism	52	map00562
	36	One carbon pool by folate	50	map00670
	37	Fructose and mannose metabolism	49	map00051
	38	Riboflavin metabolism	49	map00740
	39	Porphyrin and chlorophyll metabolism	49	map00860
	40	Galactose metabolism	47	map00052
	41	Linoleic acid metabolism	44	map00591
	42	Tyrosine metabolism	42	map00350
	43	Other glycan degradation	41	map00511
	44	Steroid hormone biosynthesis	40	map00140
	45	Valine, leucine and isoleucine degradation	39	map00280
	46	Propanoate metabolism	39	map00640
	47	Drug metabolism - other enzymes	36	map00983
	48	Pentose and glucuronate interconversions	36	map00040
	49	alpha-Linolenic acid metabolism	36	map00592
	50	Various types of N-glycan biosynthesis	35	map00513
	51	Glycosaminoglycan degradation	35	map00531
	52	Fatty acid biosynthesis	33	map00061
	53	Cyanoamino acid metabolism	30	map00460
	54	Ascorbate and aldarate metabolism	29	map00053
	55	Phenylalanine, tyrosine and tryptophan biosynthesis	29	map00400
	56	Nicotinate and nicotinamide metabolism	29	map00760
	57	Biosynthesis of unsaturated fatty acids	29	map01040
	58	Ether lipid metabolism	28	map00565
	59	Selenocompound metabolism	26	map00450
	60	N-Glycan biosynthesis	26	map00510
	61	Nitrogen metabolism	26	map00910
	62	Folate biosynthesis	24	map00790
	63	Lysine biosynthesis	24	map00300
	64	Sphingolipid metabolism	24	map00600
	65	Glycosphingolipid biosynthesis - ganglio series	23	map00604
	66	Caffeine metabolism	23	map00232
	67	Butanoate metabolism	21	map00650
	68	Histidine metabolism	21	map00340
	69	Chloroalkane and chloroalkene degradation	20	map00625
	70	beta-Alanine metabolism	20	map00410
	71	Biotin metabolism	19	map00780
	72	Pantothenate and CoA biosynthesis	19	map00770
	73	Taurine and hypotaurine metabolism	19	map00430
	74	Valine, leucine and isoleucine biosynthesis	19	map00290
	75	Glycosphingolipid biosynthesis - globo series	17	map00603
	76	Sesquiterpenoid and triterpenoid biosynthesis	15	map00909
	77	Naphthalene degradation	15	map00626
	78	Terpenoid backbone biosynthesis	14	map00900
	79	Fatty acid elongation	14	map00062
	80	Other types of O-glycan biosynthesis	13	map00514
	81	Streptomycin biosynthesis	12	map00521
	82	Isoquinoline alkaloid biosynthesis	12	map00950
	83	Steroid biosynthesis	11	map00100
	84	C5-Branched dibasic acid metabolism	11	map00660
	85	Geraniol degradation	10	map00281
	86	Ubiquinone and other terpenoid-quinone biosynthesis	10	map00130
	87	Limonene and pinene degradation	9	map00903
	88	Glycosaminoglycan biosynthesis - heparan sulfate / heparin	9	map00534
	89	Caprolactam degradation	9	map00930
	90	Vitamin B6 metabolism	8	map00750
	91	mTOR signaling pathway	8	map04150
	92	Styrene degradation	8	map00643
	93	Novobiocin biosynthesis	8	map00401
	94	Aflatoxin biosynthesis	7	map00254
	95	Tetracycline biosynthesis	7	map00253
	96	Synthesis and degradation of ketone bodies	7	map00072
	97	Tropane, piperidine and pyridine alkaloid biosynthesis	7	map00960
	98	Sulfur metabolism	6	map00920
	99	Mucin type O-Glycan biosynthesis	6	map00512
	100	Glycosaminoglycan biosynthesis - chondroitin sulfate / dermatan sulfate	6	map00532
	101	Benzoate degradation	6	map00362
	102	Glycosylphosphatidylinositol(GPI)-anchor biosynthesis	6	map00563
	103	Toluene degradation	5	map00623
	104	Primary bile acid biosynthesis	5	map00120
	105	Lipoic acid metabolism	4	map00785
	106	Glycosphingolipid biosynthesis - lacto and neolacto series	4	map00601
	107	Bisphenol degradation	4	map00363
	108	Butirosin and neomycin biosynthesis	4	map00524
	109	Atrazine degradation	3	map00791
	110	Peptidoglycan biosynthesis	3	map00550
	111	Penicillin and cephalosporin biosynthesis	3	map00311
	112	Cutin, suberine and wax biosynthesis	3	map00073
	113	D-Glutamine and D-glutamate metabolism	3	map00471
	114	Glycosaminoglycan biosynthesis - keratan sulfate	3	map00533
	115	Polyketide sugar unit biosynthesis	2	map00523
	116	Xylene degradation	2	map00622
	117	Flavone and flavonol biosynthesis	2	map00944
	118	D-Arginine and D-ornithine metabolism	2	map00472
	119	Indole alkaloid biosynthesis	2	map00901
	120	beta-Lactam resistance	1	map00312
	121	Steroid degradation	1	map00984
	122	Insect hormone biosynthesis	1	map00981
	123	PI3K-Akt signaling pathway	1	map04151
	124	Phosphonate and phosphinate metabolism	1	map00440
	125	Anthocyanin biosynthesis	1	map00942
	126	Flavonoid biosynthesis	1	map00941
	127	D-Alanine metabolism	1	map00473
	128	Zeatin biosynthesis	1	map00908
	129	Photosynthesis	1	map00195
	130	Glucosinolate biosynthesis	1	map00966
	131	Betalain biosynthesis	1	map00965
