# Supplementary material for: Whitefly Genome Expression Reveals Host-Symbiont Interaction in Amino Acid Biosynthesis
Source: PLoS One. 2015 May 22;10(5):e0126751. doi: 10.1371/journal.pone.0126751 (PMC4441466; doi:10.1371/journal.pone.0126751)
Supplement: S7 Table — Summary of the top 100 most abundant transcripts of B. tabaci. (XLSX) [file pone.0126751.s009.xlsx]

## Sheet: Sheet1
		S7 Table . Most abundant transcripts in B. tabaci. Summary of the top 100 most abundant transcripts of B. tabaci.
	Serial No.	Unitigs	RPKM	Annotation
	1	Unitig_9190	1144.01	vitellogenin
	2	Unitig_30332	742.436	vit1_peram ame: full=vitellogenin-1 short=vg-1 flags: precursor
	3	Unitig_70721	685.382	40s ribosomal protein s17
	4	Unitig_52401	666.75	nadh dehydrogenase subunit 2
	5	Unitig_64841	587.434	elongation factor-2
	6	Unitig_63817	578.113	nadh dehydrogenase isoform 2
	7	Unitig_68990	561.308	60s ribosomal protein l9
	8	Unitig_68286	512.945	10 kDa heat shock protein, mitochondrial-like
	9	Unitig_67211	467.367	map kinase-interacting serine threonine-protein kinase 1-like
	10	Unitig_27622	465.283	beta-tubulin
	11	Unitig_61877	456.318	elongation factor 2
	12	Unitig_26250	454.675	mitochondrial malate dehydrogenase, partial
	13	Unitig_34341	441.584	eukaryotic translation initiation factor 3 subunit b-like isoform 2
	14	Unitig_41652	440.921	40S ribosomal protein S15-like protein
	15	Unitig_14654	430.695	superoxide dismutase
	16	Unitig_67381	419.643	glycogen phosphorylase
	17	Unitig_63789	419.432	ribosomal protein l10ae
	18	Unitig_64191	416.097	60s ribosomal protein l10a-like
	19	Unitig_69846	404.798	malate dehydrogenase
	20	Unitig_71952	402.512	Eukaryotic translation initiation factor 5A
	21	Unitig_36532	387.319	atp synthase delta mitochondrial
	22	Unitig_71811	384.307	nadh dehydrogenase
	23	Unitig_70105	382.946	flavin-containing monooxygenase fmo gs-ox3-like
	24	Unitig_71945	380.659	small ubiquitin-related modifier-like protein
	25	Unitig_12124	367.253	ubie coq5
	26	Unitig_40227	364.553	nadh-ubiquinone oxidoreductase ashi subunit
	27	Unitig_52469	363.643	long-chain-fatty-acid-- ligase 3-like isoform 2
	28	Unitig_72492	362.237	myophilin-like isoform x1
	29	Unitig_37391	360.134	transketolase-like protein 2
	30	Unitig_5383	359.937	rna-binding protein squid
	31	Unitig_71865	357.242	60s ribosomal protein l27a
	32	Unitig_39258	354.018	serine partial
	33	Unitig_39356	353.04	c-1-tetrahydrofolate cytoplasmic-like
	34	Unitig_30239	351.867	atp-citrate synthase
	35	Unitig_11739	351.624	vitellogenin c1
	36	Unitig_7024	351.344	ubiquinol-cytochrome c reductase complex core protein
	37	Unitig_63407	348.951	chromobox protein 5
	38	Unitig_40317	346.899	mitochondrial-processing peptidase subunit beta
	39	Unitig_27208	346.271	glycogen phosphorylase
	40	Unitig_14680	342.992	ribosomal biogenesis protein rlp24
	41	Unitig_33936	342.014	elongation factor 1-delta
	42	Unitig_28350	341.269	mitochondrial-processing peptidase subunit beta-like
	43	Unitig_25204	339.443	voltage-dependent anion-selective channel
	44	Unitig_32726	336.258	14-3-3-like protein
	45	Unitig_63535	335.8	peptidyl-prolyl cis-trans isomerase 5-like
	46	Unitig_72452	332.885	myosin-2 essential light chain
	47	Unitig_50336	330.766	map kinase-interacting serine threonine-protein kinase 1-like
	48	Unitig_62398	329.706	unkown protein
	49	Unitig_65208	329.622	muscular protein 20
	50	Unitig_35199	329.233	lethal neo18
	51	Unitig_48565	328.874	dna-binding nuclear protein p8
	52	Unitig_41071	327.428	phosphatidylethanolamine-binding protein
	53	Unitig_61964	327.307	cathepsin b
	54	Unitig_26565	325.934	prohibitin-like
	55	Unitig_68726	320.434	probable elongation factor 1-delta-like
	56	Unitig_69305	318.061	60s ribosomal protein l37a
	57	Unitig_63408	315.752	chromobox protein homolog 1
	58	Unitig_50751	313.284	3-hydroxyacyl- dehydrogenase
	59	Unitig_68038	313.255	hypothetical protein AaeL_AAEL013533
	60	Unitig_27223	307.973	glutaredoxin, putative
	61	Unitig_66259	307.029	heat shock protein 90
	62	Unitig_23614	305.713	nadh dehydrogenase subunit 4
	63	Unitig_62798	304.888	cathepsin l
	64	Unitig_2353	304.179	SEC14, putative
	65	Unitig_40170	303.331	antimicrobial knottin protein btk-4
	66	Unitig_33296	303.214	isoform b
	67	Unitig_40257	302.801	peroxiredoxin prx-6
	68	Unitig_24699	301.299	protein extra bases-like
	69	Unitig_63908	301.106	PREDICTED: uncharacterized protein LOC101779546 isoform X1
	70	Unitig_2061	298.27	importin subunit alpha-2-like
	71	Unitig_31536	297.788	lipid storage droplets surface-binding protein 1
	72	Unitig_65257	296.735	rbx1 protein
	73	Unitig_20850	296.23	elongation factor 2
	74	Unitig_61590	293.55	c-1-tetrahydrofolate cytoplasmic-like
	75	Unitig_40557	293.303	ZYRO0E07040p
	76	Unitig_46185	291.506	atp synthase-beta
	77	Unitig_72103	290.693	hypothetical protein KGM_20175
	78	Unitig_26423	288.032	arginine kinase
	79	Unitig_21015	287.787	probable hydroxyacid-oxoacid mitochondrial
	80	Unitig_69157	287.236	secreted surface protein with fasciclin-like repeats
	81	Unitig_3434	286.54	atpase inhibitor mai- mitochondrial-like
	82	Unitig_63493	286.442	histone-binding protein rbbp7- partial
	83	Unitig_72182	285.327	succinate dehydrogenase
	84	Unitig_64368	283.201	gtp-binding nuclear protein ran
	85	Unitig_20361	282.363	atp-citrate synthase
	86	Unitig_28739	280.13	phosphoenolpyruvate cytosolic
	87	Unitig_49970	279.596	inorganic pyrophosphatase-like
	88	Unitig_66945	278.84	peroxiredoxin, partial
	89	Unitig_371	277.943	maternal protein exuperantia-like
	90	Unitig_34741	274.079	isoform c
	91	Unitig_63738	272.646	proliferation-associated protein 2g4-like
	92	Unitig_35962	272.138	ribonuclease uk114
	93	Unitig_11103	272.076	tetrahydrofolate partial
	94	Unitig_36784	271.415	lipid storage droplet-1 cg10374-pc isoform 1
	95	Unitig_43956	269.765	triosephosphate isomerase
	96	Unitig_65654	268.904	dna-directed rna polymerases and iii subunit rpabc3-like
	97	Unitig_11159	268.52	phosphoenolpyruvate carboxykinase
	98	Unitig_63429	267.933	hypothetical protein SINV_05604
	99	Unitig_37819	265.259	glycogen phosphorylase
	100	Unitig_1889	264.71	GI10844
