# Supplementary material for: Whitefly Genome Expression Reveals Host-Symbiont Interaction in Amino Acid Biosynthesis
Source: PLoS One. 2015 May 22;10(5):e0126751. doi: 10.1371/journal.pone.0126751 (PMC4441466; doi:10.1371/journal.pone.0126751)
Supplement: S8 Table — Details of amino acid biosynthesis pathways identified in Candidatus Portiera aleyrodidarum. (XLSX) [file pone.0126751.s010.xlsx]

## Sheet: Sheet1
	S8 Table . Amino acid biosynthesis pathways. Details of amino acid biosynthesis pathways identified in Candidatus Portiera aleyrodidarum.
	Pathway	Seqs in Pathway	Pathway ID
	Glycine, serine and threonine metabolism	22	map00260
	Phenylalanine, tyrosine and tryptophan biosynthesis	21	map00400
	Valine, leucine and isoleucine biosynthesis	18	map00290
	Arginine and proline metabolism	15	map00330
	Lysine degradation	13	map00310
	Alanine, aspartate and glutamate metabolism	12	map00250
	Glutathione metabolism	11	map00480
	Lysine biosynthesis	10	map00300
	Cysteine and methionine metabolism	10	map00270
	Valine, leucine and isoleucine degradation	9	map00280
	Histidine metabolism	9	map00340
	Phenylalanine metabolism	8	map00360
	Tryptophan metabolism	7	map00380
	Tyrosine metabolism	1	map00350
