# Supplementary material for: Whitefly Genome Expression Reveals Host-Symbiont Interaction in Amino Acid Biosynthesis
Source: PLoS One. 2015 May 22;10(5):e0126751. doi: 10.1371/journal.pone.0126751 (PMC4441466; doi:10.1371/journal.pone.0126751)
Supplement: S9 Table — Identification of symbiont “Candidatus Portiera aleyrodidarum” unitigs by blastn search against the genome sequence (accession number NC_018618.1). (XLSX) [file pone.0126751.s011.xlsx]

## Sheet: Sheet1
	S9 Table. Blastn for symbiont gene search. Identification of symbiont “Candidatus Portiera aleyrodidarum” unitigs by blastn search against the genome sequence (accession number NC_018618.1).
Query ID	Query coverage ( %)	Identity (%)	q. start	q. end	s. start	s. end	evalue	alignment length	query length
Unitig_215	100	99.76	1	413	122142	121730	0	413	413
Unitig_1904	100	99.49	1	394	144753	144360	0	394	394
Unitig_1992	100	99.89	1	887	13818	12932	0	887	887
Unitig_2184	100	99.4	1	993	105122	104130	0	993	993
Unitig_3455	100	99.39	1	661	86588	85928	0	661	661
Unitig_5580	100	98.4	1	564	100208	99645	0	564	564
Unitig_5765	100	99.53	1	214	298625	298838	2e-110	214	214
Unitig_5988	100	100	1	240	232311	232072	1e-126	240	240
Unitig_6165	100	100	1	443	17726	18168	0	443	443
Unitig_6246	100	99.77	1	484	183084	183567	0	484	484
Unitig_6259	100	98.97	1	333	51378	51046	2e-176	333	333
Unitig_6266	100	99.7	1	201	292839	292639	6e-105	201	201
Unitig_6407	100	100	1	288	236100	236387	4e-153	288	288
Unitig_6685	100	100	1	426	191303	190878	0	426	426
Unitig_6808	100	99.53	1	374	57647	57274	0	374	374
Unitig_7128	99	99.2	1	207	220557	220352	5e-101	207	210
Unitig_7148	100	98.07	1	732	335137	335868	0	732	732
Unitig_7815	100	99.86	1	218	44216	43999	2e-114	218	218
Unitig_8482	100	100	1	289	231254	231542	1e-153	289	289
Unitig_8485	100	100	1	480	174146	174625	0	480	480
Unitig_8490	100	99.17	1	640	206515	207155	0	641	640
Unitig_8531	100	99.69	1	205	111570	111774	2e-105	205	205
Unitig_8713	100	99.51	1	240	69281	69520	3e-123	240	240
Unitig_8727	100	99.17	1	530	140662	140133	0	530	530
Unitig_8953	100	98.87	1	456	149697	150152	0	456	456
Unitig_8963	100	99.78	1	366	72024	71659	0	366	366
Unitig_8968	100	98.63	1	360	16981	17340	0	360	360
Unitig_9021	100	99.72	1	208	4024	4231	7e-104	208	208
Unitig_9024	100	98.56	1	459	16323	15865	0	459	459
Unitig_9069	100	99.35	1	1419	346462	345044	0	1419	1419
Unitig_9112	100	99.07	1	324	174742	175065	4e-168	324	324
Unitig_9307	100	100	1	261	218933	219193	3e-138	261	261
Unitig_9316	100	99.73	1	367	350415	350049	0	367	367
Unitig_9424	100	98.56	1	208	136099	136306	7e-104	208	208
Unitig_9438	100	100	1	386	52028	52413	0	386	386
Unitig_9442	100	100	1	301	42997	43297	2e-160	301	301
Unitig_9517	100	99.87	1	312	184776	184465	2e-166	312	312
Unitig_9607	100	99.77	1	759	149423	148665	0	759	759
Unitig_9674	100	99.71	1	444	229280	229723	0	444	444
Unitig_9689	100	100	1	698	167101	167798	0	698	698
Unitig_9706	100	100	1	241	28115	28355	4e-127	241	241
Unitig_9745	100	99.59	1	249	196341	196093	1e-131	249	249
Unitig_10005	96	99.31	12	252	68870	69110	2e-125	241	252
Unitig_10167	100	98.5	1	289	183094	182806	2e-150	289	289
Unitig_10192	99	100	1	200	344420	344221	2e-99	200	203
Unitig_10308	100	100	1	233	308441	308209	1e-122	233	233
Unitig_10347	100	100	1	295	205269	204975	5e-157	295	295
Unitig_10531	100	100	1	249	190648	190896	1e-131	249	249
Unitig_10565	100	99.55	1	319	43999	44317	2e-170	319	319
Unitig_10570	100	99.82	1	221	197761	197981	2e-114	221	221
Unitig_10608	100	100	1	556	173842	173287	0	556	556
Unitig_10616	100	99.71	1	252	64438	64689	3e-133	252	252
Unitig_10647	100	99.65	1	344	221168	221511	0	344	344
Unitig_10726	100	98.59	1	576	184485	183910	0	576	576
Unitig_10844	100	100	1	284	230396	230679	3e-144	284	284
Unitig_10869	100	99.56	1	434	59078	59511	0	434	434
Unitig_10912	100	100	1	228	305497	305270	3e-118	228	228
Unitig_10976	100	99.71	1	301	42368	42068	2e-160	301	301
Unitig_11166	100	99.42	1	342	290540	290881	0	342	342
Unitig_11173	100	100	1	863	137761	136899	0	863	863
Unitig_11257	100	98.98	1	212	239671	239882	5e-111	212	212
Unitig_11275	100	99.64	1	488	53000	52513	0	488	488
Unitig_11307	100	99.47	1	280	80289	80568	4e-147	280	280
Unitig_11339	100	99.7	1	379	215383	215761	0	379	379
Unitig_11351	100	100	1	338	91735	92072	3e-179	338	338
Unitig_11406	100	100	1	554	62396	62949	0	554	554
Unitig_11537	100	99.84	1	519	166827	166309	0	519	519
Unitig_11565	100	100	1	626	216701	216076	0	626	626
Unitig_11640	100	99.76	1	209	116919	116711	2e-109	209	209
Unitig_11648	100	100	1	424	226139	226562	0	424	424
Unitig_11696	100	100	1	209	217131	216923	2e-109	209	209
Unitig_11765	100	99.6	1	202	322470	322671	2e-105	202	202
Unitig_11782	100	100	1	253	151305	151557	4e-132	253	253
Unitig_11793	65	100	1	185	14496	14312	6e-96	185	283
Unitig_11856	100	98.65	1	202	47573	47774	2e-105	202	202
Unitig_11860	100	99.69	1	223	71612	71390	4e-112	223	223
Unitig_11908	100	98.55	1	324	350942	350619	2e-171	324	324
Unitig_11920	100	99.55	1	346	177706	178051	5e-177	346	346
Unitig_11945	100	99.51	1	1100	90528	91627	0	1100	1100
Unitig_11956	100	99.69	1	406	52026	51621	0	406	406
Unitig_12066	100	99.6	1	318	50787	50470	4e-168	318	318
Unitig_12583	100	99.66	1	247	145092	144846	9e-129	247	247
Unitig_12589	100	100	1	297	46713	46417	2e-156	297	297
Unitig_12596	57	99.89	100	232	28085	27953	4e-67	133	232
Unitig_15701	100	99.78	1	1752	507	2258	0	1752	1752
Unitig_15935	100	98.1	1	1854	106205	108058	0	1854	1854
Unitig_16373	100	99.42	1	2271	346442	348712	0	2271	2271
Unitig_16415	89	99.22	82	763	49545	50221	0	684	763
Unitig_16481	100	99.44	1	861	122122	122982	0	861	861
Unitig_16511	100	99.89	1	899	89758	88860	0	899	899
Unitig_16545	100	99	1	1608	92141	93748	0	1608	1608
Unitig_16618	100	98.77	1	888	3125	2238	0	888	888
Unitig_16640	100	99.45	1	800	101015	100215	0	801	800
Unitig_16791	100	99.37	1	649	342857	342209	0	649	649
Unitig_16867	100	99.06	1	2006	111485	109480	0	2006	2006
Unitig_17540	100	99.17	1	3167	100984	104150	0	3167	3167
Unitig_17699	100	99.21	1	5722	93796	99520	0	5725	5722
Unitig_20935	65	99.65	1	1088	239614	238527	0	1088	1675
Unitig_23169	100	99.72	1	252	304992	304741	7e-130	252	252
Unitig_23263	100	100	1	282	323357	323076	3e-148	282	282
Unitig_23282	100	97.88	1	359	165620	165262	0	359	359
Unitig_23292	100	99.77	1	519	73714	74232	0	519	519
Unitig_23320	100	98.99	1	708	192105	191404	0	708	708
Unitig_23341	100	98.77	1	443	225742	225300	0	443	443
Unitig_23345	100	99.52	1	1387	356619	355233	0	1387	1387
Unitig_23369	100	99.73	1	324	84312	84635	2e-166	324	324
Unitig_23405	100	98	1	2071	88876	86806	0	2071	2071
Unitig_23410	100	99.26	1	744	221754	222497	0	744	744
Unitig_23460	88	99.5	29	228	131795	131990	1e-96	200	228
Unitig_23501	100	100	1	679	83264	83942	0	679	679
Unitig_23539	100	98.25	1	599	147473	148070	0	599	599
Unitig_23626	100	99.63	1	430	47144	46715	0	430	430
Unitig_23635	100	99.45	1	228	161791	161565	1e-112	228	228
Unitig_23649	100	99.22	1	267	183921	183655	7e-140	267	267
Unitig_23650	100	100	1	365	250336	250700	0	365	365
Unitig_23671	100	99.63	1	772	12262	11491	0	772	772
Unitig_23675	100	99.53	1	687	43333	44019	0	687	687
Unitig_23681	100	99.01	1	810	89738	90548	0	811	810
Unitig_23691	100	100	1	212	69090	69301	2e-109	212	212
Unitig_23708	100	100	1	504	118722	119225	0	504	504
Unitig_23711	100	99.04	1	1064	160498	159435	0	1064	1064
Unitig_23723	100	98.1	52	239	276316	276503	1e-97	188	239
Unitig_23770	100	99.62	1	836	237833	236998	0	836	836
Unitig_23804	99	96.75	1	316	221091	220776	1e-158	316	318
Unitig_23805	100	99.68	1	524	214622	214099	0	524	524
Unitig_23841	100	99.43	1	552	158536	159086	0	553	552
Unitig_23851	100	98.32	1	939	290883	291821	0	939	939
Unitig_23855	100	99.72	1	350	338021	337672	0	350	350
Unitig_23861	100	99.86	1	297	118162	117866	8e-150	297	297
Unitig_23868	100	99.35	1	358	232933	232576	0	358	358
Unitig_23871	100	99.67	1	732	197260	196529	0	732	732
Unitig_23876	100	99.78	1	309	47776	48084	2e-161	309	309
Unitig_23881	100	100	1	917	206305	205389	0	917	917
Unitig_23887	100	99.9	1	456	303463	303918	0	456	456
Unitig_23891	100	99.42	1	222	82570	82791	1e-116	222	222
Unitig_23925	100	100	1	998	64761	65758	0	998	998
Unitig_23927	100	99.52	1	1203	203167	204369	0	1203	1203
Unitig_23937	100	98.53	1	218	336052	336269	2e-114	218	218
Unitig_23957	100	99.26	1	210	144176	143967	3e-108	210	210
Unitig_23986	100	98.03	1	475	193745	193272	0	475	475
Unitig_24001	100	99.14	1	674	265892	265219	0	674	674
Unitig_24004	100	99.47	1	305	259924	259625	6e-151	305	305
Unitig_24020	100	100	1	350	81984	82333	0	350	350
Unitig_24036	100	99.77	1	379	78167	77789	0	379	379
Unitig_24038	100	100	1	203	303216	303418	4e-106	203	203
Unitig_24049	100	99.45	1	332	178884	178553	3e-174	332	332
Unitig_24052	100	98.24	1	1758	202660	200903	0	1758	1758
Unitig_24061	100	98.3	1	451	312826	313276	0	451	451
Unitig_24096	100	99.6	1	733	238547	237815	0	733	733
Unitig_24128	100	98.17	1	1240	62093	60846	0	1248	1240
Unitig_24165	100	100	1	702	271958	272659	0	704	702
Unitig_24221	100	98.67	1	2018	135834	133817	0	2018	2018
Unitig_24252	99	99.71	2	219	113351	113568	1e-107	218	219
Unitig_24321	100	99.35	1	419	74213	74631	0	419	419
Unitig_24606	100	100	78	227	132502	132651	3e-73	150	227
Unitig_25708	100	100	1	341	290456	290116	0	341	341
Unitig_25716	100	100	1	155	299003	299157	7e-78	155	155
Unitig_25786	100	100	1	197	199156	199352	9e-103	197	197
Unitig_25992	100	100	1	154	295921	295768	6e-79	154	154
Unitig_26345	100	98.27	1	159	223555	223397	1e-81	159	159
Unitig_27021	100	98.99	1	166	115219	115054	1e-85	166	166
Unitig_27079	100	98.06	1	419	334864	334446	0	419	419
Unitig_27151	100	99.35	1	173	211362	211190	2e-84	173	173
Unitig_27604	100	100	1	199	114876	115074	2e-100	199	199
Unitig_27939	100	100	1	155	279616	279462	2e-74	155	155
Unitig_28138	100	98.27	1	155	50447	50293	7e-78	155	155
Unitig_28364	100	99.36	1	151	76009	76159	3e-77	151	151
Unitig_28375	100	100	1	192	304994	305185	5e-100	192	192
Unitig_28486	87	98.09	27	199	259023	258851	2e-84	173	199
Unitig_28646	100	99.64	1	156	135895	136050	2e-78	156	156
Unitig_29015	100	100	1	159	140800	140642	1e-81	159	159
Unitig_29074	100	100	1	157	85813	85657	1e-75	157	157
Unitig_29104	100	99.36	1	281	351257	351537	1e-147	281	281
Unitig_29239	100	98.77	1	190	198519	198708	7e-99	190	190
Unitig_29250	100	100	1	163	14979	15141	6e-84	163	163
Unitig_29268	100	98.31	1	157	298382	298538	6e-79	157	157
Unitig_29685	100	100	1	162	207184	207345	5e-80	162	162
Unitig_29705	100	100	1	181	204672	204852	6e-94	181	181
Unitig_29828	98	99.4	1	176	235391	235215	4e-86	177	179
Unitig_29889	100	100	1	192	314277	314468	5e-100	192	192
Unitig_29926	100	99.02	1	160	319924	319765	3e-82	160	160
Unitig_30120	100	100	1	168	209951	209784	5e-85	168	168
Unitig_30137	100	99.47	1	154	63252	63405	6e-79	154	154
Unitig_30176	100	99.46	1	204	84818	84615	3e-103	204	204
Unitig_30208	100	99.37	1	199	150874	150676	7e-104	199	199
Unitig_30242	100	98.25	1	188	297246	297059	4e-96	188	188
Unitig_30417	100	98.7	1	186	121020	120835	5e-95	186	186
Unitig_30611	100	100	1	158	266024	266181	2e-79	158	158
Unitig_30676	100	99.49	1	171	344871	344701	2e-83	171	171
Unitig_30685	100	99.43	1	154	223416	223263	1e-75	154	154
Unitig_30708	100	99.36	1	172	116899	117070	6e-89	172	172
Unitig_30856	100	98.35	1	195	177466	177272	5e-100	195	195
Unitig_30970	94	98.24	12	186	163597	163423	7e-89	175	186
Unitig_31096	100	99.42	1	157	302614	302458	6e-79	157	157
Unitig_31121	100	100	1	182	265210	265029	2e-89	182	182
Unitig_31139	93	99.42	1	169	353149	352980	3e-82	170	181
Unitig_31174	100	98.9	1	171	236784	236614	1e-86	171	171
Unitig_31296	100	100	1	156	76969	76814	4e-80	156	156
Unitig_31322	100	99.4	1	173	314448	314620	8e-88	173	173
Unitig_31363	100	100	1	182	115919	116100	4e-91	182	182
Unitig_31393	100	99.42	1	159	16822	16980	1e-81	159	159
Unitig_31397	100	100	1	166	336050	335885	6e-84	166	166
Unitig_31427	100	100	1	155	25500	25654	2e-79	155	155
Unitig_31501	100	100	1	171	85505	85675	1e-86	171	171
Unitig_31526	100	100	1	194	179148	179341	4e-101	194	194
Unitig_31543	100	100	1	159	259614	259456	1e-81	159	159
Unitig_31574	100	100	1	188	304224	304037	9e-98	188	188
Unitig_31741	100	99.13	1	173	143724	143552	2e-89	173	173
Unitig_31825	100	98.76	1	151	235950	236100	3e-77	151	151
Unitig_31935	100	100	1	158	119478	119635	3e-81	158	158
Unitig_32429	100	99.43	1	230	299400	299629	1e-117	230	230
Unitig_33210	87	100	1	161	154717	154557	2e-79	161	186
Unitig_33327	100	99.8	1	198	18401	18598	3e-103	198	198
Unitig_33752	100	99.62	1	176	60153	59978	2e-89	176	176
Unitig_34121	100	100	1	194	312477	312284	4e-101	194	194
Unitig_35735	100	100	1	508	298052	297545	0	508	508
Unitig_38449	100	98.72	1	262	146961	147222	4e-137	262	262
Unitig_38661	100	99.5	1	295	156394	156100	5e-157	295	295
Unitig_39329	100	98.68	1	407	64350	63944	0	407	407
Unitig_39660	64	100	1	544	353674	354218	0	545	855
Unitig_40060	100	99.58	1	598	136308	136905	0	598	598
Unitig_40150	100	98.53	1	303	192602	192904	8e-155	303	303
Unitig_40155	100	99.42	1	231	109207	109437	1e-121	231	231
Unitig_40277	100	100	1	240	296556	296795	7e-125	240	240
Unitig_40351	82	99.8	1	273	72360	72632	4e-138	273	332
Unitig_40619	100	99.75	1	694	45680	46373	0	694	694
Unitig_40641	100	99.65	1	359	199835	199477	0	359	359
Unitig_40729	100	100	1	512	45190	45701	0	512	512
Unitig_40737	100	99.62	1	811	227585	226775	0	811	811
Unitig_41132	100	99.1	1	567	185344	184778	0	567	567
Unitig_42109	100	98.02	1	355	307770	308124	0	355	355
Unitig_47211	100	98.12	1	262	160968	161229	4e-137	262	262
Unitig_50964	100	99.51	1	223	128762	128540	8e-114	223	223
Unitig_52760	98	100	5	206	131698	131498	3e-98	202	206
Unitig_52825	97	93.4	1	213	246651	246862	2e-104	213	220
Unitig_52855	100	100	1	206	160717	160922	4e-106	206	206
Unitig_52877	100	98.02	1	477	292322	291846	0	477	477
Unitig_52935	93	98.12	1	190	276254	276058	8e-79	197	204
Unitig_52950	100	99.51	1	227	182369	182143	2e-119	227	227
Unitig_52996	98	100	5	206	131698	131498	3e-98	202	206
Unitig_53057	97	93.4	1	213	246651	246862	2e-104	213	220
Unitig_53085	100	100	1	206	160717	160922	4e-106	206	206
Unitig_53106	100	98.02	1	477	292322	291846	0	477	477
Unitig_53164	93	98.12	1	190	276254	276058	8e-79	197	204
Unitig_53179	100	99.51	1	227	182369	182143	2e-119	227	227
Unitig_53224	98	100	5	206	131698	131498	3e-98	202	206
Unitig_53295	97	93.4	1	213	246651	246862	2e-104	213	220
Unitig_53327	100	100	1	206	160717	160922	4e-106	206	206
Unitig_53353	100	99.56	1	477	292322	291846	0	477	477
Unitig_53428	93	100	1	190	276254	276058	8e-79	197	204
Unitig_53448	100	99.56	1	227	182369	182143	2e-119	227	227
Unitig_53513	100	100	1	226	309010	308785	4e-117	226	226
Unitig_53546	100	99.51	1	209	15153	15361	2e-109	209	209
Unitig_53624	100	99.6	1	225	83239	83015	1e-116	225	225
Unitig_53644	100	99.64	1	235	320601	320835	8e-124	235	235
Unitig_53662	100	99.56	1	205	161273	161069	2e-105	205	205
Unitig_53670	100	100	1	249	161804	162052	7e-130	249	249
Unitig_53684	100	99.56	1	275	355043	354769	3e-144	275	275
Unitig_53766	100	100	1	226	309010	308785	4e-117	226	226
Unitig_53798	100	99.51	1	209	15153	15361	2e-109	209	209
Unitig_53875	100	99.6	1	225	83239	83015	1e-116	225	225
Unitig_53894	100	99.64	1	235	320601	320835	8e-124	235	235
Unitig_53911	100	99.56	1	205	161273	161069	2e-105	205	205
Unitig_53918	100	100	1	249	161804	162052	7e-130	249	249
Unitig_53932	100	99.56	1	275	355043	354769	3e-144	275	275
Unitig_54016	100	100	1	226	309010	308785	4e-117	226	226
Unitig_54054	100	99.51	1	209	15153	15361	2e-109	209	209
Unitig_54146	100	99.6	1	225	83239	83015	1e-116	225	225
Unitig_54170	100	99.64	1	235	320601	320835	8e-124	235	235
Unitig_54193	100	99.11	1	205	161273	161069	2e-105	205	205
Unitig_54202	100	99.38	1	249	161804	162052	7e-130	249	249
Unitig_54217	100	99.35	1	275	355043	354769	3e-144	275	275
Unitig_54901	100	99.92	1	2461	302335	299874	0	2466	2461
Unitig_54999	100	99.81	1	322	148366	148687	1e-168	322	322
Unitig_55053	100	99.45	1	1222	340045	338823	0	1223	1222
Unitig_55151	100	99.72	1	1281	223735	225015	0	1281	1281
Unitig_56080	100	99.48	1	530	80594	81123	0	530	530
Unitig_56082	100	98.92	1	1098	176158	175061	0	1098	1098
Unitig_56490	99	99.57	15	2494	170326	167847	0	2480	2494
Unitig_56559	100	99.8	1	388	143570	143183	0	388	388
Unitig_56650	100	98.91	1	370	218202	218571	0	370	370
Unitig_56747	98	99.13	1	690	200716	200027	0	690	702
Unitig_56760	100	98.47	1	1008	349976	348969	0	1008	1008
Unitig_56905	100	98.92	1	1007	113627	114633	0	1007	1007
Unitig_57137	100	93.5	1	573	340746	340174	0	573	573
Unitig_57562	100	98.72	1	517	41565	42087	0	523	517
Unitig_57651	99	99.09	1	556	212215	211663	0	556	557
Unitig_58183	100	98.7	1	245	130505	130738	2e-99	246	245
Unitig_58979	99	100	4	625	356851	357472	0	623	1152
Unitig_59518	100	99.13	1	876	138557	139432	0	876	876
Unitig_67928	100	98.47	1	154	127209	127362	1e-75	154	154
Unitig_68211	100	98.92	1	177	55548	55724	1e-91	177	177
