# Supplementary material for: Whitefly Genome Expression Reveals Host-Symbiont Interaction in Amino Acid Biosynthesis
Source: PLoS One. 2015 May 22;10(5):e0126751. doi: 10.1371/journal.pone.0126751 (PMC4441466; doi:10.1371/journal.pone.0126751)
Supplement: S10 Table — List of unitigs annotated as transporter proteins. (XLSX) [file pone.0126751.s012.xlsx]

## Sheet: Sheet1
	S10 Table. Transporter proteins. List of unitigs annotated as transporter proteins.
Sequence Id	Sequence desc.	Hit desc.	RPKM
Unitig_55	monocarboxylate transporter 1-like	gi|193716147|ref|XP_001944889.1|PREDICTED: monocarboxylate transporter 1-like [Acyrthosiphon pisum]	41.6496
Unitig_199	facilitated trehalose transporter tret1-like	gi|328701837|ref|XP_001944504.2|PREDICTED: facilitated trehalose transporter Tret1-like [Acyrthosiphon pisum]	1.9482
Unitig_306	facilitated trehalose transporter tret1-like	gi|91084359|ref|XP_973264.1|PREDICTED: similar to AGAP007667-PA [Tribolium castaneum]	1.36018
Unitig_404	thiamine transporter 1-like	gi|328711557|ref|XP_003244569.1|PREDICTED: thiamine transporter 1-like [Acyrthosiphon pisum]	1.89801
Unitig_458	sugar transporter	gi|193664559|ref|XP_001946897.1|PREDICTED: facilitated trehalose transporter Tret1-like [Acyrthosiphon pisum]	2.48494
Unitig_483	abc type i periplasmic-binding protein family	gi|300871921|ref|YP_003786794.1|ABC type I periplasmic-binding protein (PBP1) family [Brachyspira pilosicoli 95/1000] >gi|503010266|ref|WP_013245242.1| sugar ABC transporter substrate-binding protein [Brachyspira pilosicoli] >gi|300689622|gb|ADK32293.1| ABC-type type I periplasmic binding protein (PBP1) family [Brachyspira pilosicoli 95/1000]	5.82544
Unitig_545	monocarboxylate transporter 1 cg3456-pa	gi|91083703|ref|XP_969630.1|PREDICTED: similar to Monocarboxylate transporter 1 CG3456-PA [Tribolium castaneum] >gi|270007880|gb|EFA04328.1| hypothetical protein TcasGA2_TC014622 [Tribolium castaneum]	11.2166
Unitig_549	abc transporter g family member 23-like isoform 1	gi|193661951|ref|XP_001942931.1|PREDICTED: ABC transporter G family member 23-like isoform 1 [Acyrthosiphon pisum] >gi|328718908|ref|XP_003246617.1| PREDICTED: ABC transporter G family member 23-like isoform 2 [Acyrthosiphon pisum]	1.41256
Unitig_682	trehalose transporter 1- isoform b	gi|300681221|sp|B4QBN2.2|TRE11_DROSIRecName: Full=Facilitated trehalose transporter Tret1-1	1.36928
Unitig_701	facilitated trehalose transporter tret1-like	gi|193697617|ref|XP_001943575.1|PREDICTED: facilitated trehalose transporter Tret1-like [Acyrthosiphon pisum]	4.04368
Unitig_843	organic cation transporter	gi|322779445|gb|EFZ09637.1|hypothetical protein SINV_01969 [Solenopsis invicta]	6.94999
Unitig_979	amino acid transporter	gi|350537367|ref|NP_001233210.1|uncharacterized protein LOC100159152 [Acyrthosiphon pisum] >gi|334884064|gb|AEH21125.1| amino acid transporter [Acyrthosiphon pisum]	1.66441
Unitig_991	ammonium transporter-like protein	gi|328708715|ref|XP_003243780.1|PREDICTED: putative ammonium transporter 1-like isoform 2 [Acyrthosiphon pisum]	1.13256
Unitig_1074	equilibrative nucleoside transporter 4	gi|307181679|gb|EFN69182.1|Equilibrative nucleoside transporter 4 [Camponotus floridanus]	3.24469
Unitig_1259	equilibrative nucleoside transporter 1	gi|328720503|ref|XP_003247051.1|PREDICTED: equilibrative nucleoside transporter 1-like [Acyrthosiphon pisum]	7.69741
Unitig_1299	organic anion transporter	gi|170038483|ref|XP_001847079.1|organic anion transporter [Culex quinquefasciatus] >gi|167882189|gb|EDS45572.1| organic anion transporter [Culex quinquefasciatus]	22.3018
Unitig_1321	sodium-dependent nutrient amino acid	gi|242004431|ref|XP_002423092.1|sodium-dependent nutrient amino acid transporter, putative [Pediculus humanus corporis] >gi|212506023|gb|EEB10354.1| sodium-dependent nutrient amino acid transporter, putative [Pediculus humanus corporis]	20.0077
Unitig_1360	inorganic phosphate cotransporter-like	gi|328704934|ref|XP_001950510.2|PREDICTED: putative inorganic phosphate cotransporter-like [Acyrthosiphon pisum]	4.51297
Unitig_1395	facilitated trehalose transporter tret1-like	gi|242017426|ref|XP_002429189.1|conserved hypothetical protein [Pediculus humanus corporis] >gi|212514078|gb|EEB16451.1| conserved hypothetical protein [Pediculus humanus corporis]	5.56363
Unitig_1565	ferrous iron transport protein b	gi|490831214|ref|WP_004693299.1|iron transporter [Veillonella parvula] >gi|282581243|gb|EFB86637.1| ferrous iron transport protein B [Veillonella parvula ATCC 17745]	0.716287
Unitig_1766	hup3_chlke ame: full=h(+) hexose cotransporter 3	gi|3024002|sp|Q39525.1|HUP3_CHLKERecName: Full=H(+)/hexose cotransporter 3 >gi|408809|emb|CAA53192.1| hexose transporter like protein [Parachlorella kessleri]	0.837385
Unitig_1886	facilitated trehalose transporter tret1-like	gi|193669080|ref|XP_001943832.1|PREDICTED: facilitated trehalose transporter Tret1-like [Acyrthosiphon pisum]	1.21095
Unitig_2030	glucose transporter (sugar transporter	gi|478249785|gb|ENN70292.1|hypothetical protein YQE_12804, partial [Dendroctonus ponderosae]	1.74226
Unitig_2092	zinc transporter zip1-like	gi|110765083|ref|XP_624888.2|PREDICTED: zinc transporter ZIP1-like [Apis mellifera]	4.90288
Unitig_2159	facilitated trehalose transporter tret1-like	gi|193610443|ref|XP_001952640.1|PREDICTED: facilitated trehalose transporter Tret1-like [Acyrthosiphon pisum]	4.98663
Unitig_2253	sodium-independent sulfate anion transporter	gi|242005771|ref|XP_002423734.1|sulfate transporter, putative [Pediculus humanus corporis] >gi|212506936|gb|EEB10996.1| sulfate transporter, putative [Pediculus humanus corporis]	2.635
Unitig_2293	sugar transporter	gi|291461567|dbj|BAI83418.1|sugar transporter 4 [Nilaparvata lugens]	9.6784
Unitig_2376	sodium-coupled monocarboxylate transporter 1	gi|332025377|gb|EGI65544.1|Sodium-coupled monocarboxylate transporter 1 [Acromyrmex echinatior]	1.36938
Unitig_2415	excitatory amino acid transporter 2-like	gi|328717586|ref|XP_001945508.2|PREDICTED: excitatory amino acid transporter 2-like [Acyrthosiphon pisum]	9.51868
Unitig_2430	sodium-coupled monocarboxylate transporter 2	gi|328700747|ref|XP_001944913.2|PREDICTED: sodium-coupled monocarboxylate transporter 2-like [Acyrthosiphon pisum]	3.54402
Unitig_2496	chromaffin granule amine	gi|193702187|ref|XP_001942534.1|PREDICTED: MFS-type transporter C6orf192-like [Acyrthosiphon pisum]	14.1707
Unitig_2559	sodium-independent sulfate anion transporter	gi|242005771|ref|XP_002423734.1|sulfate transporter, putative [Pediculus humanus corporis] >gi|212506936|gb|EEB10996.1| sulfate transporter, putative [Pediculus humanus corporis]	1.1907
Unitig_2579	sodium-coupled monocarboxylate transporter 1	gi|91082285|ref|XP_973784.1|PREDICTED: similar to AGAP005795-PA [Tribolium castaneum]	1.43517
Unitig_2616	vesicular glutamate transporter 2-like	gi|242024790|ref|XP_002432809.1|sialin, putative [Pediculus humanus corporis] >gi|212518318|gb|EEB20071.1| sialin, putative [Pediculus humanus corporis]	8.51886
Unitig_2705	sodium-independent sulfate anion transporter-like	gi|501296937|dbj|BAN21061.1|sulphate transporter [Riptortus pedestris]	8.51886
Unitig_2708	sugar transporter	gi|193697617|ref|XP_001943575.1|PREDICTED: facilitated trehalose transporter Tret1-like [Acyrthosiphon pisum]	1.97899
Unitig_2777	h(+) cl(-) exchange transporter 7-like isoform 2	gi|383865255|ref|XP_003708090.1|PREDICTED: H(+)/Cl(-) exchange transporter 7-like isoform 2 [Megachile rotundata]	1.11296
Unitig_2874	peptide transporter family 1-like	gi|193573527|ref|XP_001946019.1|PREDICTED: peptide transporter family 1-like [Acyrthosiphon pisum]	0.592384
Unitig_3055	facilitated trehalose transporter tret1-like	gi|193697617|ref|XP_001943575.1|PREDICTED: facilitated trehalose transporter Tret1-like [Acyrthosiphon pisum]	0.776499
Unitig_3094	facilitated trehalose transporter tret1-like	gi|328701837|ref|XP_001944504.2|PREDICTED: facilitated trehalose transporter Tret1-like [Acyrthosiphon pisum]	0.790047
Unitig_3347	sodium-dependent multivitamin transporter-like isoform 1	gi|193690733|ref|XP_001949204.1|PREDICTED: putative sodium-dependent multivitamin transporter-like isoform 1 [Acyrthosiphon pisum] >gi|328711137|ref|XP_003244455.1| PREDICTED: putative sodium-dependent multivitamin transporter-like isoform 2 [Acyrthosiphon pisum]	1.6624
Unitig_3374	cmp-sialic acid transporter	gi|170028385|ref|XP_001842076.1|CMP-sialic acid transporter [Culex quinquefasciatus] >gi|167874231|gb|EDS37614.1| CMP-sialic acid transporter [Culex quinquefasciatus]	2.87425
Unitig_3396	sugar transporter	gi|347965559|ref|XP_321919.5|AGAP001236-PA [Anopheles gambiae str. PEST] >gi|333470456|gb|EAA01784.5| AGAP001236-PA [Anopheles gambiae str. PEST]	1.3659
Unitig_3497	mfs transporter	gi|489850117|ref|WP_003753798.1|hypothetical protein [Listeria seeligeri] >gi|313636272|gb|EFS02084.1| hypothetical protein NT04LS_2931 [Listeria seeligeri FSL S4-171]	1.003
Unitig_3585	sugar transporter 1	gi|251736857|gb|ACT10281.1|sugar transporter 1 [Sitobion avenae]	1.65
Unitig_3598	sugar transporter	gi|157138629|ref|XP_001664287.1|sugar transporter [Aedes aegypti] >gi|108880575|gb|EAT44800.1| AAEL003899-PA [Aedes aegypti]	1.30145
Unitig_3638	uncharacterized mfs-type transporter c19orf28-like	gi|328708772|ref|XP_003243797.1|PREDICTED: uncharacterized MFS-type transporter C19orf28-like [Acyrthosiphon pisum]	3.93958
Unitig_3683	solute carrier organic anion transporter family member 5a1	gi|345494110|ref|XP_001605896.2|PREDICTED: solute carrier organic anion transporter family member 5A1-like isoform 1 [Nasonia vitripennis] >gi|345494112|ref|XP_003427221.1| PREDICTED: solute carrier organic anion transporter family member 5A1-like isoform 2 [Nasonia vitripennis]	0.410079
Unitig_3690	proton-coupled amino acid transporter 4-like	gi|350537367|ref|NP_001233210.1|uncharacterized protein LOC100159152 [Acyrthosiphon pisum] >gi|334884064|gb|AEH21125.1| amino acid transporter [Acyrthosiphon pisum]	1.32687
Unitig_3854	tetracycline resistance	gi|242014698|ref|XP_002428022.1|tetracycline-efflux transporter, putative [Pediculus humanus corporis] >gi|212512541|gb|EEB15284.1| tetracycline-efflux transporter, putative [Pediculus humanus corporis]	1.13033
Unitig_3869	facilitated trehalose transporter tret1-like	gi|193664559|ref|XP_001946897.1|PREDICTED: facilitated trehalose transporter Tret1-like [Acyrthosiphon pisum]	4.10755
Unitig_3908	amino acid transporter	gi|357619852|gb|EHJ72266.1|amino acid transporter [Danaus plexippus]	5.44759
Unitig_3959	sugar transporter	gi|242017426|ref|XP_002429189.1|conserved hypothetical protein [Pediculus humanus corporis] >gi|212514078|gb|EEB16451.1| conserved hypothetical protein [Pediculus humanus corporis]	1.59635
Unitig_4034	sugar transporter	gi|478257786|gb|ENN77929.1|hypothetical protein YQE_05606, partial [Dendroctonus ponderosae]	0.966643
Unitig_4310	uncharacterized mfs-type transporter -like	gi|345489420|ref|XP_001604545.2|PREDICTED: uncharacterized MFS-type transporter C09D4.1-like isoform 1 [Nasonia vitripennis] >gi|345489422|ref|XP_003426134.1| PREDICTED: uncharacterized MFS-type transporter C09D4.1-like isoform 2 [Nasonia vitripennis]	5.42035
Unitig_4321	sodium- and chloride-dependent gaba transporter 1-like	gi|328714513|ref|XP_001943880.2|PREDICTED: sodium- and chloride-dependent creatine transporter 1-like isoform 1 [Acyrthosiphon pisum] >gi|328714515|ref|XP_003245380.1| PREDICTED: sodium- and chloride-dependent creatine transporter 1-like isoform 2 [Acyrthosiphon pisum]	0.711072
Unitig_4356	organic cation transporter 1-like	gi|380017519|ref|XP_003692702.1|PREDICTED: organic cation transporter 1-like [Apis florea]	1.46034
Unitig_4480	amino acid transporter	gi|157115457|ref|XP_001658215.1|amino acid transporter [Aedes aegypti] >gi|108876913|gb|EAT41138.1| AAEL007191-PA [Aedes aegypti] >gi|247421543|gb|ACS96436.1| amino acid transporter PAT1 [Aedes aegypti]	1.19606
Unitig_4511	cationic amino acid transporter	gi|91083817|ref|XP_973463.1|PREDICTED: similar to cationic amino acid transporter [Tribolium castaneum] >gi|270006773|gb|EFA03221.1| hypothetical protein TcasGA2_TC013142 [Tribolium castaneum]	10.2523
Unitig_4741	facilitated trehalose transporter tret1-like	gi|328715719|ref|XP_001943565.2|PREDICTED: facilitated trehalose transporter Tret1-like [Acyrthosiphon pisum]	1.89801
Unitig_4776	inorganic phosphate cotransporter-like	gi|501294441|dbj|BAN20727.1|sodium-dependent phosphate transporter [Riptortus pedestris]	15.1492
Unitig_4945	inorganic phosphate cotransporter-like isoform 2	gi|328706522|ref|XP_003243119.1|PREDICTED: putative inorganic phosphate cotransporter-like isoform 2 [Acyrthosiphon pisum]	6.90592
Unitig_4984	facilitated trehalose transporter tret1-like	gi|193697617|ref|XP_001943575.1|PREDICTED: facilitated trehalose transporter Tret1-like [Acyrthosiphon pisum]	2.57546
Unitig_5019	sodium iodide	gi|261873667|gb|ACY03365.1|potassium/glucose cotransporter [Dysdercus peruvianus]	0.93713
Unitig_5030	isoform b	gi|350537367|ref|NP_001233210.1|uncharacterized protein LOC100159152 [Acyrthosiphon pisum] >gi|334884064|gb|AEH21125.1| amino acid transporter [Acyrthosiphon pisum]	3.8195
Unitig_5284	sodium-bile acid cotransporter	gi|157132466|ref|XP_001662576.1|sodium-bile acid cotransporter [Aedes aegypti] >gi|108871160|gb|EAT35385.1| AAEL012440-PA [Aedes aegypti]	1.12872
Unitig_5292	sodium-coupled monocarboxylate transporter 1-like	gi|270007203|gb|EFA03651.1|hypothetical protein TcasGA2_TC013745 [Tribolium castaneum]	0.35747
Unitig_5361	large neutral amino acids transporter small subunit 1-like	gi|498988799|ref|XP_004531447.1|PREDICTED: large neutral amino acids transporter small subunit 1-like [Ceratitis capitata]	4.88219
Unitig_5638	facilitated trehalose transporter tret1-like	gi|193664559|ref|XP_001946897.1|PREDICTED: facilitated trehalose transporter Tret1-like [Acyrthosiphon pisum]	1.00242
Unitig_6174	proton-coupled amino acid transporter 4-like isoform x3	gi|195454460|ref|XP_002074247.1|GK18413 [Drosophila willistoni] >gi|194170332|gb|EDW85233.1| GK18413 [Drosophila willistoni]	7.98632
Unitig_6239	cpa2 family	gi|545359423|ref|WP_021615808.1|transporter, CPA2 family [Aggregatibacter sp. oral taxon 458] >gi|541487619|gb|ERH29388.1| transporter, CPA2 family [Aggregatibacter sp. oral taxon 458 str. W10330]	2.44648
Unitig_6292	thiamine transporter 2-like	gi|242020467|ref|XP_002430675.1|Thiamine transporter, putative [Pediculus humanus corporis] >gi|212515855|gb|EEB17937.1| Thiamine transporter, putative [Pediculus humanus corporis]	12.0746
Unitig_6342	vesicular glutamate transporter 1-like	gi|193638849|ref|XP_001952158.1|PREDICTED: vesicular glutamate transporter 1-like [Acyrthosiphon pisum]	0.823265
Unitig_6401	facilitated trehalose transporter tret1-like	gi|328719967|ref|XP_003246913.1|PREDICTED: facilitated trehalose transporter Tret1-like isoform 2 [Acyrthosiphon pisum]	2.11059
Unitig_6632	thiamine transporter 2-like isoform 1	gi|322789390|gb|EFZ14695.1|hypothetical protein SINV_01155 [Solenopsis invicta]	1.31872
Unitig_6833	sugar-binding protein	gi|26989476|ref|NP_744901.1|sugar-binding protein [Pseudomonas putida KT2440] >gi|499256129|ref|WP_010953669.1| sugar ABC transporter substrate-binding protein [Pseudomonas putida] >gi|24984345|gb|AAN68365.1|AE016469_7 sugar-binding protein, putative [Pseudomonas putida KT2440]	1.06384
Unitig_6930	sugar transporter	gi|157125518|ref|XP_001654366.1|sugar transporter [Aedes aegypti] >gi|108873601|gb|EAT37826.1| AAEL010219-PA [Aedes aegypti]	1.18589
Unitig_7359	probable polyol transporter 6-like	gi|460376363|ref|XP_004233968.1|PREDICTED: probable polyol transporter 6-like [Solanum lycopersicum]	2.3508
Unitig_7469	vesicular glutamate transporter 1-like	gi|260836251|ref|XP_002613119.1|hypothetical protein BRAFLDRAFT_170698 [Branchiostoma floridae] >gi|229298504|gb|EEN69128.1| hypothetical protein BRAFLDRAFT_170698 [Branchiostoma floridae]	1.03766
Unitig_7737	mfs-type transporter c6orf192 homolog isoform 1	gi|189237350|ref|XP_001813291.1|PREDICTED: similar to predicted protein [Tribolium castaneum]	21.5213
Unitig_7759	transport system permease abc transporter protein	gi|544689518|ref|WP_021121107.1|putative transport system permease ABC transporter protein [Salipiger mucosus] >gi|528093624|gb|EPX75496.1| putative transport system permease ABC transporter protein [Salipiger mucosus DSM 16094]	18.8148
Unitig_7835	abc-type multidrug transport atpase and permease component	gi|497920234|ref|WP_010234390.1|thiamine ABC transporter permease [Clostridium arbusti]	1.01562
Unitig_7861	zinc transporter 2-like	gi|328697045|ref|XP_001948187.2|PREDICTED: zinc transporter 2-like [Acyrthosiphon pisum]	5.94139
Unitig_7880	sodium-dependent phosphate transporter	gi|501294441|dbj|BAN20727.1|sodium-dependent phosphate transporter [Riptortus pedestris]	7.62127
Unitig_8111	sodium-independent sulfate anion transporter-like	gi|340721574|ref|XP_003399193.1|PREDICTED: sodium-independent sulfate anion transporter-like [Bombus terrestris]	28.1188
Unitig_8600	mfs sugar transporter	gi|512190707|gb|EPE06470.1|mfs sugar transporter [Ophiostoma piceae UAMH 11346]
Unitig_8684	sugar transporter 2	gi|291461563|dbj|BAI83416.1|sugar transporter 2 [Nilaparvata lugens]	35.0097
Unitig_8960	sodium-dependent phosphate transporter	gi|312384018|gb|EFR28855.1|hypothetical protein AND_02685 [Anopheles darlingi]	0.867859
Unitig_9046	sodium-dependent phosphate transporter	gi|328717283|ref|XP_001951143.2|PREDICTED: putative inorganic phosphate cotransporter-like [Acyrthosiphon pisum]	4.4047
Unitig_9890	sugar transporter	gi|345484002|ref|XP_001599893.2|PREDICTED: facilitated trehalose transporter Tret1-like [Nasonia vitripennis]	44.2619
Unitig_9937	sodium phosphate	gi|328782317|ref|XP_394228.4|PREDICTED: vesicular glutamate transporter 3-like [Apis mellifera]	0.249818
Unitig_9980	sugar transporter 1	gi|251736857|gb|ACT10281.1|sugar transporter 1 [Sitobion avenae]	15.5583
Unitig_10207	abc transporter g family member 20-like	gi|328702063|ref|XP_001946849.2|PREDICTED: ABC transporter G family member 20-like [Acyrthosiphon pisum]	20.3526
Unitig_10519	amino acid transporter	gi|170050820|ref|XP_001861483.1|amino acid transporter [Culex quinquefasciatus] >gi|167872285|gb|EDS35668.1| amino acid transporter [Culex quinquefasciatus]	0.418166
Unitig_10759	sugar transporter	gi|478267464|gb|ENN83047.1|hypothetical protein YQE_00586, partial [Dendroctonus ponderosae] >gi|478267471|gb|ENN83053.1| hypothetical protein YQE_00580, partial [Dendroctonus ponderosae]	0.810033
Unitig_10570	arabinose efflux permease family protein	gi|402575153|ref|YP_006608045.1|arabinose efflux permease family protein [Candidatus Portiera aleyrodidarum BT-B-HRs] >gi|407453167|ref|YP_006732486.1| arabinose ABC transporter permease [Candidatus Portiera aleyrodidarum BT-QVLC] >gi|407681509|ref|YP_006796685.1| hypothetical protein C548_155 [Candidatus Portiera aleyrodidarum BT-QVLC] >gi|407681790|ref|YP_006796965.1| hypothetical protein C530_…	0.327816
Unitig_10905	mate efflux protein	gi|446928649|ref|WP_001005905.1|MATE efflux protein [Streptococcus agalactiae] >gi|527750960|gb|EPV42555.1| multidrug transporter MatE [Streptococcus agalactiae GB00893]	0.312812
Unitig_10950	transcriptional regulator	gi|224477923|ref|YP_002635529.1|putative transcriptional regulator [Staphylococcus carnosus subsp. carnosus TM300] >gi|506381960|ref|WP_015901679.1| PTS mannose transporter subunit IIA [Staphylococcus carnosus] >gi|222422530|emb|CAL29344.1| putative transcriptional regulator [Staphylococcus carnosus subsp. carnosus TM300]	18.0965
Unitig_11293	facilitated trehalose transporter tret1-like	gi|345484002|ref|XP_001599893.2|PREDICTED: facilitated trehalose transporter Tret1-like [Nasonia vitripennis]	0.669039
Unitig_11616	MFS transporter, putative	gi|121701195|ref|XP_001268862.1|MFS transporter, putative [Aspergillus clavatus NRRL 1] >gi|119397005|gb|EAW07436.1| MFS transporter, putative [Aspergillus clavatus NRRL 1]
Unitig_11734	organic cation transporter protein	gi|157132472|ref|XP_001662579.1|sugar transporter [Aedes aegypti] >gi|108871163|gb|EAT35388.1| AAEL012443-PA [Aedes aegypti]	1.36729
Unitig_11830	sugar transporter	gi|193669080|ref|XP_001943832.1|PREDICTED: facilitated trehalose transporter Tret1-like [Acyrthosiphon pisum]	1.23274
Unitig_11841	nhpm bacteriocin system abc transporter atp-binding partial	gi|21359701|gb|AAM49577.1|P-glycoprotein [Leishmania guyanensis]	1.34162
Unitig_11860	iron-regulated abc transporter membrane component	gi|407453067|ref|YP_006732386.1|FeS cluster assembly protein sufB [Candidatus Portiera aleyrodidarum BT-QVLC] >gi|407681401|ref|YP_006796577.1| Iron-sulfur cluster assembly protein SufB [Candidatus Portiera aleyrodidarum BT-QVLC] >gi|504756122|ref|WP_014943224.1| cysteine desulfarase [Candidatus Portiera aleyrodidarum] >gi|405779784|gb|AFS18787.1| FeS cluster assembly protein sufB [Candidatus Por…	0.595606
Unitig_12205	thiamine transporter 1-like isoform x2	gi|498943113|ref|XP_004521826.1|PREDICTED: thiamine transporter 1-like isoform X2 [Ceratitis capitata]	1.45444
Unitig_12361	sodium-dependent serotonin transporter-like	gi|334327446|ref|XP_001378264.2|PREDICTED: sodium-dependent serotonin transporter-like [Monodelphis domestica]
Unitig_12407	facilitated trehalose transporter tret1-like	gi|328713668|ref|XP_001950346.2|PREDICTED: facilitated trehalose transporter Tret1-like [Acyrthosiphon pisum]	7.73099
Unitig_12489	organic cation	gi|328723345|ref|XP_003247821.1|PREDICTED: organic cation transporter protein-like isoform 2 [Acyrthosiphon pisum] >gi|328723347|ref|XP_001944418.2| PREDICTED: organic cation transporter protein-like isoform 1 [Acyrthosiphon pisum]	12.1943
Unitig_12907	amino acid permease	gi|494122710|ref|WP_007062487.1|amino acid permease [Clostridium carboxidivorans] >gi|255509630|gb|EET85966.1| transporter protein [Clostridium carboxidivorans P7] >gi|296049743|gb|EFG89168.1| membrane protein, putative [Clostridium carboxidivorans P7]	5.43018
Unitig_13035	ammonium transporter 1-like isoform 3	gi|328708717|ref|XP_001944040.2|PREDICTED: putative ammonium transporter 1-like isoform 3 [Acyrthosiphon pisum]	1.08908
Unitig_13053	monocarboxylate transporter	gi|91088475|ref|XP_970067.1|PREDICTED: similar to monocarboxylate transporter [Tribolium castaneum]	0.301864
Unitig_13120	cationic amino acid transporter 4	gi|91089303|ref|XP_971648.1|PREDICTED: similar to cationic amino acid transporter 4 [Tribolium castaneum] >gi|270012508|gb|EFA08956.1| hypothetical protein TcasGA2_TC006663 [Tribolium castaneum]	36.6549
Unitig_13460	sodium- and chloride-dependent glycine transporter 1-like isoform 4	gi|340708904|ref|XP_003393057.1|PREDICTED: hypothetical protein LOC100647131 [Bombus terrestris]	0.20058
Unitig_13585	high-affinity octopamine transporter protein	gi|242010352|ref|XP_002425932.1|tryptophan transporter, putative [Pediculus humanus corporis] >gi|212509915|gb|EEB13194.1| tryptophan transporter, putative [Pediculus humanus corporis]	0.657758
Unitig_14096	solute carrier family facilitated glucose transporter member 8	gi|321478511|gb|EFX89468.1|hypothetical protein DAPPUDRAFT_40294 [Daphnia pulex]	0.571577
Unitig_14124	abc transporter	gi|270009201|gb|EFA05649.1|hypothetical protein TcasGA2_TC015859 [Tribolium castaneum]	1.3036
Unitig_14427	solute carrier family facilitated glucose transporter member 8	gi|322790589|gb|EFZ15397.1|hypothetical protein SINV_00266 [Solenopsis invicta]	0.412302
Unitig_14458	high-affinity octopamine transporter protein	gi|512902345|ref|XP_004925353.1|PREDICTED: sodium-dependent noradrenaline transporter [Bombyx mori]	0.336964
Unitig_14539	aliphatic sulfonate abc transporter permease protein	gi|478177003|ref|YP_007698076.1|aliphatic sulfonate ABC transporter permease protein [Octadecabacter arcticus 238] >gi|505306751|ref|WP_015493853.1| aliphatic sulfonate ABC transporter permease protein [Octadecabacter arcticus] >gi|476512608|gb|AGI70617.1| aliphatic sulfonate ABC transporter permease protein [Octadecabacter arcticus 238]	0.500327
Unitig_14604	facilitated trehalose transporter tret1-like isoform 2	gi|347965559|ref|XP_321919.5|AGAP001236-PA [Anopheles gambiae str. PEST] >gi|333470456|gb|EAA01784.5| AGAP001236-PA [Anopheles gambiae str. PEST]	0.601579
Unitig_15570	sugar transporter	gi|158294455|ref|XP_315613.4|AGAP005600-PA [Anopheles gambiae str. PEST] >gi|157015573|gb|EAA11457.4| AGAP005600-PA [Anopheles gambiae str. PEST]	6.60683
Unitig_15754	sugar transporter sweet1-like isoform 1	gi|239787969|dbj|BAH70683.1|ACYPI001377 [Acyrthosiphon pisum]	12.4083
Unitig_15910	sugar transporter protein 5	gi|291461583|dbj|BAI83426.1|sugar transporter 12 [Nilaparvata lugens]	3.79813
Unitig_15976	na+-dependent pi sodium-dependent phosphate transporter	gi|33504473|emb|CAE30463.1|phosphate transporter [Plasmodium falciparum]	11.0626
Unitig_15977	facilitated trehalose transporter tret1-like	gi|328696470|ref|XP_001943804.2|PREDICTED: facilitated trehalose transporter Tret1-like [Acyrthosiphon pisum]
Unitig_16159	sugar transporter 14	gi|291461587|dbj|BAI83428.1|sugar transporter 14 [Nilaparvata lugens]	11.0528
Unitig_16344	peptide transporter	gi|270004137|gb|EFA00585.1|hypothetical protein TcasGA2_TC003455 [Tribolium castaneum]
Unitig_16530	white family atp-binding cassette transporter	gi|242018798|ref|XP_002429859.1|ABC transporter, putative [Pediculus humanus corporis] >gi|212514881|gb|EEB17121.1| ABC transporter, putative [Pediculus humanus corporis]	6.95951
Unitig_16791	multiple antibiotic resistance protein	gi|402575248|ref|YP_006608140.1|multiple antibiotic transporter [Candidatus Portiera aleyrodidarum BT-B-HRs] >gi|407681623|ref|YP_006796799.1| Multiple antibiotic resistance protein MarC [Candidatus Portiera aleyrodidarum BT-QVLC] >gi|407681897|ref|YP_006797072.1| Multiple antibiotic resistance protein MarC [Candidatus Portiera aleyrodidarum BT-B-HRs] >gi|504708063|ref|WP_014895165.1| multiple an…	0.893033
Unitig_16912	h(+) cl(-) exchange transporter 7-like	gi|322796366|gb|EFZ18907.1|hypothetical protein SINV_06598 [Solenopsis invicta]	2.69545
Unitig_16921	aquaporin transporter	gi|91092636|ref|XP_968782.1|PREDICTED: similar to aquaporin transporter [Tribolium castaneum] >gi|270014847|gb|EFA11295.1| hypothetical protein TcasGA2_TC010832 [Tribolium castaneum]	1.02223
Unitig_17076	zinc transporter zip10-like	gi|357607835|gb|EHJ65709.1|hypothetical protein KGM_09574 [Danaus plexippus]	2.78477
Unitig_17090	facilitated trehalose transporter tret1-like	gi|328701837|ref|XP_001944504.2|PREDICTED: facilitated trehalose transporter Tret1-like [Acyrthosiphon pisum]	2.74231
Unitig_17125	adenosine 3 -phospho 5 -phosphosulfate transporter 2-like	gi|410908953|ref|XP_003967955.1|PREDICTED: adenosine 3'-phospho 5'-phosphosulfate transporter 2-like [Takifugu rubripes]	3.67592
Unitig_17148	udp-n-acetylglucosamine transporter	gi|170046002|ref|XP_001850576.1|UDP-N-acetylglucosamine transporter [Culex quinquefasciatus] >gi|167868934|gb|EDS32317.1| UDP-N-acetylglucosamine transporter [Culex quinquefasciatus]	2.94865
Unitig_17246	zinc transporter zip3-like	gi|499011376|ref|XP_004537035.1|PREDICTED: zinc transporter ZIP3-like [Ceratitis capitata]	4.36666
Unitig_17345	facilitated trehalose transporter tret1-like	gi|193669080|ref|XP_001943832.1|PREDICTED: facilitated trehalose transporter Tret1-like [Acyrthosiphon pisum]	1.20331
Unitig_17426	zinc transporter 1-like	gi|189236692|ref|XP_973626.2|PREDICTED: similar to conserved hypothetical protein [Tribolium castaneum] >gi|270006130|gb|EFA02578.1| hypothetical protein TcasGA2_TC008296 [Tribolium castaneum]	2.8353
Unitig_17717	proton-coupled amino acid transporter 4-like	gi|322799786|gb|EFZ20983.1|hypothetical protein SINV_05703 [Solenopsis invicta]
Unitig_17971	udp-galactose transporter	gi|170036661|ref|XP_001846181.1|UDP-galactose transporter [Culex quinquefasciatus] >gi|167879494|gb|EDS42877.1| UDP-galactose transporter [Culex quinquefasciatus]	9.12021
Unitig_18071	scan domain-containing protein 3	gi|357621593|gb|EHJ73379.1|monocarboxylate transporter [Danaus plexippus]	8.97852
Unitig_18392	excitatory amino acid transporter 2-like	gi|328717586|ref|XP_001945508.2|PREDICTED: excitatory amino acid transporter 2-like [Acyrthosiphon pisum]	32.234
Unitig_18693	sugar transporter	gi|170043906|ref|XP_001849608.1|sugar transporter [Culex quinquefasciatus] >gi|167867183|gb|EDS30566.1| sugar transporter [Culex quinquefasciatus]	11.2581
Unitig_18713	thiamine transporter 2-like	gi|328704475|ref|XP_001948201.2|PREDICTED: thiamine transporter 2-like [Acyrthosiphon pisum]	7.2652
Unitig_18758	high affinity cationic amino acid transporter 1-like	gi|270012925|gb|EFA09373.1|hypothetical protein TcasGA2_TC001934 [Tribolium castaneum]	30.8042
Unitig_18815	cationic amino acid transporter	gi|193676389|ref|XP_001943940.1|PREDICTED: B(0,+)-type amino acid transporter 1-like [Acyrthosiphon pisum]	8.1124
Unitig_18978	neutral and basic amino acid transport protein	gi|91086813|ref|XP_973672.1|PREDICTED: similar to CD98hc amino acid transporter protein [Tribolium castaneum] >gi|270010450|gb|EFA06898.1| hypothetical protein TcasGA2_TC009845 [Tribolium castaneum]	77.4989
Unitig_18988	facilitated trehalose transporter tret1-like	gi|242022754|ref|XP_002431803.1|sugar transporter, putative [Pediculus humanus corporis] >gi|212517135|gb|EEB19065.1| sugar transporter, putative [Pediculus humanus corporis]	7.2104
Unitig_19032	sodium-independent sulfate anion transporter	gi|328719398|ref|XP_001944401.2|PREDICTED: sodium-independent sulfate anion transporter-like [Acyrthosiphon pisum]	14.5901
Unitig_19124	organic cation transporter	gi|380012118|ref|XP_003690135.1|PREDICTED: organic cation transporter protein-like [Apis florea]	9.21086
Unitig_19125	organic cation transporter	gi|328719981|ref|XP_001944718.2|PREDICTED: organic cation transporter protein-like [Acyrthosiphon pisum]	13.0113
Unitig_19126	organic cation transporter	gi|328719981|ref|XP_001944718.2|PREDICTED: organic cation transporter protein-like [Acyrthosiphon pisum]	19.8454
Unitig_19160	zinc transporter zip11-like	gi|189235669|ref|XP_971017.2|PREDICTED: similar to solute carrier family 39 [Tribolium castaneum]	9.19966
Unitig_19220	zinc transporter 2-like isoform x1	gi|357616078|gb|EHJ69997.1|hypothetical protein KGM_21119 [Danaus plexippus]	11.8892
Unitig_19435	solute carrier organic anion transporter family member 5a1-like	gi|380017618|ref|XP_003692749.1|PREDICTED: solute carrier organic anion transporter family member 5A1-like [Apis florea]	4.57722
Unitig_19446	sulfate transporter	gi|91076658|ref|XP_971069.1|PREDICTED: similar to sulfate transporter [Tribolium castaneum] >gi|270002369|gb|EEZ98816.1| hypothetical protein TcasGA2_TC004422 [Tribolium castaneum]	9.49116
Unitig_19617	facilitated trehalose transporter tret1-like	gi|328701837|ref|XP_001944504.2|PREDICTED: facilitated trehalose transporter Tret1-like [Acyrthosiphon pisum]	9.69911
Unitig_19677	abc type bacteriocin lantibiotic atp-binding and permease domains	gi|337280424|ref|YP_004619896.1|ABC type bacteriocin/lantibiotic exporters, ATP-binding and permease domains [Ramlibacter tataouinensis TTB310] >gi|503668032|ref|WP_013902108.1| ABC transporter [Ramlibacter tataouinensis] >gi|334731501|gb|AEG93877.1| candidate ABC type bacteriocin/lantibiotic exporters, ATP-binding and permease domains [Ramlibacter tataouinensis TTB310]	3.55134
Unitig_19714	mfs-type transporter c6orf192 homolog	gi|328697928|ref|XP_003240481.1|PREDICTED: MFS-type transporter C6orf192 homolog [Acyrthosiphon pisum]	10.3042
Unitig_19765	sugar transporter	gi|389612234|dbj|BAM19630.1|sugar transporter [Papilio xuthus]	6.58281
Unitig_19824	atp-binding cassette transporter	gi|91084129|ref|XP_969781.1|PREDICTED: similar to ATP-binding cassette transporter [Tribolium castaneum] >gi|270008023|gb|EFA04471.1| hypothetical protein TcasGA2_TC014775 [Tribolium castaneum]	5.46134
Unitig_19940	sugar transporter	gi|193697617|ref|XP_001943575.1|PREDICTED: facilitated trehalose transporter Tret1-like [Acyrthosiphon pisum]	6.58281
Unitig_19941	sugar transporter	gi|170043906|ref|XP_001849608.1|sugar transporter [Culex quinquefasciatus] >gi|167867183|gb|EDS30566.1| sugar transporter [Culex quinquefasciatus]	24.1273
Unitig_20130	sodium chloride cotransporter 69 cg4357-pa	gi|242016302|ref|XP_002428768.1|sodium-potassium-chloride cotransporter, putative [Pediculus humanus corporis] >gi|212513453|gb|EEB16030.1| sodium-potassium-chloride cotransporter, putative [Pediculus humanus corporis]	4.24145
Unitig_20131	sugar transporter	gi|193697617|ref|XP_001943575.1|PREDICTED: facilitated trehalose transporter Tret1-like [Acyrthosiphon pisum]	9.27582
Unitig_20229	facilitated trehalose transporter tret1-like	gi|193669080|ref|XP_001943832.1|PREDICTED: facilitated trehalose transporter Tret1-like [Acyrthosiphon pisum]	13.0086
Unitig_20420	low quality protein: high affinity cationic amino acid transporter 1-like	gi|380019347|ref|XP_003693571.1|PREDICTED: LOW QUALITY PROTEIN: high affinity cationic amino acid transporter 1-like [Apis florea]	22.8216
Unitig_20434	monocarboxylate transporter 12	gi|307206279|gb|EFN84344.1|Monocarboxylate transporter 12 [Harpegnathos saltator]	16.6707
Unitig_20435	monocarboxylate transporter 12	gi|340717007|ref|XP_003396981.1|PREDICTED: hypothetical protein LOC100645991 [Bombus terrestris]	6.91875
Unitig_20529	sugar transporter	gi|157104959|ref|XP_001648649.1|sugar transporter [Aedes aegypti] >gi|122069442|sp|Q17NV8.1|TRET1_AEDAE RecName: Full=Facilitated trehalose transporter Tret1 >gi|108884141|gb|EAT48366.1| AAEL000567-PA [Aedes aegypti]	12.5408
Unitig_20567	vesicular glutamate transporter 1-like	gi|340709300|ref|XP_003393248.1|PREDICTED: vesicular glutamate transporter 1-like [Bombus terrestris]	6.78725
Unitig_20871	thiamine transporter 1-like	gi|328713399|ref|XP_001946956.2|PREDICTED: thiamine transporter 1-like [Acyrthosiphon pisum]	2.49609
Unitig_20986	abc transporter	gi|302337722|ref|YP_003802928.1|ABC transporter [Spirochaeta smaragdinae DSM 11293] >gi|503018822|ref|WP_013253798.1| ABC transporter [Spirochaeta smaragdinae] >gi|301634907|gb|ADK80334.1| ABC transporter related protein [Spirochaeta smaragdinae DSM 11293]	11.6133
Unitig_21038	glycine betaine abc transporter permease	gi|494971330|ref|WP_007697356.1|glycine/betaine ABC transporter permease [Rhizobium sp. AP16] >gi|397720989|gb|EJK81540.1| ABC-type proline/glycine betaine transport system, permease component [Rhizobium sp. AP16]	2.06316
Unitig_21193	eukaryotic translation initiation factor 4e	gi|242025188|ref|XP_002433008.1|eukaryotic translation initiation factor 4E transporter, putative [Pediculus humanus corporis] >gi|212518517|gb|EEB20270.1| eukaryotic translation initiation factor 4E transporter, putative [Pediculus humanus corporis]	8.36048
Unitig_21195	eukaryotic translation initiation factor 4e transporter	gi|328710755|ref|XP_001952741.2|PREDICTED: hypothetical protein LOC100165864 [Acyrthosiphon pisum]	28.842
Unitig_21239	organic cation transporter	gi|328719981|ref|XP_001944718.2|PREDICTED: organic cation transporter protein-like [Acyrthosiphon pisum]	7.02971
Unitig_21284	mfs-type transporter c6orf192-like	gi|193702187|ref|XP_001942534.1|PREDICTED: MFS-type transporter C6orf192-like [Acyrthosiphon pisum]	5.86174
Unitig_21292	inorganic phosphate cotransporter-like isoform 2	gi|328709271|ref|XP_001951876.2|PREDICTED: putative inorganic phosphate cotransporter-like isoform 1 [Acyrthosiphon pisum]	4.604
Unitig_21383	zinc iron	gi|242024541|ref|XP_002432686.1|zinc/iron transporter, putative [Pediculus humanus corporis] >gi|212518156|gb|EEB19948.1| zinc/iron transporter, putative [Pediculus humanus corporis]	2.46006
Unitig_21571	cationic amino acid transporter	gi|312384212|gb|EFR28989.1|hypothetical protein AND_02404 [Anopheles darlingi]	9.6546
Unitig_21586	sodium-independent sulfate anion transporter-like	gi|242009240|ref|XP_002425398.1|Sulfate permease, putative [Pediculus humanus corporis] >gi|212509207|gb|EEB12660.1| Sulfate permease, putative [Pediculus humanus corporis]	24.6019
Unitig_21607	facilitated trehalose transporter tret1-like	gi|193697617|ref|XP_001943575.1|PREDICTED: facilitated trehalose transporter Tret1-like [Acyrthosiphon pisum]	20.1543
Unitig_21655	amino acid transporter	gi|350537367|ref|NP_001233210.1|uncharacterized protein LOC100159152 [Acyrthosiphon pisum] >gi|334884064|gb|AEH21125.1| amino acid transporter [Acyrthosiphon pisum]	57.8109
Unitig_21687	abc transporter g family member 20-like	gi|328701300|ref|XP_001945365.2|PREDICTED: ABC transporter G family member 23-like [Acyrthosiphon pisum]	8.18133
Unitig_21842	peptide transporter family 1-like	gi|307194636|gb|EFN76921.1|Solute carrier family 15 member 1 [Harpegnathos saltator]	20.6484
Unitig_21989	membrane protein	gi|337291937|ref|YP_004630958.1|hypothetical protein CULC22_02337 [Corynebacterium ulcerans BR-AD22] >gi|384516707|ref|YP_005711799.1| hypothetical protein CULC809_02181 [Corynebacterium ulcerans 809] >gi|397655084|ref|YP_006495767.1| hypothetical protein CULC0102_2334 [Corynebacterium ulcerans 0102] >gi|503678597|ref|WP_013912673.1| branched-chain amino acid ABC transporter permease [Corynebacte…	10.8283
Unitig_22084	mitochondrial ornithine transporter	gi|512913482|ref|XP_004927907.1|PREDICTED: mitochondrial ornithine transporter 1-like [Bombyx mori]	9.85266
Unitig_22405	h(+) cl(-) exchange transporter 3-like	gi|307199100|gb|EFN79810.1|Chloride channel protein 3 [Harpegnathos saltator]	10.5503
Unitig_22717	acetyl-coenzyme a transporter 1	gi|307201526|gb|EFN81289.1|Acetyl-coenzyme A transporter 1 [Harpegnathos saltator]	4.7071
Unitig_22726	sugar transporter	gi|91084895|ref|XP_969266.1|PREDICTED: similar to sugar transporter [Tribolium castaneum] >gi|270008565|gb|EFA05013.1| hypothetical protein TcasGA2_TC015095 [Tribolium castaneum]	4.27138
Unitig_22973	facilitated trehalose transporter tret1-like	gi|291461573|dbj|BAI83421.1|sugar transporter 7 [Nilaparvata lugens]	8.85467
Unitig_22974	sugar transporter	gi|347965559|ref|XP_321919.5|AGAP001236-PA [Anopheles gambiae str. PEST] >gi|333470456|gb|EAA01784.5| AGAP001236-PA [Anopheles gambiae str. PEST]	15.5762
Unitig_23079	riboflavin transporter 2-a-like	gi|530595326|ref|XP_005291228.1|PREDICTED: riboflavin transporter 2-like [Chrysemys picta bellii]	7.89877
Unitig_23118	facilitated trehalose transporter tret1-like	gi|291461587|dbj|BAI83428.1|sugar transporter 14 [Nilaparvata lugens]	5.68381
Unitig_23180	facilitated trehalose transporter tret1-like	gi|193610443|ref|XP_001952640.1|PREDICTED: facilitated trehalose transporter Tret1-like [Acyrthosiphon pisum]	8.81313
Unitig_23223	high affinity cationic amino acid transporter 1-like	gi|328707406|ref|XP_001947214.2|PREDICTED: high affinity cationic amino acid transporter 1-like [Acyrthosiphon pisum]	9.15399
Unitig_23292	assembly atpase	gi|402575052|ref|YP_006607944.1|FeS assembly ATPase SufC [Candidatus Portiera aleyrodidarum BT-B-HRs] >gi|407453068|ref|YP_006732387.1| ATP-dependent transporter SufC [Candidatus Portiera aleyrodidarum BT-QVLC] >gi|407681402|ref|YP_006796578.1| Iron-sulfur cluster assembly ATPase protein SufC [Candidatus Portiera aleyrodidarum BT-QVLC] >gi|407681684|ref|YP_006796859.1| Iron-sulfur cluster assembl…	1.27958
Unitig_23527	organic cation transporter	gi|221330907|ref|NP_648019.2|CG42269 [Drosophila melanogaster] >gi|220902482|gb|AAF50706.2| CG42269 [Drosophila melanogaster]	0.593136
Unitig_23758	abc transporter-like protein	gi|92115206|ref|YP_575134.1|ABC transporter-like protein [Chromohalobacter salexigens DSM 3043] >gi|499827647|ref|WP_011508381.1| ferrichrome ABC transporter [Chromohalobacter salexigens] >gi|91798296|gb|ABE60435.1| ABC transporter related protein [Chromohalobacter salexigens DSM 3043]	1.14059
Unitig_24215	inorganic phosphate cotransporter-like isoform 1	gi|328721077|ref|XP_001950014.2|PREDICTED: putative inorganic phosphate cotransporter-like isoform 1 [Acyrthosiphon pisum]	2.67505
Unitig_24321	assembly atpase	gi|402575052|ref|YP_006607944.1|FeS assembly ATPase SufC [Candidatus Portiera aleyrodidarum BT-B-HRs] >gi|407453068|ref|YP_006732387.1| ATP-dependent transporter SufC [Candidatus Portiera aleyrodidarum BT-QVLC] >gi|407681402|ref|YP_006796578.1| Iron-sulfur cluster assembly ATPase protein SufC [Candidatus Portiera aleyrodidarum BT-QVLC] >gi|407681684|ref|YP_006796859.1| Iron-sulfur cluster assembl…	0.432263
Unitig_24599	facilitated trehalose transporter tret1-like	gi|193669080|ref|XP_001943832.1|PREDICTED: facilitated trehalose transporter Tret1-like [Acyrthosiphon pisum]	50.6556
Unitig_24701	facilitated trehalose transporter tret1-like	gi|328697684|ref|XP_003240408.1|PREDICTED: facilitated trehalose transporter Tret1-like [Acyrthosiphon pisum]	2.07805
Unitig_24837	abc transporter	gi|170106764|ref|XP_001884593.1|predicted protein [Laccaria bicolor S238N-H82] >gi|164640504|gb|EDR04769.1| predicted protein [Laccaria bicolor S238N-H82]
Unitig_24864	facilitated trehalose transporter tret1-like	gi|332019296|gb|EGI59804.1|hypothetical protein G5I_12026 [Acromyrmex echinatior]	26.564
Unitig_25835	sugar transporter 7	gi|291461573|dbj|BAI83421.1|sugar transporter 7 [Nilaparvata lugens]	66.6048
Unitig_26177	low quality protein: probable peptide nitrate transporter at1g22540-like	gi|356523574|ref|XP_003530412.1|PREDICTED: LOW QUALITY PROTEIN: probable peptide/nitrate transporter At1g22540-like [Glycine max]	1.04728
Unitig_26328	facilitated trehalose transporter tret1-like	gi|193664559|ref|XP_001946897.1|PREDICTED: facilitated trehalose transporter Tret1-like [Acyrthosiphon pisum]	0.894411
Unitig_27681	monocarboxylate transporter 1 cg3456-pa	gi|478257166|gb|ENN77329.1|hypothetical protein YQE_06155, partial [Dendroctonus ponderosae]	24.9038
Unitig_28121	abc transporter g family member 22-like	gi|328707829|ref|XP_003243515.1|PREDICTED: ABC transporter G family member 14-like isoform 2 [Acyrthosiphon pisum]	0.779004
Unitig_29086	abc transporter atp-binding protein	gi|347531727|ref|YP_004838490.1|ABC transporter ATP-binding protein [Roseburia hominis A2-183] >gi|503845603|ref|WP_014079597.1| ABC transporter [Roseburia hominis] >gi|345501875|gb|AEN96558.1| ABC transporter ATP-binding protein [Roseburia hominis A2-183]	4.99902
Unitig_29118	facilitated trehalose transporter tret1-like isoform 1	gi|193674084|ref|XP_001950990.1|PREDICTED: facilitated trehalose transporter Tret1-like isoform 1 [Acyrthosiphon pisum]	73.6765
Unitig_29151	iron-sulfur cluster assembly protein	gi|402575053|ref|YP_006607945.1|Fe-S cluster assembly ABC transporter permease [Candidatus Portiera aleyrodidarum BT-B-HRs] >gi|407453069|ref|YP_006732388.1| FeS cluster assembly protein sufD [Candidatus Portiera aleyrodidarum BT-QVLC] >gi|407681403|ref|YP_006796579.1| Iron-sulfur cluster assembly protein SufD [Candidatus Portiera aleyrodidarum BT-QVLC] >gi|407681685|ref|YP_006796860.1| Iron-sulf…	0.628156
Unitig_29239	arabinose efflux permease family protein	gi|402575153|ref|YP_006608045.1|arabinose efflux permease family protein [Candidatus Portiera aleyrodidarum BT-B-HRs] >gi|407453167|ref|YP_006732486.1| arabinose ABC transporter permease [Candidatus Portiera aleyrodidarum BT-QVLC] >gi|407681509|ref|YP_006796685.1| hypothetical protein C548_155 [Candidatus Portiera aleyrodidarum BT-QVLC] >gi|407681790|ref|YP_006796965.1| hypothetical protein C530_…	0.508402
Unitig_29391	sugar transporter erd6-like 7	gi|242020658|ref|XP_002430769.1|conserved hypothetical protein [Pediculus humanus corporis] >gi|212515966|gb|EEB18031.1| conserved hypothetical protein [Pediculus humanus corporis]	0.365896
Unitig_29710	sodium- and chloride-dependent glycine transporter 2-like isoform 1	gi|328699534|ref|XP_003240963.1|PREDICTED: sodium- and chloride-dependent glycine transporter 2-like isoform 1 [Acyrthosiphon pisum]	2.34591
Unitig_30181	vesicular glutamate transporter 2-like	gi|328777636|ref|XP_394525.4|PREDICTED: vesicular glutamate transporter 2-like [Apis mellifera]	15.7412
Unitig_30472	urea partial	gi|380746485|gb|AFE48182.1|urea transporter, partial [Rana pipiens]	0.830525
Unitig_30680	vesicular glutamate transporter 2-like	gi|340712802|ref|XP_003394944.1|PREDICTED: vesicular glutamate transporter 3-like [Bombus terrestris]	0.646851
Unitig_31357	mfs sugar porter family	gi|472328426|ref|YP_007660703.1|MFS transporter, sugar porter (SP) family [Candidatus Portiera aleyrodidarum TV] >gi|505295504|ref|WP_015482606.1| MFS transporter, sugar porter (SP) family [Candidatus Portiera aleyrodidarum] >gi|472252663|gb|AGI27195.1| MFS transporter, sugar porter (SP) family [Candidatus Portiera aleyrodidarum TV]	0.239892
Unitig_31444	dna uptake protein	gi|515990364|ref|WP_017420947.1|transporter [Vibrio vulnificus]	0.37733
Unitig_31593	udp-sugar transporter ust74c	gi|328722799|ref|XP_001950260.2|PREDICTED: UDP-sugar transporter UST74c-like [Acyrthosiphon pisum]	1.34773
Unitig_31782	d chain transport of drugs by the multidrug transporter acrb involves an access and a deep binding pocket that are separated by a switch-loop	gi|333361284|pdb|3NOC|DChain D, Designed Ankyrin Repeat Protein (Darpin) Binders To Acrb: Plasticity Of The Interface >gi|333361285|pdb|3NOC|E Chain E, Designed Ankyrin Repeat Protein (Darpin) Binders To Acrb: Plasticity Of The Interface	1.44895
Unitig_32550	high-affinity octopamine transporter protein	gi|91087161|ref|XP_975356.1|PREDICTED: similar to high-affinity octopamine transporter protein [Tribolium castaneum]	0.458527
Unitig_32583	glutamate transporter	gi|357623108|gb|EHJ74392.1|hypothetical protein KGM_08967 [Danaus plexippus]	0.515377
Unitig_32721	solute carrier family 2	gi|307196945|gb|EFN78321.1|Myo-inositol transporter 2 [Harpegnathos saltator]
Unitig_32727	vesicular glutamate transporter 1-like	gi|193634136|ref|XP_001947138.1|PREDICTED: vesicular glutamate transporter 1-like [Acyrthosiphon pisum]	0.503106
Unitig_32772	solute carrier organic anion transporter family member 5a1	gi|332026357|gb|EGI66486.1|Solute carrier organic anion transporter family member 5A1 [Acromyrmex echinatior]	6.05155
Unitig_32918	synaptic vesicle 2-related	gi|357614380|gb|EHJ69047.1|putative sugar transporter [Danaus plexippus]	0.938617
Unitig_32930	abc transporter atp-binding permease	gi|71279281|ref|YP_269144.1|ABC transporter ATP-binding/permease [Colwellia psychrerythraea 34H] >gi|499354429|ref|WP_011043238.1| ABC transporter ATP-binding protein [Colwellia psychrerythraea] >gi|71145021|gb|AAZ25494.1| ABC transporter, ATP-binding/permease protein [Colwellia psychrerythraea 34H]
Unitig_32944	sodium- and chloride-dependent neurotransmitter transporter	gi|198471546|ref|XP_001355656.2|GA10569 [Drosophila pseudoobscura pseudoobscura] >gi|198145966|gb|EAL32715.2| GA10569 [Drosophila pseudoobscura pseudoobscura]
Unitig_33002	facilitated trehalose transporter tret1-like	gi|193610443|ref|XP_001952640.1|PREDICTED: facilitated trehalose transporter Tret1-like [Acyrthosiphon pisum]	1.50652
Unitig_33306	inorganic phosphate cotransporter-like	gi|328717283|ref|XP_001951143.2|PREDICTED: putative inorganic phosphate cotransporter-like [Acyrthosiphon pisum]	2.45071
Unitig_33719	high-affinity choline transporter	gi|312378460|gb|EFR25028.1|hypothetical protein AND_09986 [Anopheles darlingi]
Unitig_33737	organic anion transporter	gi|328718454|ref|XP_003246488.1|PREDICTED: solute carrier organic anion transporter family member 1C1-like [Acyrthosiphon pisum]	1.42886
Unitig_33815	facilitated trehalose transporter tret1-like	gi|328712527|ref|XP_003244834.1|PREDICTED: facilitated trehalose transporter Tret1-like [Acyrthosiphon pisum]	0.840634
Unitig_34195	permease family protein	gi|498444950|ref|WP_010750540.1|peptide ABC transporter permease/transmembrane protein [Enterococcus villorum] >gi|486859159|gb|EOH92089.1| peptide ABC transporter permease/transmembrane protein [Enterococcus villorum ATCC 700913] >gi|508507623|gb|EOW76585.1| peptide ABC transporter permease/transmembrane protein [Enterococcus villorum ATCC 700913]	0.444462
Unitig_34272	mfs sugar	gi|317144759|ref|XP_001820354.2|sugar transporter [Aspergillus oryzae RIB40]
Unitig_34523	organic cation transporter	gi|340715694|ref|XP_003396344.1|PREDICTED: organic cation transporter protein-like isoform 1 [Bombus terrestris] >gi|340715696|ref|XP_003396345.1| PREDICTED: organic cation transporter protein-like isoform 2 [Bombus terrestris]	10.9008
Unitig_34528	tyrosine transporter	gi|158300087|ref|XP_320080.3|AGAP009284-PA [Anopheles gambiae str. PEST] >gi|157013832|gb|EAA14953.3| AGAP009284-PA [Anopheles gambiae str. PEST]	19.6085
Unitig_35276	abc transporter	gi|242009813|ref|XP_002425677.1|predicted protein [Pediculus humanus corporis] >gi|212509570|gb|EEB12939.1| predicted protein [Pediculus humanus corporis]	0.550273
Unitig_35403	mfs transporter	gi|170074870|ref|XP_001870630.1|conserved hypothetical protein [Culex quinquefasciatus] >gi|167871949|gb|EDS35332.1| conserved hypothetical protein [Culex quinquefasciatus]	0.876122
Unitig_35410	abc transporter g family member 23-like	gi|193620315|ref|XP_001945213.1|PREDICTED: ABC transporter G family member 23-like [Acyrthosiphon pisum]	1.10209
Unitig_35482	facilitated trehalose transporter tret1-like	gi|193697617|ref|XP_001943575.1|PREDICTED: facilitated trehalose transporter Tret1-like [Acyrthosiphon pisum]	0.914739
Unitig_35603	sugar transporter	gi|170043906|ref|XP_001849608.1|sugar transporter [Culex quinquefasciatus] >gi|167867183|gb|EDS30566.1| sugar transporter [Culex quinquefasciatus]	1.17801
Unitig_35680	insect cationic amino acid transporter	gi|193617746|ref|XP_001951963.1|PREDICTED: high affinity cationic amino acid transporter 1-like [Acyrthosiphon pisum]	5.07256
Unitig_35714	proton-coupled amino acid transporter 1	gi|345495708|ref|XP_003427558.1|PREDICTED: proton-coupled amino acid transporter 1-like [Nasonia vitripennis]	1.55215
Unitig_35738	na(+)-dependent inorganic phosphate cotransporter	gi|195455811|ref|XP_002074877.1|GK23292 [Drosophila willistoni] >gi|194170962|gb|EDW85863.1| GK23292 [Drosophila willistoni]	4.7357
Unitig_35800	facilitated trehalose transporter tret1-like	gi|328701837|ref|XP_001944504.2|PREDICTED: facilitated trehalose transporter Tret1-like [Acyrthosiphon pisum]	3.79778
Unitig_35878	amino acid transporter	gi|350537367|ref|NP_001233210.1|uncharacterized protein LOC100159152 [Acyrthosiphon pisum] >gi|334884064|gb|AEH21125.1| amino acid transporter [Acyrthosiphon pisum]	2.2816
Unitig_35894	sugar transporter	gi|193697617|ref|XP_001943575.1|PREDICTED: facilitated trehalose transporter Tret1-like [Acyrthosiphon pisum]	2.81291
Unitig_35921	facilitated trehalose transporter tret1-like	gi|328701837|ref|XP_001944504.2|PREDICTED: facilitated trehalose transporter Tret1-like [Acyrthosiphon pisum]	2.68323
Unitig_36144	monocarboxylate transporter	gi|357621593|gb|EHJ73379.1|monocarboxylate transporter [Danaus plexippus]	1.9227
Unitig_36146	facilitated trehalose transporter tret1-like	gi|242003132|ref|XP_002422622.1|conserved hypothetical protein [Pediculus humanus corporis] >gi|212505423|gb|EEB09884.1| conserved hypothetical protein [Pediculus humanus corporis]	1.0654
Unitig_36191	amino acid transporter	gi|350537367|ref|NP_001233210.1|uncharacterized protein LOC100159152 [Acyrthosiphon pisum] >gi|334884064|gb|AEH21125.1| amino acid transporter [Acyrthosiphon pisum]	1.85166
Unitig_36224	glutamate transporter	gi|328717586|ref|XP_001945508.2|PREDICTED: excitatory amino acid transporter 2-like [Acyrthosiphon pisum]	1.28313
Unitig_36271	proton-coupled amino acid transporter 1-like isoform 1	gi|328715506|ref|XP_001945852.2|PREDICTED: proton-coupled amino acid transporter 4-like [Acyrthosiphon pisum]	78.053
Unitig_36277	sugar transporter	gi|322794505|gb|EFZ17558.1|hypothetical protein SINV_10456 [Solenopsis invicta]	1.45941
Unitig_36291	synaptic vesicular amine transporter	gi|328709288|ref|XP_003243921.1|PREDICTED: synaptic vesicular amine transporter-like isoform 2 [Acyrthosiphon pisum] >gi|328709290|ref|XP_001945866.2| PREDICTED: synaptic vesicular amine transporter-like isoform 1 [Acyrthosiphon pisum]	1.56494
Unitig_36312	proton-coupled amino acid transporter 4-like	gi|345481623|ref|XP_001606954.2|PREDICTED: hypothetical protein LOC100123329 [Nasonia vitripennis]	10.9581
Unitig_36373	facilitated trehalose transporter tret1-like	gi|193697617|ref|XP_001943575.1|PREDICTED: facilitated trehalose transporter Tret1-like [Acyrthosiphon pisum]	0.577479
Unitig_36407	solute carrier family facilitated glucose transporter member 1-like	gi|380014269|ref|XP_003691162.1|PREDICTED: solute carrier family 2, facilitated glucose transporter member 1-like [Apis florea]	11.3574
Unitig_36496	tret1_anoga ame: full=facilitated trehalose transporter tret1 short= 1	gi|242025506|ref|XP_002433165.1|sugar transporter, putative [Pediculus humanus corporis] >gi|212518706|gb|EEB20427.1| sugar transporter, putative [Pediculus humanus corporis]	12.2041
Unitig_36763	tret1_dromo ame: full=facilitated trehalose transporter tret1	gi|91084359|ref|XP_973264.1|PREDICTED: similar to AGAP007667-PA [Tribolium castaneum]	1.68221
Unitig_36843	organic cation transporter	gi|242006462|ref|XP_002424069.1|organic cation transporter, putative [Pediculus humanus corporis] >gi|212507375|gb|EEB11331.1| organic cation transporter, putative [Pediculus humanus corporis]	1.82812
Unitig_36850	proton-coupled amino acid transporter 1-like	gi|328713913|ref|XP_001944829.2|PREDICTED: proton-coupled amino acid transporter 1-like [Acyrthosiphon pisum]	48.3304
Unitig_36909	facilitated trehalose transporter tret1-like	gi|193669080|ref|XP_001943832.1|PREDICTED: facilitated trehalose transporter Tret1-like [Acyrthosiphon pisum]	0.985162
Unitig_36985	sodium-dependent multivitamin transporter-like isoform 1	gi|193690733|ref|XP_001949204.1|PREDICTED: putative sodium-dependent multivitamin transporter-like isoform 1 [Acyrthosiphon pisum] >gi|328711137|ref|XP_003244455.1| PREDICTED: putative sodium-dependent multivitamin transporter-like isoform 2 [Acyrthosiphon pisum]	1.069
Unitig_37030	facilitated trehalose transporter tret1-like	gi|193697617|ref|XP_001943575.1|PREDICTED: facilitated trehalose transporter Tret1-like [Acyrthosiphon pisum]	1.89131
Unitig_37033	facilitated trehalose transporter tret1-like	gi|242017426|ref|XP_002429189.1|conserved hypothetical protein [Pediculus humanus corporis] >gi|212514078|gb|EEB16451.1| conserved hypothetical protein [Pediculus humanus corporis]	2.85976
Unitig_37085	facilitated trehalose transporter tret1-like	gi|328701837|ref|XP_001944504.2|PREDICTED: facilitated trehalose transporter Tret1-like [Acyrthosiphon pisum]	3.49452
Unitig_37129	facilitated trehalose transporter tret1-like	gi|328713668|ref|XP_001950346.2|PREDICTED: facilitated trehalose transporter Tret1-like [Acyrthosiphon pisum]	1.63327
Unitig_37333	sodium-coupled neutral amino acid transporter 11-like	gi|270008827|gb|EFA05275.1|hypothetical protein TcasGA2_TC015432 [Tribolium castaneum]	2.07127
Unitig_37343	organic cation transporter 1-like	gi|328701887|ref|XP_001944168.2|PREDICTED: organic cation transporter 1-like [Acyrthosiphon pisum]	1.11286
Unitig_37409	peptide transporter family 1-like	gi|350408648|ref|XP_003488470.1|PREDICTED: peptide transporter family 1-like [Bombus impatiens]	1.33899
Unitig_37577	facilitated trehalose transporter tret1-like	gi|242003132|ref|XP_002422622.1|conserved hypothetical protein [Pediculus humanus corporis] >gi|212505423|gb|EEB09884.1| conserved hypothetical protein [Pediculus humanus corporis]	3.04186
Unitig_37871	sugar transporter erd6-like 8	gi|91084359|ref|XP_973264.1|PREDICTED: similar to AGAP007667-PA [Tribolium castaneum]	3.02558
Unitig_37999	low quality protein: vesicular glutamate transporter 2-like	gi|195455811|ref|XP_002074877.1|GK23292 [Drosophila willistoni] >gi|194170962|gb|EDW85863.1| GK23292 [Drosophila willistoni]	3.33562
Unitig_38057	facilitated trehalose transporter tret1-like	gi|328701837|ref|XP_001944504.2|PREDICTED: facilitated trehalose transporter Tret1-like [Acyrthosiphon pisum]	3.50336
Unitig_38082	nitrate abc nitrate-binding protein	gi|189219108|ref|YP_001939749.1|Nitrate ABC transporter, nitrate-binding protein [Methylacidiphilum infernorum V4] >gi|501439984|ref|WP_012463433.1| nickel ABC transporter substrate-binding protein [Methylacidiphilum infernorum] >gi|189185966|gb|ACD83151.1| Nitrate ABC transporter, nitrate-binding protein [Methylacidiphilum infernorum V4]	11.5465
Unitig_38097	sodium-dependent nutrient amino acid	gi|328714513|ref|XP_001943880.2|PREDICTED: sodium- and chloride-dependent creatine transporter 1-like isoform 1 [Acyrthosiphon pisum] >gi|328714515|ref|XP_003245380.1| PREDICTED: sodium- and chloride-dependent creatine transporter 1-like isoform 2 [Acyrthosiphon pisum]	2.07969
Unitig_38248	excitatory amino acid transporter isoform a	gi|328717586|ref|XP_001945508.2|PREDICTED: excitatory amino acid transporter 2-like [Acyrthosiphon pisum]	6.49506
Unitig_38254	facilitated trehalose transporter tret1-like	gi|328701837|ref|XP_001944504.2|PREDICTED: facilitated trehalose transporter Tret1-like [Acyrthosiphon pisum]	5.35082
Unitig_38420	facilitated trehalose transporter tret1-like	gi|291461587|dbj|BAI83428.1|sugar transporter 14 [Nilaparvata lugens]	11.0173
Unitig_38441	abc transporter	gi|302385486|ref|YP_003821308.1|ABC transporter [Clostridium saccharolyticum WM1] >gi|503036804|ref|WP_013271780.1| ABC transporter [Clostridium saccharolyticum] >gi|302196114|gb|ADL03685.1| ABC transporter related protein [Clostridium saccharolyticum WM1]	51.8236
Unitig_38467	sugar transporter	gi|193664559|ref|XP_001946897.1|PREDICTED: facilitated trehalose transporter Tret1-like [Acyrthosiphon pisum]	0.769457
Unitig_38540	h(+) cl(-) exchange transporter 7-like	gi|478257710|gb|ENN77853.1|hypothetical protein YQE_05531, partial [Dendroctonus ponderosae]	1.99706
Unitig_38642	bumetanide-sensitive sodium- -chloride cotransporter-like isoform 1	gi|345479459|ref|XP_003423952.1|PREDICTED: bumetanide-sensitive sodium-(potassium)-chloride cotransporter-like isoform 1 [Nasonia vitripennis] >gi|345479461|ref|XP_003423953.1| PREDICTED: bumetanide-sensitive sodium-(potassium)-chloride cotransporter-like isoform 2 [Nasonia vitripennis]	1.80235
Unitig_38693	sodium-dependent nutrient amino acid	gi|242004431|ref|XP_002423092.1|sodium-dependent nutrient amino acid transporter, putative [Pediculus humanus corporis] >gi|212506023|gb|EEB10354.1| sodium-dependent nutrient amino acid transporter, putative [Pediculus humanus corporis]	0.612074
Unitig_38708	sodium nucleoside cotransporter 1	gi|328699430|ref|XP_001946626.2|PREDICTED: sodium/nucleoside cotransporter 2-like isoform 1 [Acyrthosiphon pisum] >gi|328699432|ref|XP_003240931.1| PREDICTED: sodium/nucleoside cotransporter 2-like isoform 2 [Acyrthosiphon pisum]	23.0253
Unitig_38889	sugar transporter	gi|242017426|ref|XP_002429189.1|conserved hypothetical protein [Pediculus humanus corporis] >gi|212514078|gb|EEB16451.1| conserved hypothetical protein [Pediculus humanus corporis]	1.33188
Unitig_38891	isoform a	gi|291461571|dbj|BAI83420.1|sugar transporter 6 [Nilaparvata lugens]	95.3349
Unitig_38973	facilitated trehalose transporter tret1-like	gi|328723119|ref|XP_003247763.1|PREDICTED: facilitated trehalose transporter Tret1-like isoform 2 [Acyrthosiphon pisum]	14.5598
Unitig_39032	organic cation transporter	gi|357629136|gb|EHJ78103.1|hypothetical protein KGM_01829 [Danaus plexippus]	3.54066
Unitig_39172	facilitated trehalose transporter tret1-like	gi|328701837|ref|XP_001944504.2|PREDICTED: facilitated trehalose transporter Tret1-like [Acyrthosiphon pisum]	1.76336
Unitig_39177	sugar transporter	gi|157125518|ref|XP_001654366.1|sugar transporter [Aedes aegypti] >gi|108873601|gb|EAT37826.1| AAEL010219-PA [Aedes aegypti]	129.32
Unitig_39207	sugar transporter	gi|157125518|ref|XP_001654366.1|sugar transporter [Aedes aegypti] >gi|108873601|gb|EAT37826.1| AAEL010219-PA [Aedes aegypti]	2.44351
Unitig_39488	facilitated trehalose transporter tret1-like	gi|291461587|dbj|BAI83428.1|sugar transporter 14 [Nilaparvata lugens]	2.46275
Unitig_39644	facilitated trehalose transporter tret1-like	gi|193697617|ref|XP_001943575.1|PREDICTED: facilitated trehalose transporter Tret1-like [Acyrthosiphon pisum]	1.31778
Unitig_39651	sugar transporter	gi|170043906|ref|XP_001849608.1|sugar transporter [Culex quinquefasciatus] >gi|167867183|gb|EDS30566.1| sugar transporter [Culex quinquefasciatus]	33.0859
Unitig_39809	oligopeptide transporter 1	gi|321473737|gb|EFX84704.1|hypothetical protein DAPPUDRAFT_314695 [Daphnia pulex]	0.23
Unitig_40249	proton-coupled amino acid	gi|350537367|ref|NP_001233210.1|uncharacterized protein LOC100159152 [Acyrthosiphon pisum] >gi|334884064|gb|AEH21125.1| amino acid transporter [Acyrthosiphon pisum]	36.4012
Unitig_40309	facilitated trehalose transporter tret1-like	gi|193610443|ref|XP_001952640.1|PREDICTED: facilitated trehalose transporter Tret1-like [Acyrthosiphon pisum]	1.84532
Unitig_40325	abc transporter	gi|270006281|gb|EFA02729.1|hypothetical protein TcasGA2_TC008454 [Tribolium castaneum]	25.5142
Unitig_40330	facilitated trehalose transporter tret1-like isoform 2	gi|328723539|ref|XP_003247868.1|PREDICTED: facilitated trehalose transporter Tret1-like isoform 2 [Acyrthosiphon pisum]	47.751
Unitig_40345	thiamine transporter 1-like	gi|328718134|ref|XP_003246400.1|PREDICTED: thiamine transporter 1-like [Acyrthosiphon pisum]	1.2309
Unitig_40416	peptide abc transporter permease	gi|518774635|ref|WP_019931924.1|peptide ABC transporter permease [Nocardia sp. BMG111209]	0.601847
Unitig_40651	organic cation transporter	gi|58389571|ref|XP_317122.2|AGAP008335-PA [Anopheles gambiae str. PEST] >gi|55237359|gb|EAA12223.2| AGAP008335-PA [Anopheles gambiae str. PEST]	0.593527
Unitig_40685	sugar transporter	gi|170032192|ref|XP_001843966.1|sugar transporter [Culex quinquefasciatus] >gi|167872082|gb|EDS35465.1| sugar transporter [Culex quinquefasciatus]	2.9465
Unitig_40686	facilitated trehalose transporter tret1-like	gi|328701837|ref|XP_001944504.2|PREDICTED: facilitated trehalose transporter Tret1-like [Acyrthosiphon pisum]	5.78604
Unitig_40770	peptide transporter family 1-like	gi|350408648|ref|XP_003488470.1|PREDICTED: peptide transporter family 1-like [Bombus impatiens]	1.26495
Unitig_40776	facilitated trehalose transporter tret1-like	gi|328701837|ref|XP_001944504.2|PREDICTED: facilitated trehalose transporter Tret1-like [Acyrthosiphon pisum]	3.39118
Unitig_40790	y+l amino acid transporter 2-like	gi|380028113|ref|XP_003697755.1|PREDICTED: Y+L amino acid transporter 2-like [Apis florea]	1.60886
Unitig_40831	solute carrier family 12 member 8-like	gi|189234051|ref|XP_001809969.1|PREDICTED: similar to Na-K-Cl cotransporter [Tribolium castaneum] >gi|270014477|gb|EFA10925.1| hypothetical protein TcasGA2_TC001752 [Tribolium castaneum]	3.8842
Unitig_40930	ammonium transporter	gi|490883617|ref|WP_004745589.1|ammonium transporter [Vibrio tubiashii] >gi|342818754|gb|EGU53606.1| ammonium transporter family protein [Vibrio tubiashii ATCC 19109] >gi|384575587|gb|EIF06024.1| ammonium transporter [Vibrio tubiashii NCIMB 1337 = ATCC 19106]	0.19015
Unitig_40957	sodium-dependent phosphate transporter	gi|157136240|ref|XP_001656790.1|sodium-dependent phosphate transporter [Aedes aegypti] >gi|108881058|gb|EAT45283.1| AAEL003426-PA, partial [Aedes aegypti]	3.07454
Unitig_40983	peptide transporter family 1-like	gi|193573527|ref|XP_001946019.1|PREDICTED: peptide transporter family 1-like [Acyrthosiphon pisum]	6.52865
Unitig_41022	inorganic phosphate cotransporter-like isoform 1	gi|478263496|gb|ENN81851.1|hypothetical protein YQE_01789, partial [Dendroctonus ponderosae]	9.00269
Unitig_41023	arabinose efflux permease family protein	gi|392410451|ref|YP_006447058.1|arabinose efflux permease family protein [Desulfomonile tiedjei DSM 6799] >gi|504622836|ref|WP_014809938.1| MFS transporter [Desulfomonile tiedjei] >gi|390623587|gb|AFM24794.1| arabinose efflux permease family protein [Desulfomonile tiedjei DSM 6799]	0.741782
Unitig_41128	probable gdp-fucose transporter-like	gi|345493294|ref|XP_001605099.2|PREDICTED: probable GDP-fucose transporter-like [Nasonia vitripennis]	1.93882
Unitig_41158	monocarboxylate transporter 12	gi|307189534|gb|EFN73911.1|Monocarboxylate transporter 12 [Camponotus floridanus]	4.81429
Unitig_41408	amino acid transporter	gi|350537367|ref|NP_001233210.1|uncharacterized protein LOC100159152 [Acyrthosiphon pisum] >gi|334884064|gb|AEH21125.1| amino acid transporter [Acyrthosiphon pisum]	3.87623
Unitig_41434	sugar transporter	gi|242020658|ref|XP_002430769.1|conserved hypothetical protein [Pediculus humanus corporis] >gi|212515966|gb|EEB18031.1| conserved hypothetical protein [Pediculus humanus corporis]	3.43605
Unitig_41528	sugar transporter	gi|193697617|ref|XP_001943575.1|PREDICTED: facilitated trehalose transporter Tret1-like [Acyrthosiphon pisum]	4.8394
Unitig_41687	organic cation transporter protein	gi|170030642|ref|XP_001843197.1|organic cation transporter protein [Culex quinquefasciatus] >gi|167867873|gb|EDS31256.1| organic cation transporter protein [Culex quinquefasciatus]	2.0804
Unitig_41712	organic cation transporter	gi|195387008|ref|XP_002052196.1|GJ17424 [Drosophila virilis] >gi|194148653|gb|EDW64351.1| GJ17424 [Drosophila virilis]	1.33697
Unitig_42003	amino acid transporter	gi|157115457|ref|XP_001658215.1|amino acid transporter [Aedes aegypti] >gi|108876913|gb|EAT41138.1| AAEL007191-PA [Aedes aegypti] >gi|247421543|gb|ACS96436.1| amino acid transporter PAT1 [Aedes aegypti]	6.61159
Unitig_42062	facilitated trehalose transporter tret1-like	gi|193594342|ref|XP_001946644.1|PREDICTED: sugar transporter ERD6-like 6-like [Acyrthosiphon pisum]	0.670809
Unitig_42094	solute carrier organic anion transporter family member 3a1-like	gi|328781181|ref|XP_003249934.1|PREDICTED: solute carrier organic anion transporter family member 3A1-like [Apis mellifera]	0.342925
Unitig_42099	facilitated trehalose transporter tret1-like	gi|193669080|ref|XP_001943832.1|PREDICTED: facilitated trehalose transporter Tret1-like [Acyrthosiphon pisum]	0.381302
Unitig_42168	multidrug transporter	gi|218531908|ref|YP_002422724.1|hypothetical protein Mchl_3991 [Methylobacterium extorquens CM4] >gi|506432246|ref|WP_015951963.1| hypothetical protein [Methylobacterium extorquens] >gi|218524211|gb|ACK84796.1| hypothetical protein Mchl_3991 [Methylobacterium extorquens CM4]	0.34041
Unitig_42225	facilitated trehalose transporter tret1-like	gi|291461587|dbj|BAI83428.1|sugar transporter 14 [Nilaparvata lugens]	1.49642
Unitig_42320	facilitated trehalose transporter tret1-like	gi|347965559|ref|XP_321919.5|AGAP001236-PA [Anopheles gambiae str. PEST] >gi|333470456|gb|EAA01784.5| AGAP001236-PA [Anopheles gambiae str. PEST]	1.18121
Unitig_42359	proton-associated sugar transporter a-like	gi|195107706|ref|XP_001998449.1|GI23971 [Drosophila mojavensis] >gi|193915043|gb|EDW13910.1| GI23971 [Drosophila mojavensis]	0.650569
Unitig_42386	sugar transporter	gi|193664565|ref|XP_001951195.1|PREDICTED: facilitated trehalose transporter Tret1-like isoform 1 [Acyrthosiphon pisum]	1.16629
Unitig_42389	facilitated trehalose transporter tret1-like	gi|328699079|ref|XP_001946696.2|PREDICTED: facilitated trehalose transporter Tret1-like [Acyrthosiphon pisum]	1.24332
Unitig_42445	sodium iodide	gi|242016888|ref|XP_002428928.1|sodium/iodide cotransporter, putative [Pediculus humanus corporis] >gi|212513744|gb|EEB16190.1| sodium/iodide cotransporter, putative [Pediculus humanus corporis]	2.98712
Unitig_42457	thiamine transporter 2-like	gi|312376411|gb|EFR23502.1|hypothetical protein AND_12765 [Anopheles darlingi]	37.0716
Unitig_42465	s35b3_anoga ame: full=adenosine 3 -phospho 5 -phosphosulfate transporter 2 ame: full=paps transporter 2 ame: full=solute carrier family 35 member b3 homolog	gi|158295962|ref|XP_316536.4|AGAP006509-PA [Anopheles gambiae str. PEST] >gi|160177603|sp|Q7Q5D4.4|S35B3_ANOGA RecName: Full=Adenosine 3'-phospho 5'-phosphosulfate transporter 2; AltName: Full=PAPS transporter 2; AltName: Full=Solute carrier family 35 member B3 homolog >gi|157016284|gb|EAA11308.4| AGAP006509-PA [Anopheles gambiae str. PEST]	4.44448
Unitig_42505	inorganic phosphate cotransporter-like	gi|340725177|ref|XP_003400950.1|PREDICTED: putative inorganic phosphate cotransporter-like [Bombus terrestris]	5.07086
Unitig_42543	sugar transporter 14	gi|291461587|dbj|BAI83428.1|sugar transporter 14 [Nilaparvata lugens]	1.78149
Unitig_42556	amino acid transporter	gi|350537367|ref|NP_001233210.1|uncharacterized protein LOC100159152 [Acyrthosiphon pisum] >gi|334884064|gb|AEH21125.1| amino acid transporter [Acyrthosiphon pisum]	2.55766
Unitig_42602	facilitated trehalose transporter tret1-like	gi|158285241|ref|XP_308203.4|AGAP007667-PA [Anopheles gambiae str. PEST] >gi|157019897|gb|EAA04222.4| AGAP007667-PA [Anopheles gambiae str. PEST]	1.95214
Unitig_42617	sugar partial	gi|501300606|dbj|BAN21632.1|sugar transporter, partial [Riptortus pedestris]	12.0344
Unitig_42621	equilibrative nucleoside transporter 1-like isoform 1	gi|307200108|gb|EFN80440.1|Equilibrative nucleoside transporter 1 [Harpegnathos saltator]	2.95749
Unitig_42648	glucose transporter isoform d	gi|380018001|ref|XP_003692929.1|PREDICTED: glucose transporter type 1-like [Apis florea]	9.51581
Unitig_42649	sodium-independent sulfate anion transporter-like	gi|91089581|ref|XP_972290.1|PREDICTED: similar to AGAP002331-PA [Tribolium castaneum] >gi|270011371|gb|EFA07819.1| hypothetical protein TcasGA2_TC005388 [Tribolium castaneum]	4.71739
Unitig_42719	sugar transporter	gi|170043906|ref|XP_001849608.1|sugar transporter [Culex quinquefasciatus] >gi|167867183|gb|EDS30566.1| sugar transporter [Culex quinquefasciatus]	0.417564
Unitig_42849	bumetanide-sensitive sodium- -chloride cotransporter-like	gi|242017134|ref|XP_002429047.1|sodium-potassium-chloride cotransporter, putative [Pediculus humanus corporis] >gi|212513902|gb|EEB16309.1| sodium-potassium-chloride cotransporter, putative [Pediculus humanus corporis]	0.801155
Unitig_42869	facilitated trehalose transporter tret1-like	gi|193664559|ref|XP_001946897.1|PREDICTED: facilitated trehalose transporter Tret1-like [Acyrthosiphon pisum]	0.904262
Unitig_42905	proton-coupled amino acid	gi|350537367|ref|NP_001233210.1|uncharacterized protein LOC100159152 [Acyrthosiphon pisum] >gi|334884064|gb|AEH21125.1| amino acid transporter [Acyrthosiphon pisum]	5.38207
Unitig_42987	mfs transporter	gi|498380601|ref|WP_010694757.1|MFS transporter [Saccharopolyspora spinosa]	100.741
Unitig_43028	facilitated trehalose transporter tret1-like	gi|193575619|ref|XP_001942953.1|PREDICTED: facilitated trehalose transporter Tret1-like [Acyrthosiphon pisum]	18.9314
Unitig_43039	facilitated trehalose transporter tret1-like	gi|328701837|ref|XP_001944504.2|PREDICTED: facilitated trehalose transporter Tret1-like [Acyrthosiphon pisum]	0.835347
Unitig_43219	sugar transporter	gi|157103966|ref|XP_001648200.1|sugar transporter [Aedes aegypti] >gi|108869295|gb|EAT33520.1| AAEL014206-PA [Aedes aegypti]	0.719892
Unitig_43220	abc transporter g family member 20-like	gi|328702063|ref|XP_001946849.2|PREDICTED: ABC transporter G family member 20-like [Acyrthosiphon pisum]	0.476627
Unitig_43251	sodium- and chloride-dependent gaba transporter 1-like	gi|383856559|ref|XP_003703775.1|PREDICTED: sodium- and chloride-dependent GABA transporter 1-like [Megachile rotundata]	0.411358
Unitig_43266	monocarboxylate transporter	gi|157128818|ref|XP_001655208.1|monocarboxylate transporter [Aedes aegypti] >gi|108882163|gb|EAT46388.1| AAEL002412-PA [Aedes aegypti]	67.5552
Unitig_43297	sugar porter family mfs transporter	gi|512667208|ref|WP_016470433.1|sugar porter (SP) family MFS transporter [Streptomyces sp. HPH0547] >gi|512151237|gb|EPD93724.1| sugar porter (SP) family MFS transporter [Streptomyces sp. HPH0547]	0.589003
Unitig_43315	permeases of the major facilitator superfamily	gi|510816333|ref|WP_016189871.1|transporter [Erwinia tracheiphila] >gi|507923589|gb|EOS96320.1| transporter [Erwinia tracheiphila PSU-1]	0.710268
Unitig_43359	sugar transporter	gi|193697617|ref|XP_001943575.1|PREDICTED: facilitated trehalose transporter Tret1-like [Acyrthosiphon pisum]	2.24992
Unitig_43438	organic cation transporter	gi|506968721|gb|AGM32704.1|solute carrier family 22 protein [Coptotermes formosanus]	99.2025
Unitig_43502	facilitated trehalose transporter tret1-like	gi|328713674|ref|XP_003245148.1|PREDICTED: facilitated trehalose transporter Tret1-like [Acyrthosiphon pisum]	1.66546
Unitig_43552	solute carrier family 2	gi|157131260|ref|XP_001655842.1|sugar transporter [Aedes aegypti] >gi|108871590|gb|EAT35815.1| AAEL012044-PA [Aedes aegypti]	0.412302
Unitig_43598	facilitated trehalose transporter tret1-like	gi|91084359|ref|XP_973264.1|PREDICTED: similar to AGAP007667-PA [Tribolium castaneum]	1.18176
Unitig_43601	sugar transporter	gi|357620443|gb|EHJ72635.1|putative sugar transporter protein 5 [Danaus plexippus]	13.2309
Unitig_43730	monocarboxylate transporter 3-like isoform 1	gi|340714368|ref|XP_003395701.1|PREDICTED: monocarboxylate transporter 3-like isoform 1 [Bombus terrestris]	1.23283
Unitig_43811	facilitated trehalose transporter tret1-like	gi|291461587|dbj|BAI83428.1|sugar transporter 14 [Nilaparvata lugens]	0.902369
Unitig_43874	amino acid transporter	gi|350537367|ref|NP_001233210.1|uncharacterized protein LOC100159152 [Acyrthosiphon pisum] >gi|334884064|gb|AEH21125.1| amino acid transporter [Acyrthosiphon pisum]	1.21853
Unitig_43936	facilitated trehalose transporter tret1-like	gi|328696470|ref|XP_001943804.2|PREDICTED: facilitated trehalose transporter Tret1-like [Acyrthosiphon pisum]	0.75466
Unitig_43943	ammonium transporter 1-like isoform 2	gi|242022934|ref|XP_002431892.1|ammonium transporter, putative [Pediculus humanus corporis] >gi|212517233|gb|EEB19154.1| ammonium transporter, putative [Pediculus humanus corporis]	0.288635
Unitig_44047	amino acid transporter	gi|489979098|ref|WP_003882221.1|amino acid transporter [Mycobacterium fortuitum] >gi|403656423|gb|EJZ11232.1| amino acid transporter [Mycobacterium fortuitum subsp. fortuitum DSM 46621]	1.97681
Unitig_44067	sodium- and chloride-dependent glycine transporter 1-like isoform 1	gi|340708904|ref|XP_003393057.1|PREDICTED: hypothetical protein LOC100647131 [Bombus terrestris]	0.529335
Unitig_44106	facilitated trehalose transporter tret1-like	gi|328701837|ref|XP_001944504.2|PREDICTED: facilitated trehalose transporter Tret1-like [Acyrthosiphon pisum]	1.59648
Unitig_44163	facilitated trehalose transporter tret1-like	gi|193697617|ref|XP_001943575.1|PREDICTED: facilitated trehalose transporter Tret1-like [Acyrthosiphon pisum]	67.6712
Unitig_44236	atp-binding cassette partial	gi|485643682|gb|EOD37674.1|ATP-binding cassette transporter, partial [Emiliania huxleyi CCMP1516]	0
Unitig_44250	facilitated trehalose transporter tret1-like	gi|193664559|ref|XP_001946897.1|PREDICTED: facilitated trehalose transporter Tret1-like [Acyrthosiphon pisum]	1.43745
Unitig_44571	urea transporter 2	gi|513228339|ref|XP_003642954.2|PREDICTED: urea transporter 2 [Gallus gallus]	2.10474
Unitig_44603	monocarboxylate transporter 10-like	gi|328721387|ref|XP_001947717.2|PREDICTED: monocarboxylate transporter 10-like [Acyrthosiphon pisum]	0.850321
Unitig_44607	vesamicol binding	gi|512908177|ref|XP_004926617.1|PREDICTED: vesicular acetylcholine transporter-like [Bombyx mori]	0.726956
Unitig_44612	facilitated trehalose transporter tret1-like	gi|328713668|ref|XP_001950346.2|PREDICTED: facilitated trehalose transporter Tret1-like [Acyrthosiphon pisum]	1.04996
Unitig_44633	large neutral amino acids	gi|193657083|ref|XP_001945498.1|PREDICTED: Y+L amino acid transporter 2-like [Acyrthosiphon pisum]	0.752096
Unitig_44663	facilitated trehalose transporter tret1-like	gi|328701837|ref|XP_001944504.2|PREDICTED: facilitated trehalose transporter Tret1-like [Acyrthosiphon pisum]	0.419341
Unitig_44707	h(+) cl(-) exchange transporter 7-like	gi|391337083|ref|XP_003742903.1|PREDICTED: H(+)/Cl(-) exchange transporter 7-like [Metaseiulus occidentalis]	0.481501
Unitig_44873	facilitated trehalose transporter tret1-like	gi|193664559|ref|XP_001946897.1|PREDICTED: facilitated trehalose transporter Tret1-like [Acyrthosiphon pisum]	2.69848
Unitig_44938	sugar transporter	gi|91085503|ref|XP_971406.1|PREDICTED: similar to sugar transporter [Tribolium castaneum] >gi|270008374|gb|EFA04822.1| hypothetical protein TcasGA2_TC014872 [Tribolium castaneum]	0.464406
Unitig_44948	sugar transporter protein 5	gi|291461591|dbj|BAI83430.1|sugar transporter 16 [Nilaparvata lugens]	77.7496
Unitig_45009	facilitated trehalose transporter tret1-like	gi|328701837|ref|XP_001944504.2|PREDICTED: facilitated trehalose transporter Tret1-like [Acyrthosiphon pisum]	1.28525
Unitig_45043	facilitated trehalose transporter tret1-like	gi|193610443|ref|XP_001952640.1|PREDICTED: facilitated trehalose transporter Tret1-like [Acyrthosiphon pisum]	4.08824
Unitig_45227	organic cation transporter	gi|380020941|ref|XP_003694334.1|PREDICTED: organic cation transporter-like protein-like [Apis florea]	1.3342
Unitig_45243	proton-coupled folate transporter-like	gi|193664492|ref|XP_001942608.1|PREDICTED: proton-coupled folate transporter-like [Acyrthosiphon pisum]	1.55499
Unitig_45266	mfs transporter	gi|490372730|ref|WP_004252333.1|MFS transporter [Proteus mirabilis] >gi|404595387|gb|EKA95932.1| hypothetical protein HMPREF1310_02865 [Proteus mirabilis WGLW4]	1.63612
Unitig_45343	monocarboxylate transporter	gi|328721387|ref|XP_001947717.2|PREDICTED: monocarboxylate transporter 10-like [Acyrthosiphon pisum]	0.641837
Unitig_45345	sugar transporter	gi|347965559|ref|XP_321919.5|AGAP001236-PA [Anopheles gambiae str. PEST] >gi|333470456|gb|EAA01784.5| AGAP001236-PA [Anopheles gambiae str. PEST]	2.13944
Unitig_45352	peptide transporter family 1-like	gi|158300464|ref|XP_320378.4|AGAP012154-PA [Anopheles gambiae str. PEST] >gi|157013172|gb|EAA00193.4| AGAP012154-PA [Anopheles gambiae str. PEST]
Unitig_45382	facilitated trehalose transporter tret1-like	gi|478267464|gb|ENN83047.1|hypothetical protein YQE_00586, partial [Dendroctonus ponderosae] >gi|478267471|gb|ENN83053.1| hypothetical protein YQE_00580, partial [Dendroctonus ponderosae]	1.13376
Unitig_45460	facilitated trehalose transporter tret1-like	gi|501295361|dbj|BAN20861.1|sugar transporter [Riptortus pedestris]	1.89151
Unitig_45474	sugar transporter	gi|242017426|ref|XP_002429189.1|conserved hypothetical protein [Pediculus humanus corporis] >gi|212514078|gb|EEB16451.1| conserved hypothetical protein [Pediculus humanus corporis]	0.449836
Unitig_45579	thiamine transporter 2-like	gi|328718136|ref|XP_003246401.1|PREDICTED: thiamine transporter 2-like [Acyrthosiphon pisum]	1.19711
Unitig_45663	monocarboxylate transporter	gi|312383656|gb|EFR28656.1|hypothetical protein AND_03107 [Anopheles darlingi]	0.559748
Unitig_45689	facilitated trehalose transporter tret1-like	gi|193697617|ref|XP_001943575.1|PREDICTED: facilitated trehalose transporter Tret1-like [Acyrthosiphon pisum]	0.646851
Unitig_45711	monocarboxylate transporter 14	gi|156544834|ref|XP_001606804.1|PREDICTED: hypothetical protein LOC100123194 isoform 1 [Nasonia vitripennis] >gi|345480926|ref|XP_003424247.1| PREDICTED: hypothetical protein LOC100123194 isoform 2 [Nasonia vitripennis]	0.689689
Unitig_45734	zinc transporter zip9-like	gi|501297952|dbj|BAN21256.1|conserved hypothetical protein [Riptortus pedestris]	3.34751
Unitig_45870	d chain transport of drugs by the multidrug transporter acrb involves an access and a deep binding pocket that are separated by a switch-loop	gi|329666190|pdb|3Q9U|CChain C, In Silico And In Vitro Co-Evolution Of A High Affinity Complementary Protein-Protein Interface >gi|329666191|pdb|3Q9U|D Chain D, In Silico And In Vitro Co-Evolution Of A High Affinity Complementary Protein-Protein Interface >gi|330689565|pdb|3Q9N|C Chain C, In Silico And In Vitro Co-Evolution Of A High Affinity Complementary Protein-Protein Interface >gi|330689566|…	0.523085
Unitig_45900	rnd family efflux transporter mfp subunit	gi|242020414|ref|XP_002430650.1|hypothetical protein Phum_PHUM492410 [Pediculus humanus corporis] >gi|212515822|gb|EEB17912.1| hypothetical protein Phum_PHUM492410 [Pediculus humanus corporis]	0.92486
Unitig_45983	facilitated trehalose transporter tret1-like	gi|328697684|ref|XP_003240408.1|PREDICTED: facilitated trehalose transporter Tret1-like [Acyrthosiphon pisum]	0.37733
Unitig_46160	sodium-independent sulfate anion transporter	gi|195113801|ref|XP_002001456.1|GI21965 [Drosophila mojavensis] >gi|193918050|gb|EDW16917.1| GI21965 [Drosophila mojavensis]	0.417323
Unitig_46165	oligopeptide transporter	gi|157135685|ref|XP_001663546.1|oligopeptide transporter [Aedes aegypti] >gi|108881208|gb|EAT45433.1| AAEL003318-PA [Aedes aegypti]	0.368876
Unitig_46208	facilitated trehalose transporter tret1-like	gi|193669080|ref|XP_001943832.1|PREDICTED: facilitated trehalose transporter Tret1-like [Acyrthosiphon pisum]	17.3756
Unitig_46219	vesicular glutamate transporter 1	gi|242017637|ref|XP_002429294.1|sialin, putative [Pediculus humanus corporis] >gi|212514190|gb|EEB16556.1| sialin, putative [Pediculus humanus corporis]	0.57288
Unitig_46320	high-affinity nickel-transporter	gi|110632918|ref|YP_673126.1|high-affinity nickel-transporter [Chelativorans sp. BNC1] >gi|499899170|ref|WP_011579904.1| nickel transporter [Chelativorans sp. BNC1] >gi|110283902|gb|ABG61961.1| high-affinity nickel-transporter [Chelativorans sp. BNC1]	1.13537
Unitig_46343	atp-dependent permease pdr11	gi|242018798|ref|XP_002429859.1|ABC transporter, putative [Pediculus humanus corporis] >gi|212514881|gb|EEB17121.1| ABC transporter, putative [Pediculus humanus corporis]	0.645848
Unitig_46359	abc transporter g family member 23-like isoform 1	gi|328701300|ref|XP_001945365.2|PREDICTED: ABC transporter G family member 23-like [Acyrthosiphon pisum]	1.99651
Unitig_46361	facilitated trehalose transporter tret1-like	gi|322794505|gb|EFZ17558.1|hypothetical protein SINV_10456 [Solenopsis invicta]	0.656089
Unitig_46374	cationic amino acid transporter 4	gi|91089303|ref|XP_971648.1|PREDICTED: similar to cationic amino acid transporter 4 [Tribolium castaneum] >gi|270012508|gb|EFA08956.1| hypothetical protein TcasGA2_TC006663 [Tribolium castaneum]	10.975
Unitig_46448	y+l amino acid transporter 2-like	gi|118794426|ref|XP_321470.3|AGAP001627-PA [Anopheles gambiae str. PEST] >gi|116116291|gb|EAA00996.3| AGAP001627-PA [Anopheles gambiae str. PEST]	0.931516
Unitig_46676	facilitated trehalose transporter tret1-like	gi|478267464|gb|ENN83047.1|hypothetical protein YQE_00586, partial [Dendroctonus ponderosae] >gi|478267471|gb|ENN83053.1| hypothetical protein YQE_00580, partial [Dendroctonus ponderosae]	0.740573
Unitig_46744	solute carrier family facilitated glucose transporter member 8-like	gi|242003132|ref|XP_002422622.1|conserved hypothetical protein [Pediculus humanus corporis] >gi|212505423|gb|EEB09884.1| conserved hypothetical protein [Pediculus humanus corporis]	66.7617
Unitig_46801	excitatory amino acid transporter 2-like	gi|328717586|ref|XP_001945508.2|PREDICTED: excitatory amino acid transporter 2-like [Acyrthosiphon pisum]	0.676446
Unitig_46905	iron transporter	gi|379795931|ref|YP_005325929.1|hypothetical protein SAMSHR1132_14120 [Staphylococcus aureus subsp. aureus MSHR1132] >gi|446032754|ref|WP_000110609.1| iron transporter [Staphylococcus aureus] >gi|356872921|emb|CCE59260.1| hypothetical protein SAMSHR1132_14120 [Staphylococcus aureus subsp. aureus MSHR1132]	0.426161
Unitig_46906	sugar partial	gi|501300606|dbj|BAN21632.1|sugar transporter, partial [Riptortus pedestris]	1.5021
Unitig_46912	peptide transporter family 1-like	gi|340716158|ref|XP_003396568.1|PREDICTED: peptide transporter family 1-like [Bombus terrestris]	0.374083
Unitig_46916	facilitated trehalose transporter tret1-like	gi|193664559|ref|XP_001946897.1|PREDICTED: facilitated trehalose transporter Tret1-like [Acyrthosiphon pisum]	12.5873
Unitig_46959	thiamine transporter 1-like	gi|321472314|gb|EFX83284.1|hypothetical protein DAPPUDRAFT_195073 [Daphnia pulex]	0.82955
Unitig_46970	abc transporter g family member 23-like	gi|193620315|ref|XP_001945213.1|PREDICTED: ABC transporter G family member 23-like [Acyrthosiphon pisum]
Unitig_47082	proton-coupled amino acid transporter 1	gi|345495702|ref|XP_001606233.2|PREDICTED: proton-coupled amino acid transporter 4-like [Nasonia vitripennis]	172.908
Unitig_47173	insect cationic amino acid transporter	gi|312375107|gb|EFR22537.1|hypothetical protein AND_14539 [Anopheles darlingi]	6.89161
Unitig_47305	facilitated trehalose transporter tret1-like	gi|512931575|ref|XP_004932337.1|PREDICTED: facilitated trehalose transporter Tret1-like [Bombyx mori]	0.835931
Unitig_47346	sugar transporter	gi|322790589|gb|EFZ15397.1|hypothetical protein SINV_00266 [Solenopsis invicta]	1.2937
Unitig_47430	sodium-dependent phosphate transporter	gi|328717283|ref|XP_001951143.2|PREDICTED: putative inorganic phosphate cotransporter-like [Acyrthosiphon pisum]	1.3164
Unitig_47460	abc transporter g family member 23-like	gi|193620315|ref|XP_001945213.1|PREDICTED: ABC transporter G family member 23-like [Acyrthosiphon pisum]	0.608597
Unitig_47481	ctl transporter	gi|270015676|gb|EFA12124.1|hypothetical protein TcasGA2_TC002270 [Tribolium castaneum]	1.1111
Unitig_47547	zinc transporter 1-like	gi|193664727|ref|XP_001950966.1|PREDICTED: zinc transporter 1-like [Acyrthosiphon pisum]	0.783526
Unitig_47608	monocarboxylate transporter 8-like	gi|307190242|gb|EFN74353.1|Monocarboxylate transporter 10 [Camponotus floridanus]	0.890998
Unitig_47625	excitatory amino acid transporter 1-like isoform 1	gi|328716024|ref|XP_001944328.2|PREDICTED: excitatory amino acid transporter 1-like isoform 1 [Acyrthosiphon pisum]	2.45594
Unitig_47679	facilitated trehalose transporter tret1-like	gi|328719969|ref|XP_001948781.2|PREDICTED: facilitated trehalose transporter Tret1-like [Acyrthosiphon pisum]	81.8164
Unitig_47759	vesicular acetylcholine transporter-like	gi|345494254|ref|XP_001605173.2|PREDICTED: vesicular acetylcholine transporter-like [Nasonia vitripennis]	1.04075
Unitig_47982	organic cation transporter 1	gi|91083807|ref|XP_973296.1|PREDICTED: similar to AGAP008335-PA [Tribolium castaneum] >gi|270007927|gb|EFA04375.1| hypothetical protein TcasGA2_TC014673 [Tribolium castaneum]	1.45142
Unitig_48084	facilitated trehalose transporter tret1-like	gi|242017426|ref|XP_002429189.1|conserved hypothetical protein [Pediculus humanus corporis] >gi|212514078|gb|EEB16451.1| conserved hypothetical protein [Pediculus humanus corporis]	2.14088
Unitig_48154	sugar transporter	gi|242008957|ref|XP_002425260.1|sugar transporter, putative [Pediculus humanus corporis] >gi|212509016|gb|EEB12522.1| sugar transporter, putative [Pediculus humanus corporis]	0.400913
Unitig_48167	cation chloride cotransporter	gi|157105447|ref|XP_001648872.1|cation chloride cotransporter [Aedes aegypti] >gi|108869014|gb|EAT33239.1| AAEL014500-PA [Aedes aegypti]
Unitig_48200	monocarboxylate transporter 1	gi|322782667|gb|EFZ10530.1|hypothetical protein SINV_07241 [Solenopsis invicta]	6.97734
Unitig_48351	sugar transporter erd6-like 6	gi|307207693|gb|EFN85330.1|Sugar transporter ERD6-like 6 [Harpegnathos saltator]	0.489509
Unitig_48435	vesicular glutamate transporter 2-like	gi|345485012|ref|XP_001605572.2|PREDICTED: vesicular glutamate transporter 2-like [Nasonia vitripennis]	1.44895
Unitig_48436	phosphate transporter	gi|115646178|gb|ABJ16965.1|IP02433p [Drosophila melanogaster]
Unitig_48505	flagellar capping protein	gi|154175123|ref|YP_001408376.1|flagellar capping protein [Campylobacter curvus 525.92] >gi|500771977|ref|WP_011992366.1| flagellar cap protein FliD [Campylobacter curvus] >gi|112802593|gb|EAT99937.1| SMR-type multidrug efflux transporter [Campylobacter curvus 525.92]
Unitig_48551	sodium- and chloride-dependent	gi|383850470|ref|XP_003700818.1|PREDICTED: sodium-dependent neutral amino acid transporter SLC6A17-like isoform 2 [Megachile rotundata]	0.625895
Unitig_48741	vesicular glutamate transporter 3-like	gi|195150407|ref|XP_002016146.1|GL10654 [Drosophila persimilis] >gi|194109993|gb|EDW32036.1| GL10654 [Drosophila persimilis]	16.0994
Unitig_49003	abc transporter permease	gi|27368143|gb|AAN87269.1|ORF [Drosophila melanogaster]	1.26031
Unitig_49482	proton-coupled amino acid transporter 4	gi|307206055|gb|EFN84148.1|Proton-coupled amino acid transporter 4 [Harpegnathos saltator]	126.053
Unitig_49551	sugar transporter	gi|91084895|ref|XP_969266.1|PREDICTED: similar to sugar transporter [Tribolium castaneum] >gi|270008565|gb|EFA05013.1| hypothetical protein TcasGA2_TC015095 [Tribolium castaneum]	1.73056
Unitig_49704	abc transporter	gi|195388122|ref|XP_002052739.1|GJ17723 [Drosophila virilis] >gi|194149196|gb|EDW64894.1| GJ17723 [Drosophila virilis]	0.576941
Unitig_49720	high-affinity octopamine transporter protein	gi|270009577|gb|EFA06025.1|hypothetical protein TcasGA2_TC008855 [Tribolium castaneum]
Unitig_49782	sugar abc transporter permease	gi|517370968|ref|WP_018545790.1|sugar ABC transporter permease [Streptomyces sp. LaPpAH-108]	1.56586
Unitig_49836	abc transporter g family member 20-like	gi|328712982|ref|XP_003244962.1|PREDICTED: ABC transporter G family member 20-like [Acyrthosiphon pisum]	1.08271
Unitig_49869	sodium nucleoside cotransporter 1	gi|157106942|ref|XP_001649552.1|sodium/nucleoside cotransporter [Aedes aegypti] >gi|108879688|gb|EAT43913.1| AAEL004654-PA [Aedes aegypti]	131.262
Unitig_49917	facilitated trehalose transporter tret1-like	gi|328703922|ref|XP_001945667.2|PREDICTED: facilitated trehalose transporter Tret1-like [Acyrthosiphon pisum]	0.895739
Unitig_50263	abc transporter	gi|493919314|ref|WP_006864425.1|ABC transporter [Marvinbryantia formatexigens] >gi|255265179|gb|EET58384.1| ABC transporter, ATP-binding protein [Marvinbryantia formatexigens DSM 14469]	0.601722
Unitig_50347	facilitated trehalose transporter tret1-like	gi|383859672|ref|XP_003705316.1|PREDICTED: facilitated trehalose transporter Tret1-like [Megachile rotundata]	0.761802
Unitig_50356	facilitated trehalose transporter tret1-2 homolog	gi|242017426|ref|XP_002429189.1|conserved hypothetical protein [Pediculus humanus corporis] >gi|212514078|gb|EEB16451.1| conserved hypothetical protein [Pediculus humanus corporis]	0.689037
Unitig_50419	sugar transporter	gi|328713674|ref|XP_003245148.1|PREDICTED: facilitated trehalose transporter Tret1-like [Acyrthosiphon pisum]	0.907565
Unitig_50445	facilitated trehalose transporter tret1-like	gi|328699079|ref|XP_001946696.2|PREDICTED: facilitated trehalose transporter Tret1-like [Acyrthosiphon pisum]	2.81546
Unitig_50517	potassium transporter	gi|494820588|ref|WP_007555996.1|potassium transporter [Dialister micraerophilus] >gi|327468761|gb|EGF14238.1| Trk family K+ transporter, membrane protein [Dialister micraerophilus DSM 19965]	0.55198
Unitig_50543	cutc copper transporter	gi|148238237|ref|NP_001090148.1|cutC copper transporter [Xenopus laevis] >gi|80477695|gb|AAI08642.1| MGC131328 protein [Xenopus laevis]	2.65715
Unitig_50611	facilitated trehalose transporter tret1-like	gi|350423359|ref|XP_003493456.1|PREDICTED: facilitated trehalose transporter Tret1-like [Bombus impatiens]
Unitig_50868	amino acid transporter	gi|350537367|ref|NP_001233210.1|uncharacterized protein LOC100159152 [Acyrthosiphon pisum] >gi|334884064|gb|AEH21125.1| amino acid transporter [Acyrthosiphon pisum]	5.14005
Unitig_50979	abc transporter substrate-binding protein	gi|496179285|ref|WP_008903792.1|ABC transporter substrate-binding protein [Acidovorax sp. NO-1] >gi|363416903|gb|EHL23999.1| extracellular ligand-binding receptor [Acidovorax sp. NO-1]	2.23603
Unitig_51207	bumetanide-sensitive sodium- -chloride cotransporter-like	gi|189234531|ref|XP_967948.2|PREDICTED: similar to bumetanide sensitive NaK2Cl cotransporter isoform 1 [Tribolium castaneum] >gi|270001701|gb|EEZ98148.1| hypothetical protein TcasGA2_TC000573 [Tribolium castaneum]	1.49962
Unitig_51235	facilitated trehalose transporter tret1-like	gi|322797074|gb|EFZ19363.1|hypothetical protein SINV_10860 [Solenopsis invicta]	5.90252
Unitig_51249	oligopeptide transporter	gi|158300464|ref|XP_320378.4|AGAP012154-PA [Anopheles gambiae str. PEST] >gi|157013172|gb|EAA00193.4| AGAP012154-PA [Anopheles gambiae str. PEST]	1.09691
Unitig_51315	abc transporter substrate-binding protein	gi|497853950|ref|WP_010168106.1|ABC transporter substrate-binding protein [Epulopiscium sp. 'N.t. morphotype B']	77.1744
Unitig_51630	sugar partial	gi|501300516|dbj|BAN21616.1|sugar transporter, partial [Riptortus pedestris]	8.31508
Unitig_51710	sodium-coupled monocarboxylate transporter 2-like	gi|91091276|ref|XP_969576.1|PREDICTED: similar to sodium/solute symporter [Tribolium castaneum] >gi|270013088|gb|EFA09536.1| hypothetical protein TcasGA2_TC011644 [Tribolium castaneum]	10.3936
Unitig_51731	facilitated trehalose transporter tret1-like	gi|193669080|ref|XP_001943832.1|PREDICTED: facilitated trehalose transporter Tret1-like [Acyrthosiphon pisum]	2.75615
Unitig_51733	facilitated trehalose transporter tret1-like	gi|291461585|dbj|BAI83427.1|sugar transporter 13 [Nilaparvata lugens]	1.96405
Unitig_51771	facilitated trehalose transporter tret1-like	gi|193697617|ref|XP_001943575.1|PREDICTED: facilitated trehalose transporter Tret1-like [Acyrthosiphon pisum]	1.9972
Unitig_51990	sugar transporter	gi|347965559|ref|XP_321919.5|AGAP001236-PA [Anopheles gambiae str. PEST] >gi|333470456|gb|EAA01784.5| AGAP001236-PA [Anopheles gambiae str. PEST]	3.79447
Unitig_52042	sugar transporter	gi|193669080|ref|XP_001943832.1|PREDICTED: facilitated trehalose transporter Tret1-like [Acyrthosiphon pisum]	4.6419
Unitig_52048	sodium-dependent neutral amino acid transporter slc6a17-like isoform 2	gi|350403176|ref|XP_003486719.1|PREDICTED: sodium-dependent neutral amino acid transporter SLC6A17-like isoform 2 [Bombus impatiens]	21.0472
Unitig_52057	amino acid transporter	gi|345495702|ref|XP_001606233.2|PREDICTED: proton-coupled amino acid transporter 4-like [Nasonia vitripennis]	3.7465
Unitig_52237	sugar transporter	gi|328701837|ref|XP_001944504.2|PREDICTED: facilitated trehalose transporter Tret1-like [Acyrthosiphon pisum]	0.667221
Unitig_52321	sugar transporter	gi|347965559|ref|XP_321919.5|AGAP001236-PA [Anopheles gambiae str. PEST] >gi|333470456|gb|EAA01784.5| AGAP001236-PA [Anopheles gambiae str. PEST]	3.16728
Unitig_52329	high affinity cationic amino acid transporter 1-like	gi|312375107|gb|EFR22537.1|hypothetical protein AND_14539 [Anopheles darlingi]	98.9738
Unitig_52426	facilitated trehalose transporter tret1-like	gi|193610443|ref|XP_001952640.1|PREDICTED: facilitated trehalose transporter Tret1-like [Acyrthosiphon pisum]	3.72719
Unitig_52539	choline transporter-like protein 2-like isoform 2	gi|328701129|ref|XP_003241501.1|PREDICTED: choline transporter-like protein 2-like isoform 2 [Acyrthosiphon pisum] >gi|328701131|ref|XP_001943075.2| PREDICTED: choline transporter-like protein 2-like isoform 1 [Acyrthosiphon pisum]	8.1006
Unitig_52630	proton-coupled amino acid transporter 4-like	gi|340712966|ref|XP_003395023.1|PREDICTED: proton-coupled amino acid transporter 4-like [Bombus terrestris]	4.79735
Unitig_52654	metal transporter cnnm2-like isoform 3	gi|328720337|ref|XP_003247005.1|PREDICTED: metal transporter CNNM2-like isoform 3 [Acyrthosiphon pisum]	1.73264
Unitig_54822	sugar transporter 11	gi|291461581|dbj|BAI83425.1|sugar transporter 11 [Nilaparvata lugens]	2.74364
Unitig_55511	monocarboxylate transporter 9-like	gi|512913049|ref|XP_004927805.1|PREDICTED: monocarboxylate transporter 9-like [Bombyx mori]	1.50309
Unitig_55527	synaptic vesicular amine	gi|328714454|ref|XP_003245364.1|PREDICTED: MFS-type transporter C6orf192 homolog isoform 2 [Acyrthosiphon pisum]	7.04733
Unitig_55603	sugar transporter, putative	gi|242022756|ref|XP_002431804.1|sugar transporter, putative [Pediculus humanus corporis] >gi|212517136|gb|EEB19066.1| sugar transporter, putative [Pediculus humanus corporis]	5.04177
Unitig_55800	abc transporter g family member 23-like	gi|328701300|ref|XP_001945365.2|PREDICTED: ABC transporter G family member 23-like [Acyrthosiphon pisum]	3.2067
Unitig_55863	zinc transporter 9-like	gi|242005849|ref|XP_002423772.1|conserved hypothetical protein [Pediculus humanus corporis] >gi|212506988|gb|EEB11034.1| conserved hypothetical protein [Pediculus humanus corporis]	5.31942
Unitig_56085	organic anion transporter	gi|157116626|ref|XP_001658582.1|organic anion transporter [Aedes aegypti] >gi|108876365|gb|EAT40590.1| AAEL007693-PA [Aedes aegypti]	1.63039
Unitig_56208	amino acid transporter	gi|157127446|ref|XP_001654984.1|amino acid transporter [Aedes aegypti] >gi|108882419|gb|EAT46644.1| AAEL002214-PB [Aedes aegypti]	1.13371
Unitig_56280	excitatory amino acid transporter 2-like	gi|328717586|ref|XP_001945508.2|PREDICTED: excitatory amino acid transporter 2-like [Acyrthosiphon pisum]	34.1595
Unitig_56334	adenosine 3 -phospho 5 -phosphosulfate transporter 1-like	gi|156552830|ref|XP_001599843.1|PREDICTED: adenosine 3'-phospho 5'-phosphosulfate transporter 1-like [Nasonia vitripennis]	4.30447
Unitig_56423	zinc transporter zip14-like	gi|260794641|ref|XP_002592317.1|hypothetical protein BRAFLDRAFT_277179 [Branchiostoma floridae] >gi|229277533|gb|EEN48328.1| hypothetical protein BRAFLDRAFT_277179 [Branchiostoma floridae]	2.25308
Unitig_56523	facilitated trehalose transporter tret1-like	gi|328715719|ref|XP_001943565.2|PREDICTED: facilitated trehalose transporter Tret1-like [Acyrthosiphon pisum]	2.35617
Unitig_56571	mfs transporter	gi|489441832|ref|WP_003347296.1|MFS transporter [Bacillus methanolicus] >gi|387591817|gb|EIJ84134.1| putative efflux transporter [Bacillus methanolicus MGA3]	1.26412
Unitig_57105	facilitated trehalose transporter tret1-like	gi|291461587|dbj|BAI83428.1|sugar transporter 14 [Nilaparvata lugens]	0.989349
Unitig_57158	zinc transporter	gi|357607835|gb|EHJ65709.1|hypothetical protein KGM_09574 [Danaus plexippus]	3.65747
Unitig_57501	cationic amino acid transporter 4- partial	gi|478255964|gb|ENN76165.1|hypothetical protein YQE_07335, partial [Dendroctonus ponderosae]	1.8235
Unitig_57598	facilitated trehalose transporter tret1-like	gi|357619999|gb|EHJ72348.1|hypothetical protein KGM_06855 [Danaus plexippus]	1.4719
Unitig_57672	facilitated trehalose transporter tret1-like isoform x2	gi|195128523|ref|XP_002008712.1|GI13648 [Drosophila mojavensis] >gi|193920321|gb|EDW19188.1| GI13648 [Drosophila mojavensis]	7.5016
Unitig_57859	pts alpha-glucoside transporter subunit iibc	gi|524555644|emb|CDC86347.1|pTS system alpha-glucoside-specific IIBC component [Erysipelotrichaceae bacterium CAG:64]	5.2153
Unitig_58054	cation chloride cotransporter	gi|170063459|ref|XP_001867113.1|cation chloride cotransporter [Culex quinquefasciatus] >gi|167881087|gb|EDS44470.1| cation chloride cotransporter [Culex quinquefasciatus]	1.01956
Unitig_58616	proton-associated sugar transporter a-like	gi|350407536|ref|XP_003488117.1|PREDICTED: proton-associated sugar transporter A-like [Bombus impatiens]	1.92183
Unitig_58908	sodium-independent sulfate anion transporter-like	gi|501296937|dbj|BAN21061.1|sulphate transporter [Riptortus pedestris]	16.1157
Unitig_58915	atp-binding cassette sub-family f member 3-like	gi|91090594|ref|XP_972814.1|PREDICTED: similar to ATP-dependent transporter [Tribolium castaneum] >gi|270013337|gb|EFA09785.1| hypothetical protein TcasGA2_TC011927 [Tribolium castaneum]	7.73224
Unitig_59320	amino acid permease -like	gi|328709057|ref|XP_001946160.2|PREDICTED: putative sodium-coupled neutral amino acid transporter 9-like [Acyrthosiphon pisum]	4.08792
Unitig_59351	inorganic phosphate cotransporter-like	gi|501294441|dbj|BAN20727.1|sodium-dependent phosphate transporter [Riptortus pedestris]	6.42956
Unitig_59595	Thiamine transporter, putative	gi|242020467|ref|XP_002430675.1|Thiamine transporter, putative [Pediculus humanus corporis] >gi|212515855|gb|EEB17937.1| Thiamine transporter, putative [Pediculus humanus corporis]	12.1315
Unitig_59971	inorganic phosphate cotransporter-like	gi|328717283|ref|XP_001951143.2|PREDICTED: putative inorganic phosphate cotransporter-like [Acyrthosiphon pisum]	7.88227
Unitig_60000	cationic amino acid transporter 4	gi|195348245|ref|XP_002040661.1|GM22220 [Drosophila sechellia] >gi|194122171|gb|EDW44214.1| GM22220 [Drosophila sechellia]	55.5813
Unitig_60102	vacuolar amino acid	gi|242003872|ref|XP_002422893.1|vacuolar amino acid transporter, putative [Pediculus humanus corporis] >gi|212505775|gb|EEB10155.1| vacuolar amino acid transporter, putative [Pediculus humanus corporis]	18.3179
Unitig_60103	vacuolar amino acid	gi|242003872|ref|XP_002422893.1|vacuolar amino acid transporter, putative [Pediculus humanus corporis] >gi|212505775|gb|EEB10155.1| vacuolar amino acid transporter, putative [Pediculus humanus corporis]	7.02788
Unitig_60133	sugar transporter 6	gi|291461571|dbj|BAI83420.1|sugar transporter 6 [Nilaparvata lugens]	51.9455
Unitig_60152	abc transporter atp-binding protein	gi|516285112|ref|WP_017688419.1|ABC transporter ATP-binding protein [Paenibacillus sp. PAMC 26794]	11.3895
Unitig_60170	solute carrier organic anion transporter family member 4c1	gi|380017618|ref|XP_003692749.1|PREDICTED: solute carrier organic anion transporter family member 5A1-like [Apis florea]	19.6691
Unitig_60188	facilitated trehalose transporter tret1-like	gi|328701837|ref|XP_001944504.2|PREDICTED: facilitated trehalose transporter Tret1-like [Acyrthosiphon pisum]	3.81845
Unitig_60259	sugar transporter	gi|91085493|ref|XP_971034.1|PREDICTED: similar to sugar transporter [Tribolium castaneum] >gi|270008379|gb|EFA04827.1| hypothetical protein TcasGA2_TC014877 [Tribolium castaneum]	7.15379
Unitig_60285	facilitated trehalose transporter tret1-like	gi|328712527|ref|XP_003244834.1|PREDICTED: facilitated trehalose transporter Tret1-like [Acyrthosiphon pisum]	9.83853
Unitig_60335	inorganic phosphate cotransporter-like partial	gi|328721395|ref|XP_001948908.2|PREDICTED: sialin-like [Acyrthosiphon pisum]	3.72021
Unitig_60336	sodium-dependent phosphate transporter	gi|157113576|ref|XP_001652004.1|sodium-dependent phosphate transporter [Aedes aegypti] >gi|108877650|gb|EAT41875.1| AAEL006514-PA [Aedes aegypti]	4.42167
Unitig_60476	b( +)-type amino acid transporter 1-like isoform 2	gi|270001710|gb|EEZ98157.1|hypothetical protein TcasGA2_TC000583 [Tribolium castaneum]	2.856
Unitig_60513	mfs-type transporter c6orf192 homolog	gi|328781316|ref|XP_625161.2|PREDICTED: MFS-type transporter C6orf192 homolog [Apis mellifera]	3.90005
Unitig_60529	sodium- and chloride-dependent gaba transporter ine-like	gi|383852670|ref|XP_003701849.1|PREDICTED: sodium- and chloride-dependent GABA transporter ine-like [Megachile rotundata]	14.4843
Unitig_60562	metal transporter cnnm2-like	gi|383860842|ref|XP_003705897.1|PREDICTED: metal transporter CNNM2-like [Megachile rotundata]	23.2251
Unitig_60563	metal transporter cnnm2-like	gi|383860842|ref|XP_003705897.1|PREDICTED: metal transporter CNNM2-like [Megachile rotundata]	10.8402
Unitig_60564	facilitated trehalose transporter tret1-like	gi|91084895|ref|XP_969266.1|PREDICTED: similar to sugar transporter [Tribolium castaneum] >gi|270008565|gb|EFA05013.1| hypothetical protein TcasGA2_TC015095 [Tribolium castaneum]	9.90684
Unitig_60565	facilitated trehalose transporter tret1-like	gi|91084359|ref|XP_973264.1|PREDICTED: similar to AGAP007667-PA [Tribolium castaneum]	13.4786
Unitig_60579	monocarboxylate transporter 14	gi|307200303|gb|EFN80568.1|Monocarboxylate transporter 14 [Harpegnathos saltator]	4.00185
Unitig_60584	sugar transporter	gi|170043906|ref|XP_001849608.1|sugar transporter [Culex quinquefasciatus] >gi|167867183|gb|EDS30566.1| sugar transporter [Culex quinquefasciatus]	6.47066
Unitig_60646	peptide abc transporter permease	gi|446400083|ref|WP_000477938.1|peptide ABC transporter permease [Staphylococcus aureus] >gi|341845800|gb|EGS87000.1| efflux ABC transporter, permease protein [Staphylococcus aureus subsp. aureus 21269]	5.49823
Unitig_60907	solute carrier organic anion transporter family member 5a1-like	gi|270014446|gb|EFA10894.1|hypothetical protein TcasGA2_TC001718 [Tribolium castaneum]	13.9093
Unitig_60908	solute carrier organic anion transporter family member 5a1-like isoform 2	gi|383864461|ref|XP_003707697.1|PREDICTED: solute carrier organic anion transporter family member 5A1-like isoform 2 [Megachile rotundata]	16.3241
Unitig_61062	organic solute transporter alpha-like	gi|328703747|ref|XP_001949206.2|PREDICTED: organic solute transporter alpha-like protein-like [Acyrthosiphon pisum]	9.89525
Unitig_61146	thiamine transporter 2-like	gi|383862465|ref|XP_003706704.1|PREDICTED: thiamine transporter 2-like [Megachile rotundata]	11.586
Unitig_61226	sugar transporter	gi|157138629|ref|XP_001664287.1|sugar transporter [Aedes aegypti] >gi|108880575|gb|EAT44800.1| AAEL003899-PA [Aedes aegypti]	18.5195
Unitig_61320	monocarboxylate transporter 12	gi|242008201|ref|XP_002424899.1|monocarboxylate transporter, putative [Pediculus humanus corporis] >gi|212508479|gb|EEB12161.1| monocarboxylate transporter, putative [Pediculus humanus corporis]	11.3229
Unitig_61354	folate carrier protein	gi|328698645|ref|XP_001946218.2|PREDICTED: mitochondrial folate transporter/carrier-like [Acyrthosiphon pisum]	5.42487
Unitig_61479	oligopeptide transporter	gi|157118739|ref|XP_001653237.1|oligopeptide transporter [Aedes aegypti] >gi|108875616|gb|EAT39841.1| AAEL008381-PA, partial [Aedes aegypti]	4.60072
Unitig_61480	oligopeptide transporter	gi|91078870|ref|XP_972519.1|PREDICTED: similar to AGAP012154-PA [Tribolium castaneum]	1.77009
Unitig_61503	large neutral amino acids transporter small subunit 2-like	gi|156548342|ref|XP_001603387.1|PREDICTED: large neutral amino acids transporter small subunit 2-like [Nasonia vitripennis]	32.9564
Unitig_61504	large neutral amino acids transporter small subunit 2-like	gi|350399823|ref|XP_003485650.1|PREDICTED: large neutral amino acids transporter small subunit 2-like [Bombus impatiens]	40.385
Unitig_61505	large neutral amino acids transporter small subunit 2	gi|307205380|gb|EFN83721.1|Large neutral amino acids transporter small subunit 2 [Harpegnathos saltator]	20.0422
Unitig_61513	atp-binding protein of amino acid abc transporter	gi|256832818|ref|YP_003161545.1|ABC transporter [Jonesia denitrificans DSM 20603] >gi|506252095|ref|WP_015771870.1| arginine ABC transporter ATP-binding protein [Jonesia denitrificans] >gi|256686349|gb|ACV09242.1| ABC transporter related [Jonesia denitrificans DSM 20603]	35.7509
Unitig_61587	sugar transporter	gi|347965559|ref|XP_321919.5|AGAP001236-PA [Anopheles gambiae str. PEST] >gi|333470456|gb|EAA01784.5| AGAP001236-PA [Anopheles gambiae str. PEST]	7.41084
Unitig_61588	facilitated trehalose transporter tret1-like	gi|193697617|ref|XP_001943575.1|PREDICTED: facilitated trehalose transporter Tret1-like [Acyrthosiphon pisum]	6.77611
Unitig_61771	thiamine transporter 2-like isoform 2	gi|328700039|ref|XP_003241128.1|PREDICTED: thiamine transporter 2-like isoform 2 [Acyrthosiphon pisum] >gi|328700041|ref|XP_001946835.2| PREDICTED: thiamine transporter 2-like isoform 1 [Acyrthosiphon pisum] >gi|328700043|ref|XP_003241129.1| PREDICTED: thiamine transporter 2-like isoform 3 [Acyrthosiphon pisum]	24.4595
Unitig_61772	thiamine transporter 1-like	gi|328718134|ref|XP_003246400.1|PREDICTED: thiamine transporter 1-like [Acyrthosiphon pisum]	19.3644
Unitig_62281	sugar transporter	gi|307180604|gb|EFN68559.1|Probable polyol transporter 4 [Camponotus floridanus]	22.3618
Unitig_62282	sugar phosphate permease	gi|297566654|ref|YP_003685626.1|major facilitator superfamily protein [Meiothermus silvanus DSM 9946] >gi|502923687|ref|WP_013158663.1| MFS transporter [Meiothermus silvanus] >gi|296851103|gb|ADH64118.1| major facilitator superfamily MFS_1 [Meiothermus silvanus DSM 9946]	17.7962
Unitig_62309	chromaffin granule amine	gi|242022215|ref|XP_002431536.1|Chromaffin granule amine transporter, putative [Pediculus humanus corporis] >gi|212516839|gb|EEB18798.1| Chromaffin granule amine transporter, putative [Pediculus humanus corporis]	10.0002
Unitig_62351	rh-related protein	gi|350396128|ref|XP_003484451.1|PREDICTED: ammonium transporter Rh type B-like [Bombus impatiens]	2.18631
Unitig_62450	facilitated trehalose transporter tret1-like	gi|328719969|ref|XP_001948781.2|PREDICTED: facilitated trehalose transporter Tret1-like [Acyrthosiphon pisum]	24.061
Unitig_62509	sodium-coupled monocarboxylate transporter 1	gi|307191196|gb|EFN74893.1|Sodium-coupled monocarboxylate transporter 1 [Camponotus floridanus]	15.022
Unitig_62510	sodium-coupled monocarboxylate transporter 1	gi|332031152|gb|EGI70729.1|Sodium-coupled monocarboxylate transporter 1 [Acromyrmex echinatior]	4.30527
Unitig_62569	monocarboxylate transporter 14	gi|380018450|ref|XP_003693141.1|PREDICTED: uncharacterized protein LOC100864907 [Apis florea]	3.23582
Unitig_62606	abc transporter g family member 20-like isoform 1	gi|193700092|ref|XP_001951744.1|PREDICTED: ABC transporter G family member 20-like isoform 1 [Acyrthosiphon pisum]	3.85709
Unitig_62658	organic cation transporter 1-like	gi|242016898|ref|XP_002428933.1|organic cation transporter, putative [Pediculus humanus corporis] >gi|212513749|gb|EEB16195.1| organic cation transporter, putative [Pediculus humanus corporis]	20.2147
Unitig_62752	monocarboxylate transporter 10-like	gi|229892304|ref|NP_001153504.1|solute carrier family 16, member 10 [Acyrthosiphon pisum]	7.7518
Unitig_62891	abc transporter	gi|311280877|ref|YP_003943108.1|ABC transporter [Enterobacter lignolyticus SCF1] >gi|503132888|ref|WP_013367549.1| iron-hydroxamate transporter ATP-binding protein [Enterobacter lignolyticus] >gi|308750072|gb|ADO49824.1| ABC transporter related protein [Enterobacter lignolyticus SCF1]	0.544539
Unitig_63090	facilitated trehalose transporter tret1-like	gi|328712527|ref|XP_003244834.1|PREDICTED: facilitated trehalose transporter Tret1-like [Acyrthosiphon pisum]	49.2211
Unitig_63091	sugar transporter 16	gi|291461591|dbj|BAI83430.1|sugar transporter 16 [Nilaparvata lugens]	50.6576
Unitig_63181	mitochondrial ornithine	gi|242004821|ref|XP_002423275.1|mitochondrial ornithine transporter, putative [Pediculus humanus corporis] >gi|212506277|gb|EEB10537.1| mitochondrial ornithine transporter, putative [Pediculus humanus corporis]	5.81564
Unitig_63430	sodium-independent sulfate anion transporter	gi|91089251|ref|XP_969207.1|PREDICTED: similar to AGAP002331-PA [Tribolium castaneum]	37.4257
Unitig_63560	ferrichrome abc transporter substrate-binding protein	gi|494259528|ref|WP_007151731.1|ferrichrome ABC transporter substrate-binding protein [Marinobacter algicola] >gi|149361079|gb|EDM49529.1| probable ferrichrome ABC transporter, substrate-binding protein [Marinobacter algicola DG893]	14.64
Unitig_63577	bcct transporter	gi|495266948|ref|WP_007991703.1|hypothetical protein [Glaciecola chathamensis] >gi|410136964|dbj|GAC12237.1| hypothetical protein GCHA_4319 [Glaciecola chathamensis S18K6]	12.7596
Unitig_63805	facilitated trehalose transporter tret1-like	gi|328699079|ref|XP_001946696.2|PREDICTED: facilitated trehalose transporter Tret1-like [Acyrthosiphon pisum]	28.0459
Unitig_63806	facilitated trehalose transporter tret1-like	gi|291461587|dbj|BAI83428.1|sugar transporter 14 [Nilaparvata lugens]	13.7723
Unitig_64031	bumetanide-sensitive sodium- -chloride cotransporter-like isoform x2	gi|170062996|ref|XP_001866913.1|conserved hypothetical protein [Culex quinquefasciatus] >gi|167880761|gb|EDS44144.1| conserved hypothetical protein [Culex quinquefasciatus]	32.5339
Unitig_64069	abc transporter	gi|518044586|ref|WP_019214794.1|ABC transporter [Clostridiales bacterium 9401234]	7.59376
Unitig_64213	facilitated trehalose transporter tret1-like	gi|193598979|ref|XP_001950697.1|PREDICTED: facilitated trehalose transporter Tret1-like [Acyrthosiphon pisum]	76.8108
Unitig_64279	uncharacterized mfs-type transporter c19orf28-like protein	gi|156544662|ref|XP_001605086.1|PREDICTED: uncharacterized MFS-type transporter C19orf28-like [Nasonia vitripennis]	5.20299
Unitig_64365	facilitated trehalose transporter tret1-like	gi|478267464|gb|ENN83047.1|hypothetical protein YQE_00586, partial [Dendroctonus ponderosae] >gi|478267471|gb|ENN83053.1| hypothetical protein YQE_00580, partial [Dendroctonus ponderosae]	15.1841
Unitig_64366	facilitated trehalose transporter tret1-like	gi|328701837|ref|XP_001944504.2|PREDICTED: facilitated trehalose transporter Tret1-like [Acyrthosiphon pisum]	11.7588
Unitig_64367	sugar transporter	gi|512906043|ref|XP_004926098.1|PREDICTED: facilitated trehalose transporter Tret1-like [Bombyx mori]	7.10772
Unitig_64538	organic cation transporter 1-like	gi|158302399|ref|XP_321954.3|AGAP001202-PA [Anopheles gambiae str. PEST] >gi|157012933|gb|EAA01806.3| AGAP001202-PA [Anopheles gambiae str. PEST]	58.8138
Unitig_64674	zinc transporter zip3-like	gi|357621969|gb|EHJ73606.1|hypothetical protein KGM_20223 [Danaus plexippus]	2.86244
Unitig_64679	equilibrative nucleoside transporter 4	gi|307181679|gb|EFN69182.1|Equilibrative nucleoside transporter 4 [Camponotus floridanus]	3.22281
Unitig_64750	major facilitator transporter	gi|511063024|ref|YP_008078342.1|putative MFS multidrug-efflux transporter Mdr [Bacillus licheniformis 9945A] >gi|510142874|gb|AGN36605.1| putative MFS multidrug-efflux transporter Mdr [Bacillus licheniformis 9945A]	3.75831
Unitig_64777	oligopeptide transporter	gi|189235264|ref|XP_972470.2|PREDICTED: similar to oligopeptide transporter [Tribolium castaneum]	1.2448
Unitig_65297	sugar transporter 7	gi|291461573|dbj|BAI83421.1|sugar transporter 7 [Nilaparvata lugens]	1.24009
Unitig_65366	inorganic phosphate cotransporter-like	gi|328713756|ref|XP_001947456.2|PREDICTED: putative inorganic phosphate cotransporter-like [Acyrthosiphon pisum]	4.25267
Unitig_65396	monocarboxylate transporter, putative	gi|242012171|ref|XP_002426810.1|monocarboxylate transporter, putative [Pediculus humanus corporis] >gi|212511006|gb|EEB14072.1| monocarboxylate transporter, putative [Pediculus humanus corporis]	23.3616
Unitig_65464	spermidine putrescine abc transporter	gi|414344522|ref|YP_006986014.1|spermidine/putrescine ABC transporter [Gluconobacter oxydans H24] >gi|504887730|ref|WP_015074832.1| spermidine/putrescine ABC transporter [Gluconobacter oxydans] >gi|411029829|gb|AFW03083.1| spermidine/putrescine ABC transporter [Gluconobacter oxydans H24]	3.40564
Unitig_65473	high-affinity glucose transporter protein	gi|238589930|ref|XP_002392163.1|hypothetical protein MPER_08300 [Moniliophthora perniciosa FA553] >gi|215457839|gb|EEB93093.1| hypothetical protein MPER_08300 [Moniliophthora perniciosa FA553]	4.58698
Unitig_65484	facilitated trehalose transporter tret1-like	gi|328701837|ref|XP_001944504.2|PREDICTED: facilitated trehalose transporter Tret1-like [Acyrthosiphon pisum]	1.3282
Unitig_65530	sodium nucleoside cotransporter 1	gi|328699430|ref|XP_001946626.2|PREDICTED: sodium/nucleoside cotransporter 2-like isoform 1 [Acyrthosiphon pisum] >gi|328699432|ref|XP_003240931.1| PREDICTED: sodium/nucleoside cotransporter 2-like isoform 2 [Acyrthosiphon pisum]	251.439
Unitig_65835	large neutral amino acids transporter small subunit 2-like	gi|307205380|gb|EFN83721.1|Large neutral amino acids transporter small subunit 2 [Harpegnathos saltator]	11.1406
Unitig_66005	sugar transporter 16	gi|291461591|dbj|BAI83430.1|sugar transporter 16 [Nilaparvata lugens]	23.7244
Unitig_66228	sugar abc transporter substrate-binding protein	gi|302338151|ref|YP_003803357.1|ABC transporter substrate-binding protein [Spirochaeta smaragdinae DSM 11293] >gi|503019251|ref|WP_013254227.1| sugar ABC transporter substrate-binding protein [Spirochaeta smaragdinae] >gi|301635336|gb|ADK80763.1| ABC transporter (substrate-binding protein) [Spirochaeta smaragdinae DSM 11293]	4.02485
Unitig_66666	facilitated trehalose transporter tret1-like	gi|291461587|dbj|BAI83428.1|sugar transporter 14 [Nilaparvata lugens]	6.85483
Unitig_66715	monocarboxylate transporter 12-like isoform x1	gi|195164502|ref|XP_002023086.1|GL21167 [Drosophila persimilis] >gi|194105171|gb|EDW27214.1| GL21167 [Drosophila persimilis]	95.3524
Unitig_66788	ferrous iron transport protein b 2	gi|288559794|ref|YP_003423280.1|ferrous iron transport protein B FeoB2 [Methanobrevibacter ruminantium M1] >gi|502720355|ref|WP_012955339.1| iron transporter [Methanobrevibacter ruminantium] >gi|288542504|gb|ADC46388.1| ferrous iron transport protein B FeoB2 [Methanobrevibacter ruminantium M1]	0.928812
Unitig_66843	sugar transporter	gi|291461591|dbj|BAI83430.1|sugar transporter 16 [Nilaparvata lugens]	22.2282
Unitig_67290	inorganic phosphate cotransporter-like	gi|498956055|ref|XP_004523930.1|PREDICTED: sialin-like [Ceratitis capitata]	1.88876
Unitig_67328	high-affinity choline transporter 1-like	gi|193697533|ref|XP_001944596.1|PREDICTED: high-affinity choline transporter 1-like [Acyrthosiphon pisum]
Unitig_67478	sugar transporter	gi|193664559|ref|XP_001946897.1|PREDICTED: facilitated trehalose transporter Tret1-like [Acyrthosiphon pisum]	129.152
Unitig_67515	sugar transporter erd6-like 6	gi|478252844|gb|ENN73233.1|hypothetical protein YQE_10129, partial [Dendroctonus ponderosae]
Unitig_67886	abc transporter g family member 24-like isoform x1	gi|498984148|ref|XP_004530294.1|PREDICTED: ABC transporter G family member 24-like isoform X1 [Ceratitis capitata] >gi|498984152|ref|XP_004530295.1| PREDICTED: ABC transporter G family member 24-like isoform X2 [Ceratitis capitata]	0.516559
Unitig_67967	sugar transporter	gi|170043906|ref|XP_001849608.1|sugar transporter [Culex quinquefasciatus] >gi|167867183|gb|EDS30566.1| sugar transporter [Culex quinquefasciatus]	0.442523
Unitig_68054	sugar transporter	gi|170034837|ref|XP_001845279.1|sugar transporter [Culex quinquefasciatus] >gi|167876409|gb|EDS39792.1| sugar transporter [Culex quinquefasciatus]
Unitig_68340	facilitated trehalose transporter tret1-2 homolog	gi|332019296|gb|EGI59804.1|hypothetical protein G5I_12026 [Acromyrmex echinatior]	51.9595
Unitig_68402	sugar	gi|241571917|ref|XP_002402964.1|sugar transporter, putative [Ixodes scapularis] >gi|215500161|gb|EEC09655.1| sugar transporter, putative [Ixodes scapularis]	0.650725
Unitig_68429	sugar transporter	gi|328713668|ref|XP_001950346.2|PREDICTED: facilitated trehalose transporter Tret1-like [Acyrthosiphon pisum]	1.0699
Unitig_68683	cationic amino acid transporter 4	gi|195348243|ref|XP_002040660.1|GM22221 [Drosophila sechellia] >gi|194122170|gb|EDW44213.1| GM22221 [Drosophila sechellia]	33.1719
Unitig_68766	abc transporter g family member 20-like	gi|193661951|ref|XP_001942931.1|PREDICTED: ABC transporter G family member 23-like isoform 1 [Acyrthosiphon pisum] >gi|328718908|ref|XP_003246617.1| PREDICTED: ABC transporter G family member 23-like isoform 2 [Acyrthosiphon pisum]	0.509168
Unitig_68785	amino acid transporter	gi|350537367|ref|NP_001233210.1|uncharacterized protein LOC100159152 [Acyrthosiphon pisum] >gi|334884064|gb|AEH21125.1| amino acid transporter [Acyrthosiphon pisum]	253.441
Unitig_68909	glucose transporter type 1-like	gi|512933741|ref|XP_004932866.1|PREDICTED: glucose transporter type 1-like [Bombyx mori]
Unitig_69093	facilitated trehalose transporter tret1-like	gi|328713668|ref|XP_001950346.2|PREDICTED: facilitated trehalose transporter Tret1-like [Acyrthosiphon pisum]	2.58242
Unitig_69457	isoform b	gi|242020704|ref|XP_002430792.1|ATP-dependent transporter, putative [Pediculus humanus corporis] >gi|212515989|gb|EEB18054.1| ATP-dependent transporter, putative [Pediculus humanus corporis]
Unitig_70378	sugar transporter	gi|291461573|dbj|BAI83421.1|sugar transporter 7 [Nilaparvata lugens]	1.12032
Unitig_70514	vesicular glutamate transporter 1-like	gi|322802480|gb|EFZ22815.1|hypothetical protein SINV_80182 [Solenopsis invicta]
Unitig_70527	facilitated trehalose transporter tret1-like isoform 2	gi|328719961|ref|XP_003246911.1|PREDICTED: facilitated trehalose transporter Tret1-like isoform 2 [Acyrthosiphon pisum]	68.5452
Unitig_70675	sugar transporter	gi|347965559|ref|XP_321919.5|AGAP001236-PA [Anopheles gambiae str. PEST] >gi|333470456|gb|EAA01784.5| AGAP001236-PA [Anopheles gambiae str. PEST]	2.09678
Unitig_70851	sugar transporter	gi|491324801|ref|WP_005182765.1|MFS transporter permease [Gordonia amarae] >gi|358241321|dbj|GAB04117.1| putative major facilitator superfamily transporter [Gordonia amarae NBRC 15530]	0.440218
Unitig_70995	atp dependent transmembrane transporter protein	gi|357603913|gb|EHJ63970.1|ATP dependent transmembrane transporter protein [Danaus plexippus]	119.146
Unitig_71024	bumetanide-sensitive sodium- -chloride cotransporter-like	gi|512920400|ref|XP_004929623.1|PREDICTED: bumetanide-sensitive sodium-(potassium)-chloride cotransporter-like [Bombyx mori]	0.674975
Unitig_71043	facilitated trehalose transporter tret1-like	gi|291461573|dbj|BAI83421.1|sugar transporter 7 [Nilaparvata lugens]	0.5005
Unitig_71258	organic cation transporter	gi|170064788|ref|XP_001867671.1|organic cation transporter [Culex quinquefasciatus] >gi|167882044|gb|EDS45427.1| organic cation transporter [Culex quinquefasciatus]	91.9382
Unitig_71460	sodium-coupled monocarboxylate transporter 1-like	gi|542230916|ref|XP_005454033.1|PREDICTED: sodium/iodide cotransporter-like isoform X1 [Oreochromis niloticus] >gi|542230918|ref|XP_005454034.1| PREDICTED: sodium/iodide cotransporter-like isoform X2 [Oreochromis niloticus] >gi|542230920|ref|XP_005454035.1| PREDICTED: sodium/iodide cotransporter-like isoform X3 [Oreochromis niloticus]	0.552431
Unitig_72118	facilitated trehalose transporter tret1-like	gi|328715719|ref|XP_001943565.2|PREDICTED: facilitated trehalose transporter Tret1-like [Acyrthosiphon pisum]	25.2337
Unitig_72248	solute carrier organic anion transporter family member 3a1-like isoform 3	gi|242025588|ref|XP_002433206.1|conserved hypothetical protein [Pediculus humanus corporis] >gi|212518747|gb|EEB20468.1| conserved hypothetical protein [Pediculus humanus corporis]	0.466972
Unitig_72535	facilitated trehalose transporter tret1-like	gi|193664561|ref|XP_001946962.1|PREDICTED: facilitated trehalose transporter Tret1-like [Acyrthosiphon pisum]	2.90059
