# Supplementary material for: Whitefly Genome Expression Reveals Host-Symbiont Interaction in Amino Acid Biosynthesis
Source: PLoS One. 2015 May 22;10(5):e0126751. doi: 10.1371/journal.pone.0126751 (PMC4441466; doi:10.1371/journal.pone.0126751)
Supplement: S11 Table — List of amino acid transporters and their expression value in B. tabaci. (XLSX) [file pone.0126751.s013.xlsx]

## Sheet: Sheet1
	S11 Table. Expression of transporters. List of amino acid transporters and their expression value in B. tabaci.
Sequence Id	Sequence desc.	Top hit desc.	RPKM
Unitig_68785	amino acid transporter	gi|350537367|ref|NP_001233210.1|uncharacterized protein LOC100159152 [Acyrthosiphon pisum] >gi|334884064|gb|AEH21125.1| amino acid transporter [Acyrthosiphon pisum]	253.441
Unitig_47082	proton-coupled amino acid transporter 1	gi|345495702|ref|XP_001606233.2|PREDICTED: proton-coupled amino acid transporter 4-like [Nasonia vitripennis] >gi|350536317|ref|NP_001233190.1| uncharacterized protein LOC100159667 [Acyrthosiphon pisum]	172.908
Unitig_49482	proton-coupled amino acid transporter 4	gi|307206055|gb|EFN84148.1|Proton-coupled amino acid transporter 4 [Harpegnathos saltator]	126.053
Unitig_52329	high affinity cationic amino acid transporter 1-like	gi|312375107|gb|EFR22537.1|hypothetical protein and_14539 [Anopheles darlingi]	98.9738
Unitig_36271	proton-coupled amino acid transporter 1-like isoform 1	gi|328715506|ref|XP_001945852.2|PREDICTED: proton-coupled amino acid transporter 4-like [Acyrthosiphon pisum]	78.053
Unitig_18978	neutral and basic amino acid transport protein	gi|91086813|ref|XP_973672.1|PREDICTED: similar to CD98hc amino acid transporter protein [Tribolium castaneum] >gi|270010450|gb|EFA06898.1| hypothetical protein TcasGA2_TC009845 [Tribolium castaneum]	77.4989
Unitig_21655	amino acid transporter	gi|350537367|ref|NP_001233210.1|uncharacterized protein LOC100159152 [Acyrthosiphon pisum] >gi|334884064|gb|AEH21125.1| amino acid transporter [Acyrthosiphon pisum]	57.8109
Unitig_60000	cationic amino acid transporter 4	gi|195348245|ref|XP_002040661.1|GM22220 [Drosophila sechellia] >gi|194122171|gb|EDW44214.1| GM22220 [Drosophila sechellia]	55.5813
Unitig_36850	proton-coupled amino acid transporter 1-like	gi|328713913|ref|XP_001944829.2|PREDICTED: proton-coupled amino acid transporter 1-like [Acyrthosiphon pisum]	48.3304
Unitig_61504	large neutral amino acids transporter small subunit 2-like	gi|350399823|ref|XP_003485650.1|PREDICTED: large neutral amino acids transporter small subunit 2-like [Bombus impatiens]	40.385
Unitig_13120	cationic amino acid transporter 4	gi|91089303|ref|XP_971648.1|PREDICTED: similar to cationic amino acid transporter 4 [Tribolium castaneum] >gi|270012508|gb|EFA08956.1| hypothetical protein TcasGA2_TC006663 [Tribolium castaneum]	36.6549
Unitig_40249	proton-coupled amino acid	gi|350537367|ref|NP_001233210.1|uncharacterized protein LOC100159152 [Acyrthosiphon pisum] >gi|334884064|gb|AEH21125.1| amino acid transporter [Acyrthosiphon pisum]	36.4012
Unitig_61513	atp-binding protein of amino acid abc transporter	gi|256832818|ref|YP_003161545.1|ABC transporter [Jonesia denitrificans DSM 20603] >gi|506252095|ref|WP_015771870.1| arginine ABC transporter ATP-binding protein [Jonesia denitrificans] >gi|256686349|gb|ACV09242.1| ABC transporter related [Jonesia denitrificans DSM 20603]	35.7509
Unitig_56280	excitatory amino acid transporter 2-like	gi|328717586|ref|XP_001945508.2|PREDICTED: excitatory amino acid transporter 2-like [Acyrthosiphon pisum]	34.1595
Unitig_68683	cationic amino acid transporter 4	gi|195348243|ref|XP_002040660.1|GM22221 [Drosophila sechellia] >gi|194122170|gb|EDW44213.1| GM22221 [Drosophila sechellia]	33.1719
Unitig_61503	large neutral amino acids transporter small subunit 2-like	gi|156548342|ref|XP_001603387.1|PREDICTED: large neutral amino acids transporter small subunit 2-like [Nasonia vitripennis]	32.9564
Unitig_18392	excitatory amino acid transporter 2-like	gi|328717586|ref|XP_001945508.2|PREDICTED: excitatory amino acid transporter 2-like [Acyrthosiphon pisum]	32.234
Unitig_18758	high affinity cationic amino acid transporter 1-like	gi|270012925|gb|EFA09373.1|hypothetical protein TcasGA2_TC001934 [Tribolium castaneum]	30.8042
Unitig_20420	low quality protein: high affinity cationic amino acid transporter 1-like	gi|380019347|ref|XP_003693571.1|PREDICTED: LOW QUALITY PROTEIN: high affinity cationic amino acid transporter 1-like [Apis florea]	22.8216
Unitig_52048	sodium-dependent neutral amino acid transporter slc6a17-like isoform 2	gi|350403176|ref|XP_003486719.1|PREDICTED: sodium-dependent neutral amino acid transporter SLC6A17-like isoform 2 [Bombus impatiens]	21.0472
Unitig_61505	large neutral amino acids transporter small subunit 2	gi|307205380|gb|EFN83721.1|Large neutral amino acids transporter small subunit 2 [Harpegnathos saltator]	20.0422
Unitig_1321	sodium-dependent nutrient amino acid	gi|242004431|ref|XP_002423092.1|sodium-dependent nutrient amino acid transporter, putative [Pediculus humanus corporis] >gi|212506023|gb|EEB10354.1| sodium-dependent nutrient amino acid transporter, putative [Pediculus humanus corporis]	20.0077
Unitig_34528	tyrosine transporter	gi|158300087|ref|XP_320080.3|AGAP009284-PA [Anopheles gambiae str. PEST] >gi|157013832|gb|EAA14953.3| AGAP009284-PA [Anopheles gambiae str. PEST]	19.6085
Unitig_60102	vacuolar amino acid	gi|242003872|ref|XP_002422893.1|vacuolar amino acid transporter, putative [Pediculus humanus corporis] >gi|212505775|gb|EEB10155.1| vacuolar amino acid transporter, putative [Pediculus humanus corporis]	18.3179
Unitig_48741	vesicular glutamate transporter 3-like	gi|195150407|ref|XP_002016146.1|GL10654 [Drosophila persimilis] >gi|194109993|gb|EDW32036.1| GL10654 [Drosophila persimilis]	16.0994
Unitig_30181	vesicular glutamate transporter 2-like	gi|328777636|ref|XP_394525.4|PREDICTED: vesicular glutamate transporter 2-like [Apis mellifera]	15.7412
Unitig_65835	large neutral amino acids transporter small subunit 2-like	gi|307205380|gb|EFN83721.1|Large neutral amino acids transporter small subunit 2 [Harpegnathos saltator]	11.1406
Unitig_46374	cationic amino acid transporter 4	gi|91089303|ref|XP_971648.1|PREDICTED: similar to cationic amino acid transporter 4 [Tribolium castaneum] >gi|270012508|gb|EFA08956.1| hypothetical protein TcasGA2_TC006663 [Tribolium castaneum]	10.975
Unitig_36312	proton-coupled amino acid transporter 4-like	gi|345481623|ref|XP_001606954.2|PREDICTED: hypothetical protein LOC100123329 [Nasonia vitripennis]	10.9581
Unitig_4511	cationic amino acid transporter	gi|91083817|ref|XP_973463.1|PREDICTED: similar to cationic amino acid transporter [Tribolium castaneum] >gi|270006773|gb|EFA03221.1| hypothetical protein TcasGA2_TC013142 [Tribolium castaneum]	10.2523
Unitig_21571	cationic amino acid transporter	gi|312384212|gb|EFR28989.1|hypothetical protein AND_02404 [Anopheles darlingi]	9.6546
Unitig_2415	excitatory amino acid transporter 2-like	gi|328717586|ref|XP_001945508.2|PREDICTED: excitatory amino acid transporter 2-like [Acyrthosiphon pisum]	9.51868
Unitig_23223	high affinity cationic amino acid transporter 1-like	gi|328707406|ref|XP_001947214.2|PREDICTED: high affinity cationic amino acid transporter 1-like [Acyrthosiphon pisum]	9.15399
Unitig_2616	vesicular glutamate transporter 2-like	gi|242024790|ref|XP_002432809.1|sialin, putative [Pediculus humanus corporis] >gi|212518318|gb|EEB20071.1| sialin, putative [Pediculus humanus corporis]	8.51886
Unitig_18815	cationic amino acid transporter	gi|193676389|ref|XP_001943940.1|PREDICTED: B(0,+)-type amino acid transporter 1-like [Acyrthosiphon pisum]	8.1124
Unitig_6174	proton-coupled amino acid transporter 4-like isoform x3	gi|195454460|ref|XP_002074247.1|GK18413 [Drosophila willistoni] >gi|194170332|gb|EDW85233.1| GK18413 [Drosophila willistoni]	7.98632
Unitig_60103	vacuolar amino acid	gi|242003872|ref|XP_002422893.1|vacuolar amino acid transporter, putative [Pediculus humanus corporis] >gi|212505775|gb|EEB10155.1| vacuolar amino acid transporter, putative [Pediculus humanus corporis]	7.02788
Unitig_47173	insect cationic amino acid transporter	gi|312375107|gb|EFR22537.1|hypothetical protein AND_14539 [Anopheles darlingi]	6.89161
Unitig_20567	vesicular glutamate transporter 1-like	gi|340709300|ref|XP_003393248.1|PREDICTED: vesicular glutamate transporter 1-like [Bombus terrestris]	6.78725
Unitig_42003	amino acid transporter	gi|157115457|ref|XP_001658215.1|amino acid transporter [Aedes aegypti] >gi|108876913|gb|EAT41138.1| AAEL007191-PA [Aedes aegypti] >gi|247421543|gb|ACS96436.1| amino acid transporter PAT1 [Aedes aegypti]	6.61159
Unitig_38248	excitatory amino acid transporter isoform a	gi|328717586|ref|XP_001945508.2|PREDICTED: excitatory amino acid transporter 2-like [Acyrthosiphon pisum]	6.49506
Unitig_3908	amino acid transporter	gi|357619852|gb|EHJ72266.1|amino acid transporter [Danaus plexippus]	5.44759
Unitig_42905	proton-coupled amino acid	gi|350537367|ref|NP_001233210.1|uncharacterized protein LOC100159152 [Acyrthosiphon pisum] >gi|334884064|gb|AEH21125.1| amino acid transporter [Acyrthosiphon pisum]	5.38207
Unitig_50868	amino acid transporter	gi|350537367|ref|NP_001233210.1|uncharacterized protein LOC100159152 [Acyrthosiphon pisum] >gi|334884064|gb|AEH21125.1| amino acid transporter [Acyrthosiphon pisum]	5.14005
Unitig_35680	insect cationic amino acid transporter	gi|193617746|ref|XP_001951963.1|PREDICTED: high affinity cationic amino acid transporter 1-like [Acyrthosiphon pisum]	5.07256
Unitig_5361	large neutral amino acids transporter small subunit 1-like	gi|498988799|ref|XP_004531447.1|PREDICTED: large neutral amino acids transporter small subunit 1-like [Ceratitis capitata]	4.88219
Unitig_52630	proton-coupled amino acid transporter 4-like	gi|340712966|ref|XP_003395023.1|PREDICTED: proton-coupled amino acid transporter 4-like [Bombus terrestris]	4.79735
Unitig_41408	amino acid transporter	gi|350537367|ref|NP_001233210.1|uncharacterized protein LOC100159152 [Acyrthosiphon pisum] >gi|334884064|gb|AEH21125.1| amino acid transporter [Acyrthosiphon pisum]	3.87623
Unitig_52057	amino acid transporter	gi|345495702|ref|XP_001606233.2|PREDICTED: proton-coupled amino acid transporter 4-like [Nasonia vitripennis]	3.7465
Unitig_37999	low quality protein: vesicular glutamate transporter 2-like	gi|195455811|ref|XP_002074877.1|GK23292 [Drosophila willistoni] >gi|194170962|gb|EDW85863.1| GK23292 [Drosophila willistoni]	3.33562
Unitig_60476	b( +)-type amino acid transporter 1-like isoform 2	gi|270001710|gb|EEZ98157.1|hypothetical protein TcasGA2_TC000583 [Tribolium castaneum]	2.856
Unitig_42556	amino acid transporter	gi|350537367|ref|NP_001233210.1|uncharacterized protein LOC100159152 [Acyrthosiphon pisum] >gi|334884064|gb|AEH21125.1| amino acid transporter [Acyrthosiphon pisum]	2.55766
Unitig_47625	excitatory amino acid transporter 1-like isoform 1	gi|328716024|ref|XP_001944328.2|PREDICTED: excitatory amino acid transporter 1-like isoform 1 [Acyrthosiphon pisum]	2.45594
Unitig_35878	amino acid transporter	gi|350537367|ref|NP_001233210.1|uncharacterized protein LOC100159152 [Acyrthosiphon pisum] >gi|334884064|gb|AEH21125.1| amino acid transporter [Acyrthosiphon pisum]	2.2816
Unitig_38097	sodium-dependent nutrient amino acid	gi|328714513|ref|XP_001943880.2|PREDICTED: sodium- and chloride-dependent creatine transporter 1-like isoform 1 [Acyrthosiphon pisum] >gi|328714515|ref|XP_003245380.1| PREDICTED: sodium- and chloride-dependent creatine transporter 1-like isoform 2 [Acyrthosiphon pisum]	2.07969
Unitig_44047	amino acid transporter	gi|489979098|ref|WP_003882221.1|amino acid transporter [Mycobacterium fortuitum] >gi|403656423|gb|EJZ11232.1| amino acid transporter [Mycobacterium fortuitum subsp. fortuitum DSM 46621]	1.97681
Unitig_36191	amino acid transporter	gi|350537367|ref|NP_001233210.1|uncharacterized protein LOC100159152 [Acyrthosiphon pisum] >gi|334884064|gb|AEH21125.1| amino acid transporter [Acyrthosiphon pisum]	1.85166
Unitig_57501	cationic amino acid transporter 4- partial	gi|478255964|gb|ENN76165.1|hypothetical protein YQE_07335, partial [Dendroctonus ponderosae]	1.8235
Unitig_979	amino acid transporter	gi|350537367|ref|NP_001233210.1|uncharacterized protein LOC100159152 [Acyrthosiphon pisum] >gi|334884064|gb|AEH21125.1| amino acid transporter [Acyrthosiphon pisum]	1.66441
Unitig_40790	y+l amino acid transporter 2-like	gi|380028113|ref|XP_003697755.1|PREDICTED: Y+L amino acid transporter 2-like [Apis florea]	1.60886
Unitig_35714	proton-coupled amino acid transporter 1	gi|345495708|ref|XP_003427558.1|PREDICTED: proton-coupled amino acid transporter 1-like [Nasonia vitripennis]	1.55215
Unitig_3690	proton-coupled amino acid transporter 4-like	gi|350537367|ref|NP_001233210.1|uncharacterized protein LOC100159152 [Acyrthosiphon pisum] >gi|334884064|gb|AEH21125.1| amino acid transporter [Acyrthosiphon pisum]	1.32687
Unitig_43874	amino acid transporter	gi|350537367|ref|NP_001233210.1|uncharacterized protein LOC100159152 [Acyrthosiphon pisum] >gi|334884064|gb|AEH21125.1| amino acid transporter [Acyrthosiphon pisum]	1.21853
Unitig_4480	amino acid transporter	gi|157115457|ref|XP_001658215.1|amino acid transporter [Aedes aegypti] >gi|108876913|gb|EAT41138.1| AAEL007191-PA [Aedes aegypti] >gi|247421543|gb|ACS96436.1| amino acid transporter PAT1 [Aedes aegypti]	1.19606
Unitig_56208	amino acid transporter	gi|157127446|ref|XP_001654984.1|amino acid transporter [Aedes aegypti] >gi|108882419|gb|EAT46644.1| AAEL002214-PB [Aedes aegypti]	1.13371
Unitig_7469	vesicular glutamate transporter 1-like	gi|260836251|ref|XP_002613119.1|hypothetical protein BRAFLDRAFT_170698 [Branchiostoma floridae] >gi|229298504|gb|EEN69128.1| hypothetical protein BRAFLDRAFT_170698 [Branchiostoma floridae]	1.03766
Unitig_46448	y+l amino acid transporter 2-like	gi|118794426|ref|XP_321470.3|AGAP001627-PA [Anopheles gambiae str. PEST] >gi|116116291|gb|EAA00996.3| AGAP001627-PA [Anopheles gambiae str. PEST]	0.931516
Unitig_44633	large neutral amino acids	gi|193657083|ref|XP_001945498.1|PREDICTED: Y+L amino acid transporter 2-like [Acyrthosiphon pisum]	0.752096
Unitig_46801	excitatory amino acid transporter 2-like	gi|328717586|ref|XP_001945508.2|PREDICTED: excitatory amino acid transporter 2-like [Acyrthosiphon pisum]	0.676446
Unitig_38693	sodium-dependent nutrient amino acid	gi|242004431|ref|XP_002423092.1|sodium-dependent nutrient amino acid transporter, putative [Pediculus humanus corporis] >gi|212506023|gb|EEB10354.1| sodium-dependent nutrient amino acid transporter, putative [Pediculus humanus corporis]	0.612074
Unitig_10519	amino acid transporter	gi|170050820|ref|XP_001861483.1|amino acid transporter [Culex quinquefasciatus] >gi|167872285|gb|EDS35668.1| amino acid transporter [Culex quinquefasciatus]	0.418166
